# Supplementary material for: Cerebellar output shapes cortical preparatory activity during motor adaptation
Source: Nat Commun. 2025 Mar 15;16:2574. doi: 10.1038/s41467-025-57832-4 (PMC11910607; doi:10.1038/s41467-025-57832-4)
Supplement: Supplementary file 4 — Source data [file 41467_2025_57832_MOESM4_ESM.zip]

Archive with 38 entries (31 files):
- Source Data zipped/
- __MACOSX/._Source Data zipped
- Source Data zipped/SourceData_NCOMMS-24-48291.xlsx
- __MACOSX/Source Data zipped/._SourceData_NCOMMS-24-48291.xlsx
- Source Data zipped/.DS_Store
- __MACOSX/Source Data zipped/._.DS_Store
- Source Data zipped/Supp. fig. 4.zip
- __MACOSX/Source Data zipped/._Supp. fig. 4.zip
- Source Data zipped/Supp. fig. 5.zip
- __MACOSX/Source Data zipped/._Supp. fig. 5.zip
- Source Data zipped/Supp. fig. 3.zip
- __MACOSX/Source Data zipped/._Supp. fig. 3.zip
- Source Data zipped/Figure 6/
- Source Data zipped/Figure 1/
- Source Data zipped/Figure 4.zip
- __MACOSX/Source Data zipped/._Figure 4.zip
- Source Data zipped/Figure 5.zip
- __MACOSX/Source Data zipped/._Figure 5.zip
- Source Data zipped/Figure 3.zip
- __MACOSX/Source Data zipped/._Figure 3.zip
- Source Data zipped/Supp. fig. 6/
- Source Data zipped/Supp. fig. 1/
- Source Data zipped/Supp. fig. 7/
- Source Data zipped/Figure 2/
- Source Data zipped/Figure 6/Figure6data.fyp
- __MACOSX/Source Data zipped/Figure 6/._Figure6data.fyp
- Source Data zipped/Figure 1/Figure1data.fyp
- __MACOSX/Source Data zipped/Figure 1/._Figure1data.fyp
- Source Data zipped/Supp. fig. 6/SuppFigure6data_panelsAB.fyp
- __MACOSX/Source Data zipped/Supp. fig. 6/._SuppFigure6data_panelsAB.fyp
- Source Data zipped/Supp. fig. 1/SuppFigure1data.fyp
- __MACOSX/Source Data zipped/Supp. fig. 1/._SuppFigure1data.fyp
- Source Data zipped/Supp. fig. 1/.DS_Store
- __MACOSX/Source Data zipped/Supp. fig. 1/._.DS_Store
- Source Data zipped/Supp. fig. 7/SuppFigure7data.fyp
- __MACOSX/Source Data zipped/Supp. fig. 7/._SuppFigure7data.fyp
- Source Data zipped/Figure 2/Figure2data.fyp
- __MACOSX/Source Data zipped/Figure 2/._Figure2data.fyp
