# Supplementary material for: Cerebellar output shapes cortical preparatory activity during motor adaptation
Source: Nat Commun. 2025 Mar 15;16:2574. doi: 10.1038/s41467-025-57832-4 (PMC11910607; doi:10.1038/s41467-025-57832-4)
Supplement: Supplementary file 4 — Source data [file 41467_2025_57832_MOESM4_ESM.zip › Source Data zipped/SourceData_NCOMMS-24-48291.xlsx]

## Sheet: Figure1C
Control
target1 x	target1 y	target2 x	target2 y	x	y	x	y	x	y	x	y	x	y	x	y	x	y	x	y	x	y	x	y	x	y	x	y	x	y	x	y	x	y	x	y	x	y	x	y	x	y	x	y	x	y	x	y	x	y
1.09014	23.0242	1.09014	18.7742	0.654167	19.0813	0.827083	19.0021	0.179167	20.0104	0.3375	19.8875	0.379167	18.9708	0.88125	18.9542	0.377083	18.9271	0.385417	19.8167	0.0875	20.4604	0.63125	19.225	0.125	19.3792	0.322917	19.1083	0.675	19.7417	0.370833	19.6938	0.329167	19.8479	0.177083	19.125	0.435417	19.0354	0.470833	20.6583	0.572917	19.4542	-0.0645833	19.8687	0.664583	19.2083	0.435417	19.1208	0.422917	18.9333
1.08768	23.1027	1.08768	18.8527	0.651563	19.1047	0.840625	19.0031	0.182812	20.0109	0.3375	19.8922	0.378125	18.9734	0.89375	18.9547	0.379688	18.9359	0.378125	19.8266	0.0765625	20.5094	0.623437	19.2734	0.1375	19.3844	0.325	19.1125	0.670312	19.7594	0.389062	19.7172	0.329688	19.8641	0.178125	19.1313	0.439063	19.0453	0.465625	20.7375	0.575	19.4688	-0.0625	19.8813	0.654687	19.2437	0.439063	19.1203	0.426563	18.9516
1.08029	23.1809	1.08029	18.9309	0.6425	19.1288	0.8475	19	0.195	20.025	0.33375	19.9062	0.3875	18.9887	0.90375	18.9575	0.3825	18.9438	0.37	19.845	0.0675	20.5587	0.6075	19.3238	0.14875	19.3987	0.33375	19.1238	0.65375	19.785	0.40125	19.7288	0.33875	19.87	0.17625	19.1363	0.4375	19.0525	0.44875	20.8087	0.575	19.4775	-0.0625	19.8888	0.6525	19.27	0.44875	19.12	0.42625	18.9763
1.068	23.2584	1.068	19.0084	0.62375	19.1775	0.8575	19.0012	0.20625	20.0375	0.33875	19.925	0.3975	19.01	0.9175	18.9638	0.3825	18.9625	0.34875	19.8612	0.0575	20.6687	0.56875	19.4075	0.15875	19.4213	0.34625	19.1337	0.63125	19.8362	0.41375	19.7462	0.3475	19.8825	0.17375	19.1513	0.44	19.0763	0.43125	20.9612	0.56875	19.5025	-0.06	19.9062	0.635	19.3425	0.46125	19.1187	0.4275	19.0175
1.05087	23.3351	1.05087	19.0851	0.605	19.2387	0.86875	19.0038	0.21375	20.045	0.33625	19.9438	0.40625	19.03	0.9425	18.9688	0.38875	18.9962	0.3275	19.8975	0.0475	20.7775	0.53125	19.5063	0.17	19.4425	0.35625	19.145	0.60125	19.8837	0.42625	19.7625	0.3575	19.9037	0.17375	19.1713	0.44125	19.0975	0.39625	21.1163	0.56375	19.54	-0.05625	19.9288	0.605	19.4275	0.47125	19.13	0.42875	19.0613
1.02896	23.4105	1.02896	19.1605	0.5875	19.31	0.8825	19.0063	0.22375	20.0525	0.34	19.9587	0.41875	19.05	0.9675	18.98	0.38875	19.0138	0.31125	19.93	0.025	20.895	0.49125	19.605	0.1925	19.4737	0.37125	19.16	0.57375	19.96	0.4375	19.7925	0.37125	19.9288	0.17625	19.1812	0.44125	19.1163	0.3775	21.2862	0.56125	19.5787	-0.04	19.9638	0.575	19.5125	0.4825	19.14	0.42	19.115
1.00236	23.4844	1.00236	19.2344	0.55875	19.3775	0.88625	19.0188	0.235	20.0775	0.3375	19.99	0.43	19.0837	0.98125	18.9913	0.39	19.0463	0.2925	19.9662	0.0125	21.0237	0.445	19.6988	0.2025	19.5113	0.38125	19.1775	0.53	20.03	0.43375	19.8137	0.38625	19.9537	0.17625	19.2013	0.42875	19.1462	0.3425	21.465	0.55	19.61	-0.03	19.9937	0.5475	19.6112	0.4925	19.15	0.4	19.1775
0.971176	23.5564	0.971176	19.3064	0.53875	19.4638	0.9	19.035	0.235	20.085	0.33	20.0175	0.4325	19.105	1.00125	19.0125	0.39125	19.085	0.265	19.9988	0.00125	21.1562	0.39375	19.8087	0.20875	19.5512	0.385	19.1875	0.49125	20.1013	0.4275	19.855	0.38875	19.9887	0.17875	19.2225	0.4225	19.1825	0.31	21.6638	0.535	19.6612	-0.01875	20.03	0.49625	19.7375	0.495	19.17	0.385	19.235
0.935525	23.6264	0.935525	19.3764	0.50875	19.5538	0.91125	19.0463	0.24125	20.1088	0.315	20.0538	0.43125	19.1325	1.02375	19.04	0.39625	19.1288	0.24375	20.0388	-0.01375	21.285	0.3425	19.9413	0.22125	19.6038	0.38625	19.1975	0.44125	20.1837	0.4375	19.9037	0.40375	20.0287	0.18	19.2437	0.4125	19.2188	0.26875	21.8575	0.50625	19.7138	-0.0075	20.0663	0.4475	19.8712	0.4975	19.19	0.355	19.305
0.895552	23.694	0.895552	19.444	0.4775	19.6525	0.92375	19.0562	0.2575	20.1313	0.295	20.0963	0.43375	19.1762	1.02875	19.085	0.39375	19.1687	0.21	20.08	-0.02375	21.4163	0.29625	20.0625	0.23	19.655	0.39125	19.22	0.39125	20.2862	0.44625	19.97	0.41375	20.0675	0.18	19.2712	0.39125	19.2675	0.22375	22.0562	0.48625	19.7763	-0.00125	20.115	0.4	20.0113	0.5	19.2075	0.31625	19.385
0.851413	23.7589	0.851413	19.5089	0.435	19.7613	0.92875	19.0775	0.27	20.1638	0.27375	20.1537	0.445	19.22	1.04125	19.135	0.405	19.2225	0.175	20.14	-0.0225	21.5437	0.24625	20.2013	0.22125	19.72	0.38875	19.2387	0.32625	20.38	0.4575	20.0325	0.425	20.1275	0.1825	19.3125	0.375	19.3275	0.17875	22.2525	0.4575	19.8487	-0.0075	20.1562	0.35	20.1737	0.50125	19.2362	0.28	19.4763
0.803283	23.821	0.803283	19.571	0.3925	19.89	0.94	19.09	0.27875	20.1887	0.24875	20.215	0.4575	19.2638	1.0525	19.1962	0.41375	19.2825	0.13	20.1988	-0.02375	21.675	0.1925	20.3525	0.21375	19.7937	0.39125	19.2613	0.27	20.5025	0.45375	20.1075	0.435	20.195	0.17375	19.3525	0.365	19.3813	0.13875	22.4375	0.42875	19.9425	-0.0075	20.215	0.2825	20.3388	0.49875	19.275	0.2425	19.5688
0.751353	23.8799	0.751353	19.6299	0.33625	20.02	0.94125	19.11	0.28625	20.2263	0.2225	20.2875	0.47125	19.315	1.0475	19.2688	0.42375	19.3425	0.0925	20.27	-0.0225	21.8025	0.1475	20.4887	0.205	19.875	0.3925	19.2812	0.20875	20.6325	0.46	20.185	0.44	20.2775	0.16625	19.4138	0.34125	19.4488	0.10375	22.625	0.3875	20.0388	-0.01	20.2775	0.22375	20.5087	0.48625	19.3125	0.18125	19.67
0.695826	23.9354	0.695826	19.6854	0.28375	20.1588	0.9475	19.1363	0.28625	20.2662	0.18	20.3738	0.48125	19.375	1.03625	19.3612	0.43	19.4075	0.055	20.335	-0.0225	21.9312	0.0975	20.6238	0.18125	19.9737	0.395	19.315	0.145	20.76	0.45125	20.2875	0.43125	20.37	0.15	19.4887	0.30875	19.5287	0.065	22.8125	0.3525	20.1288	-0.01125	20.3525	0.1575	20.6812	0.4725	19.3625	0.125	19.7725
0.636922	23.9873	0.636922	19.7373	0.23125	20.3163	0.9475	19.1663	0.27375	20.3263	0.13625	20.4612	0.49375	19.4375	1.02125	19.4537	0.43	19.4775	0.0125	20.4062	-0.02125	22.0637	0.05125	20.7688	0.1525	20.0862	0.39625	19.3438	0.08375	20.8875	0.43625	20.3925	0.425	20.485	0.135	19.575	0.29	19.6275	0.0425	22.9875	0.29625	20.2338	-0.01375	20.4275	0.09375	20.8675	0.4575	19.41	0.07375	19.8837
0.574873	24.0355	0.574873	19.7855	0.17875	20.4725	0.95375	19.1962	0.265	20.3875	0.085	20.5613	0.48375	19.5212	0.99625	19.5613	0.4175	19.555	-0.02	20.475	-0.025	22.1875	0.0125	20.9112	0.135	20.21	0.39625	19.3813	0.04375	21.0237	0.41625	20.5212	0.40375	20.6025	0.1125	19.6788	0.255	19.725	0.0234375	23.075	0.24875	20.3513	-0.01375	20.52	0.03375	21.06	0.435	19.4688	0.02	19.9925
0.509925	24.0796	0.509925	19.8296	0.12625	20.6438	0.9525	19.2312	0.245	20.4563	0.0425	20.6737	0.47375	19.6112	0.965	19.6913	0.4075	19.64	-0.05375	20.57	-0.02	22.3038	-0.0225	21.0413	0.10875	20.345	0.39625	19.42	0.00125	21.1625	0.40625	20.6513	0.3725	20.7312	0.09625	19.7963	0.21	19.8487	0.00625	23.1687	0.18	20.4812	-0.015	20.6187	-0.01625	21.2638	0.405	19.5388	-0.0325	20.1062
0.442334	24.1196	0.442334	19.8696	0.07625	20.8238	0.94875	19.28	0.2175	20.5375	0.0025	20.785	0.4625	19.7138	0.92625	19.8275	0.395	19.7375	-0.09125	20.6675	-0.02125	22.4138	-0.0575	21.1887	0.0725	20.4862	0.385	19.4725	-0.0375	21.3113	0.37375	20.8038	0.3525	20.87	0.07625	19.915	0.17875	19.98			0.12125	20.6163	-0.025	20.74	-0.06375	21.47	0.38375	19.6187	-0.07375	20.2263
0.372366	24.1552	0.372366	19.9052	0.03625	21.0038	0.945	19.3425	0.195	20.6337	-0.045	20.9062	0.44875	19.83	0.88375	19.9775	0.3775	19.845	-0.13625	20.7937	-0.01625	22.52	-0.09	21.3275	0.04625	20.6275	0.37	19.525	-0.07875	21.46	0.34125	20.9488	0.31875	21.02	0.05375	20.0463	0.1475	20.1187			0.0575	20.7763	-0.0475	20.8675	-0.11125	21.6762	0.3525	19.7063	-0.115	20.3513
0.300298	24.1864	0.300298	19.9364	-0.0075	21.1837	0.94625	19.4125	0.165	20.7325	-0.09125	21.0425	0.42625	19.9587	0.83625	20.14	0.35625	19.9638	-0.1725	20.9112	-0.0125	22.6225	-0.1225	21.4662	0.03	20.79	0.34875	19.5938	-0.10625	21.6187	0.305	21.1062	0.28875	21.1687	0.03375	20.1938	0.10375	20.2638			-0.01	20.9363	-0.06875	21.0025	-0.15875	21.88	0.31375	19.8075	-0.15375	20.4688
0.226413	24.213	0.226413	19.963	-0.0475	21.3775	0.935	19.49	0.12125	20.8487	-0.14125	21.18	0.4075	20.095	0.8	20.3087	0.32625	20.0912	-0.225	21.0487	-0.009375	22.675	-0.1475	21.6013	0.0025	20.945	0.3275	19.6737	-0.14625	21.7838	0.2675	21.2712	0.26625	21.3212	0.01375	20.3412	0.075	20.4163			-0.09375	21.0925	-0.1	21.14	-0.20625	22.0738	0.27375	19.915	-0.1975	20.6
0.151004	24.2349	0.151004	19.9849	-0.0875	21.5587	0.9225	19.5763	0.08	20.9675	-0.2	21.32	0.375	20.2425	0.745	20.485	0.29375	20.2237	-0.2675	21.1737	-0.0125	22.7208	-0.16625	21.7413	-0.02125	21.1025	0.295	19.7613	-0.17875	21.9462	0.22375	21.44	0.2425	21.48	0	20.505	0.04625	20.5663			-0.16875	21.2563	-0.14125	21.2888	-0.26125	22.2675	0.22125	20.0338	-0.23125	20.7312
0.0743685	24.2521	0.0743685	20.0021	-0.1175	21.7413	0.90375	19.6762	0.04125	21.1013	-0.26125	21.48	0.3425	20.3987	0.69625	20.6725	0.2525	20.365	-0.31	21.31			-0.17875	21.8762	-0.0325	21.2737	0.2625	19.8663	-0.2	22.1025	0.19875	21.6013	0.21625	21.6363	-0.00125	20.6762	0.0175	20.7162			-0.2525	21.43	-0.1825	21.4375	-0.305	22.4688	0.15875	20.1663	-0.26125	20.8687
-0.0031916	24.2643	-0.0031916	20.0143	-0.16125	21.9325	0.8725	19.7862	-0.01375	21.23	-0.31	21.64	0.30875	20.565	0.6425	20.845	0.20875	20.5188	-0.3425	21.4575			-0.17	22.0087	-0.0525	21.445	0.2225	19.98	-0.22	22.2725	0.155	21.7675	0.20625	21.795	0.01	20.8538	-0.0025	20.8762			-0.33125	21.6088	-0.2225	21.5888	-0.3475	22.6537	0.09875	20.3062	-0.285	21.0113
-0.08137	24.2717	-0.08137	20.0217	-0.1875	22.1163	0.8425	19.905	-0.07	21.3775	-0.36	21.7975	0.26875	20.7462	0.595	21.0413	0.17	20.6762	-0.375	21.6275			-0.1625	22.1425	-0.0775	21.6088	0.17875	20.0987	-0.24375	22.43	0.11875	21.9325	0.18125	21.9488	0.025	21.0325	-0.01	21.0325			-0.4125	21.7913	-0.265	21.7437	-0.3775	22.835	0.05	20.4563	-0.32	21.1588
-0.159858	24.2742	-0.159858	20.0242	-0.21625	22.2862	0.81	20.035	-0.125	21.525	-0.4125	21.9675	0.2375	20.925	0.53	21.24	0.1225	20.85	-0.39875	21.8025			-0.14	22.2638	-0.0925	21.7812	0.13	20.2275	-0.2525	22.5787	0.07	22.085	0.16125	22.105	0.04375	21.2213	-0.02	21.1988			-0.48625	21.9862	-0.30375	21.905	-0.395313	22.9344	-0.01125	20.62	-0.33875	21.3137
-0.238346	24.2717	-0.238346	20.0217	-0.2375	22.4575	0.7675	20.18	-0.17875	21.6863	-0.465	22.135	0.21	21.1125	0.4725	21.4375	0.07125	21.0188	-0.4325	21.9763			-0.115	22.3813	-0.1075	21.955	0.07875	20.365	-0.26125	22.7275	0.03625	22.2425	0.14875	22.2387	0.07125	21.41	-0.02625	21.37			-0.5625	22.1663	-0.3375	22.0575	-0.402083	23.0271	-0.06	20.7825	-0.37125	21.4713
-0.316525	24.2643	-0.316525	20.0143	-0.25625	22.62	0.73625	20.3163	-0.23375	21.8475	-0.50875	22.2937	0.16625	21.3113	0.41125	21.625	0.03	21.2	-0.44875	22.1537			-0.08375	22.4763	-0.13125	22.1313	0.03875	20.5075	-0.273438	22.8047	0.005	22.4	0.1375	22.3788	0.1	21.6075	-0.03625	21.5525			-0.635	22.3463	-0.355	22.2112			-0.1075	20.9425	-0.405	21.64
-0.394085	24.2521	-0.394085	20.0021	-0.25125	22.7737	0.70625	20.4662	-0.27375	22.0113	-0.55125	22.465	0.12375	21.5063	0.34125	21.8388	-0.01375	21.38	-0.46625	22.3263			-0.05	22.5787	-0.145	22.3062	-0.00375	20.6638	-0.26875	22.8708	-0.0075	22.5562	0.12375	22.515	0.1275	21.8087	-0.045	21.7375			-0.69875	22.5162	-0.365	22.3625			-0.1675	21.1163	-0.43875	21.8075
-0.47072	24.2349	-0.47072	19.9849	-0.259375	22.85	0.66125	20.625	-0.31	22.1663	-0.58375	22.6375	0.085	21.7	0.27375	22.0325	-0.0575	21.5712	-0.48875	22.5063			-0.025	22.6219	-0.1525	22.48	-0.0325	20.8263			-0.01875	22.6975	0.12125	22.6438	0.15875	22.01	-0.065	21.9187			-0.7475	22.6737	-0.37125	22.51			-0.23875	21.2975	-0.4675	21.99
-0.546129	24.213	-0.546129	19.963	-0.254167	22.9292	0.6175	20.795	-0.33875	22.3175	-0.59625	22.7875	0.04125	21.9037	0.19625	22.2263	-0.08	21.75	-0.50125	22.675			-0.00833333	22.6687	-0.16	22.66	-0.06375	20.9975			-0.0109375	22.7766	0.11875	22.7675	0.2	22.2112	-0.08125	22.1013			-0.79	22.825	-0.37125	22.6525			-0.3	21.4688	-0.5075	22.1762
-0.620014	24.1864	-0.620014	19.9364			0.57875	20.965	-0.36	22.4675	-0.603125	22.8672	0.005	22.105	0.12625	22.4237	-0.1075	21.9425	-0.49875	22.8637					-0.17875	22.8337	-0.0925	21.1713			-0.00416667	22.8521	0.11875	22.8391	0.23125	22.4037	-0.09375	22.28			-0.807813	22.9047	-0.36875	22.7875			-0.36	21.65	-0.53375	22.3612
-0.692082	24.1552	-0.692082	19.9052			0.53	21.1487	-0.3675	22.615	-0.6125	22.9521	-0.025	22.3038	0.045	22.62	-0.13625	22.1325	-0.50625	22.9563					-0.179688	22.9156	-0.13375	21.3525					0.116667	22.9	0.26	22.595	-0.11375	22.46			-0.816667	22.975	-0.370312	22.8516			-0.4225	21.835	-0.5625	22.5325
-0.76205	24.1196	-0.76205	19.8696			0.48	21.3238	-0.3825	22.7587			-0.0525	22.5063	-0.02375	22.7888	-0.16125	22.3275	-0.516667	23.05					-0.183333	23	-0.1625	21.5375							0.3025	22.7737	-0.135	22.6288					-0.370833	22.9125			-0.4725	22.015	-0.59875	22.705
-0.829642	24.0796	-0.829642	19.8296			0.445	21.5075	-0.385937	22.8297			-0.085	22.7112	-0.105	22.9488	-0.18625	22.5225									-0.20125	21.7175							0.3325	22.9475	-0.14375	22.8									-0.5225	22.1938	-0.62625	22.8675
-0.89459	24.0355	-0.89459	19.7855			0.4075	21.6663	-0.385417	22.9083			-0.1125	22.9112	-0.140625	23.0312	-0.21625	22.715									-0.22875	21.9025							0.34375	23.0297	-0.154688	22.8844									-0.57	22.3837	-0.6375	22.9406
-0.956638	23.9873	-0.956638	19.7373			0.3675	21.8325					-0.13125	23.0141	-0.183333	23.1	-0.24375	22.9062									-0.25875	22.0938							0.364583	23.1187	-0.164583	22.975									-0.61	22.5625	-0.658333	23.0146
-1.01554	23.9354	-1.01554	19.6854			0.3375	21.9937					-0.147917	23.1208			-0.2625	23.0031									-0.275	22.2737																			-0.64875	22.7375
-1.07107	23.8799	-1.07107	19.6299			0.31	22.1513									-0.277083	23.0938									-0.30625	22.4525																			-0.68	22.9075
-1.123	23.821	-1.123	19.571			0.27	22.295																			-0.3275	22.635																			-0.695312	22.9953
-1.17113	23.7589	-1.17113	19.5089			0.24375	22.4387																			-0.34625	22.7937																			-0.70625	23.0688
-1.21527	23.694	-1.21527	19.444			0.2125	22.57																			-0.353125	22.875
-1.25524	23.6264	-1.25524	19.3764			0.175	22.6775																			-0.366667	22.9583
-1.29089	23.5564	-1.29089	19.3064			0.1325	22.7775
-1.32208	23.4844	-1.32208	19.2344			0.115625	22.825
-1.34868	23.4105	-1.34868	19.1605			0.0875	22.875
-1.37059	23.3351	-1.37059	19.0851
-1.38772	23.2584	-1.38772	19.0084
-1.4	23.1809	-1.4	18.9309
-1.40739	23.1027	-1.40739	18.8527
-1.40986	23.0242	-1.40986	18.7742
-1.40739	22.9457	-1.40739	18.6957
-1.4	22.8675	-1.4	18.6175
-1.38772	22.79	-1.38772	18.54
-1.37059	22.7133	-1.37059	18.4633
-1.34868	22.6379	-1.34868	18.3879
-1.32208	22.564	-1.32208	18.314
-1.29089	22.492	-1.29089	18.242
-1.25524	22.422	-1.25524	18.172
-1.21527	22.3544	-1.21527	18.1044
-1.17113	22.2895	-1.17113	18.0395
-1.123	22.2274	-1.123	17.9774
-1.07107	22.1685	-1.07107	17.9185
-1.01554	22.113	-1.01554	17.863
-0.956638	22.0611	-0.956638	17.8111
-0.89459	22.0129	-0.89459	17.7629
-0.829642	21.9688	-0.829642	17.7188
-0.76205	21.9288	-0.76205	17.6788
-0.692082	21.8932	-0.692082	17.6432
-0.620014	21.862	-0.620014	17.612
-0.546129	21.8354	-0.546129	17.5854
-0.47072	21.8135	-0.47072	17.5635
-0.394085	21.7963	-0.394085	17.5463
-0.316525	21.7841	-0.316525	17.5341
-0.238346	21.7767	-0.238346	17.5267
-0.159858	21.7742	-0.159858	17.5242
-0.08137	21.7767	-0.08137	17.5267
-0.0031916	21.7841	-0.0031916	17.5341
0.0743685	21.7963	0.0743685	17.5463
0.151004	21.8135	0.151004	17.5635
0.226413	21.8354	0.226413	17.5854
0.300298	21.862	0.300298	17.612
0.372366	21.8932	0.372366	17.6432
0.442334	21.9288	0.442334	17.6788
0.509925	21.9688	0.509925	17.7188
0.574873	22.0129	0.574873	17.7629
0.636922	22.0611	0.636922	17.8111
0.695826	22.113	0.695826	17.863
0.751353	22.1685	0.751353	17.9185
0.803283	22.2274	0.803283	17.9774
0.851413	22.2895	0.851413	18.0395
0.895552	22.3544	0.895552	18.1044
0.935525	22.422	0.935525	18.172
0.971176	22.492	0.971176	18.242
1.00236	22.564	1.00236	18.314
1.02896	22.6379	1.02896	18.3879
1.05087	22.7133	1.05087	18.4633
1.068	22.79	1.068	18.54
1.08029	22.8675	1.08029	18.6175
1.08768	22.9457	1.08768	18.6957
1.09014	23.0242	1.09014	18.7742
HFS
target1 x	target1 y	target2 x	target2 y	x	y	x	y	x	y	x	y	x	y	x	y	x	y	x	y	x	y	x	y	x	y	x	y	x	y	x	y	x	y	x	y	x	y	x	y	x	y	x	y	x	y	x	y	x	y
1.09014	23.0242	1.09014	18.7742	0.68125	19.0042	-0.0833333	19.2	0.335417	19.7021	0.279167	19.9625	0.295833	20.0708	0.510417	19.2021	0.6875	20.4104	0.0604167	19.5021	0.0395833	20.6062	0.254167	19.4042	0.439583	19.4917	0.2125	20.0083	-0.08125	19.4875	0.314583	19.7125	0.527083	18.9958	0.235417	19.2083	0.716667	18.9354	-0.0104167	18.5875	-0.545833	19.6458	-0.160417	19.3479	0.0416667	18.8958	-0.63125	19.6438	0.0854167	19.5542
1.08768	23.1027	1.08768	18.8527	0.701562	19.0109	-0.065625	19.2031	0.335938	19.7063	0.290625	19.9734	0.309375	20.0719	0.503125	19.2266	0.665625	20.4547	0.078125	19.5063	0.0296875	20.6438	0.235937	19.4187	0.440625	19.5109	0.204687	20.0234	-0.065625	19.4906	0.323437	19.7141	0.526563	19.0063	0.239063	19.2219	0.715625	18.9859	-0.0125	18.5922	-0.539062	19.6484	-0.151562	19.3656	0.025	18.9359	-0.628125	19.6609	0.09375	19.5516
1.08029	23.1809	1.08029	18.9309	0.70625	19.01	-0.05625	19.205	0.34375	19.7162	0.30125	19.975	0.3175	20.0837	0.49875	19.2512	0.64	20.5063	0.0925	19.5087	0.02	20.6762	0.2175	19.4387	0.44125	19.5225	0.20125	20.0338	-0.05625	19.495	0.32875	19.7275	0.53875	19.0212	0.24	19.2312	0.70625	19.0263	-0.01375	18.6038	-0.525	19.6612	-0.145	19.37	0.015	18.97	-0.6275	19.6737	0.10125	19.5637
1.068	23.2584	1.068	19.0084	0.71875	19.0212	-0.0425	19.2162	0.35375	19.7312	0.31625	19.9887	0.32625	20.0925	0.47625	19.3	0.58375	20.6062	0.1125	19.515	0.01125	20.745	0.18	19.4788	0.4425	19.5562	0.19125	20.055	-0.04875	19.4975	0.33625	19.7375	0.54125	19.0388	0.24125	19.2488	0.68625	19.1112	-0.01625	18.6313	-0.50375	19.6925	-0.13375	19.3775	-0.0125	19.0338	-0.62625	19.685	0.1075	19.5725
1.05087	23.3351	1.05087	19.0851	0.74125	19.0338	-0.02875	19.2213	0.36125	19.7375	0.335	20.0075	0.33625	20.1112	0.45625	19.3588	0.53125	20.7037	0.12375	19.5287	-0.00375	20.83	0.155	19.5212	0.44	19.5837	0.175	20.0763	-0.03375	19.5125	0.35	19.7525	0.54125	19.065	0.24125	19.27	0.6625	19.2125	-0.01875	18.6675	-0.4925	19.715	-0.1175	19.395	-0.04	19.1075	-0.63	19.705	0.1175	19.585
1.02896	23.4105	1.02896	19.1605	0.7575	19.04	-0.005	19.2263	0.37	19.7488	0.34625	20.03	0.34375	20.1275	0.43875	19.4213	0.4825	20.805	0.14625	19.54	-0.01375	20.9175	0.115	19.5738	0.43875	19.625	0.16625	20.1112	-0.0225	19.5237	0.34875	19.7712	0.5425	19.0925	0.2375	19.2963	0.63625	19.3225	-0.02	18.7037	-0.48	19.7462	-0.10875	19.4275	-0.07	19.1775	-0.62375	19.735	0.12875	19.5975
1.00236	23.4844	1.00236	19.2344	0.76	19.0437	0.0075	19.2437	0.3925	19.7688	0.34875	20.04	0.33375	20.1575	0.4225	19.4925	0.41875	20.9187	0.155	19.5463	-0.01875	21.0075	0.08625	19.6212	0.43625	19.6638	0.14875	20.1313	-0.025	19.5463	0.345	19.7888	0.54375	19.1288	0.2325	19.325	0.60125	19.4425	-0.01875	18.7638	-0.46875	19.7888	-0.09875	19.4575	-0.10125	19.2462	-0.61375	19.7638	0.13	19.6212
0.971176	23.5564	0.971176	19.3064	0.78	19.0538	0.025	19.2625	0.405	19.795	0.35	20.0663	0.32125	20.17	0.39375	19.575	0.3625	21.0312	0.1625	19.5587	-0.02	21.1025	0.055	19.6725	0.43125	19.71	0.12875	20.16	-0.02625	19.5725	0.34	19.8038	0.53	19.1638	0.22875	19.3663	0.56875	19.5787	-0.02	18.8362	-0.465	19.835	-0.09	19.5012	-0.1425	19.3137	-0.6025	19.7975	0.1275	19.6275
0.935525	23.6264	0.935525	19.3764	0.7975	19.05	0.05	19.2775	0.4175	19.8175	0.3475	20.0963	0.30875	20.1962	0.3775	19.6675	0.305	21.1475	0.17375	19.5675	-0.025	21.215	0.0325	19.7338	0.42875	19.7662	0.09625	20.19	-0.0225	19.615	0.345	19.8175	0.53125	19.2125	0.22625	19.4075	0.53875	19.7162	-0.02	18.9138	-0.4625	19.8775	-0.07625	19.5538	-0.18375	19.385	-0.595	19.8487	0.13125	19.65
0.895552	23.694	0.895552	19.444	0.8175	19.0613	0.09125	19.2937	0.42875	19.8525	0.34	20.1212	0.28875	20.225	0.3525	19.765	0.2425	21.2712	0.18625	19.5787	-0.02375	21.3275	0.00875	19.7937	0.42875	19.825	0.06625	20.2225	-0.0175	19.66	0.34625	19.8313	0.52375	19.2662	0.22375	19.455	0.51125	19.8525	-0.02	19.005	-0.47	19.9375	-0.07625	19.6112	-0.21625	19.4563	-0.58	19.905	0.13375	19.6737
0.851413	23.7589	0.851413	19.5089	0.8425	19.0775	0.1325	19.3137	0.45125	19.8925	0.32875	20.1612	0.27	20.2675	0.33375	19.8663	0.17	21.4013	0.1925	19.59	-0.03	21.4563	-0.00125	19.8625	0.43125	19.895	0.03875	20.2488	-0.0125	19.7162	0.35375	19.85	0.5175	19.335	0.21625	19.5087	0.46875	19.99	-0.02125	19.1038	-0.48125	19.9925	-0.07875	19.665	-0.2575	19.5287	-0.57125	19.9662	0.1375	19.7063
0.803283	23.821	0.803283	19.571	0.87375	19.0888	0.16625	19.3275	0.4625	19.935	0.32	20.2112	0.24625	20.3038	0.29875	19.9775	0.11125	21.535	0.19625	19.6112	-0.035	21.5888	-0.01125	19.945	0.43	19.9725	0.0175	20.2913	0.00375	19.77	0.3775	19.8725	0.5025	19.3925	0.2075	19.5663	0.425	20.1238	-0.02125	19.2138	-0.50125	20.0625	-0.08625	19.7213	-0.29625	19.5938	-0.5725	20.03	0.14125	19.7387
0.751353	23.8799	0.751353	19.6299	0.89375	19.1075	0.21375	19.3375	0.4775	19.9875	0.29375	20.2587	0.21625	20.3562	0.275	20.0862	0.06125	21.6737	0.195	19.6288	-0.045	21.735	-0.00875	20.0362	0.43125	20.0525	-0.00875	20.3362	0.0175	19.8238	0.3975	19.89	0.48625	19.465	0.18875	19.6212	0.37875	20.27	-0.03125	19.3325	-0.52375	20.1262	-0.095	19.7787	-0.32625	19.6687	-0.5725	20.0963	0.14875	19.7812
0.695826	23.9354	0.695826	19.6854	0.91125	19.1275	0.2575	19.3412	0.49125	20.0475	0.275	20.3012	0.175	20.4163	0.25625	20.1975	0.01	21.8113	0.195	19.655	-0.0575	21.8762	-0.0075	20.1238	0.44125	20.1325	-0.0375	20.3788	0.0375	19.8825	0.4075	19.9237	0.45375	19.535	0.1675	19.69	0.32625	20.42	-0.05	19.4662	-0.5575	20.2013	-0.10125	19.8525	-0.35375	19.74	-0.57375	20.1663	0.15	19.8225
0.636922	23.9873	0.636922	19.7373	0.92875	19.1462	0.28875	19.365	0.505	20.1175	0.255	20.3588	0.145	20.4788	0.255	20.305	-0.03375	21.9488	0.1925	19.685	-0.0675	22.0087	-0.01125	20.2275	0.4525	20.2237	-0.06875	20.4288	0.05625	19.95	0.42	19.9525	0.43375	19.6112	0.14375	19.7737	0.27875	20.5825	-0.07125	19.615	-0.58875	20.2787	-0.1075	19.9288	-0.385	19.7963	-0.5725	20.2475	0.1475	19.8788
0.574873	24.0355	0.574873	19.7855	0.94875	19.165	0.3175	19.3825	0.50875	20.2025	0.235	20.4187	0.105	20.55	0.25375	20.425	-0.0725	22.085	0.1875	19.7175	-0.07	22.1575	-0.01625	20.3313	0.4625	20.3137	-0.11	20.4788	0.08375	20.0338	0.44	19.9825	0.405	19.6887	0.12	19.8637	0.23125	20.7475	-0.1	19.7787	-0.61625	20.3637	-0.10875	20.02	-0.41125	19.86	-0.5725	20.33	0.13375	19.945
0.509925	24.0796	0.509925	19.8296	0.97375	19.1988	0.35625	19.4037	0.515	20.2787	0.21625	20.4788	0.06625	20.6212	0.27125	20.5388	-0.105	22.2138	0.17875	19.75	-0.07125	22.2987	-0.015	20.45	0.47875	20.4187	-0.15875	20.5388	0.1075	20.1275	0.45	20.0237	0.385	19.7838	0.0925	19.96	0.18625	20.92	-0.1325	19.9413	-0.64875	20.44	-0.11125	20.1187	-0.43	19.9225	-0.5675	20.4225	0.125	20.0237
0.442334	24.1196	0.442334	19.8696	0.9975	19.2325	0.385	19.4262	0.51625	20.3487	0.205	20.55	0.03375	20.7025	0.28625	20.6612	-0.14	22.3325	0.1725	19.7913	-0.0625	22.4413	-0.01	20.5725	0.49125	20.5312	-0.21125	20.5963	0.13875	20.2312	0.4625	20.0712	0.36125	19.8738	0.065	20.0663	0.135	21.0787	-0.16125	20.1125	-0.69125	20.5287	-0.11125	20.225	-0.4475	19.9737	-0.5675	20.5325	0.1025	20.1163
0.372366	24.1552	0.372366	19.9052	1.02375	19.2763	0.40375	19.4563	0.52125	20.4337	0.17625	20.63	0.00625	20.7862	0.30375	20.7812	-0.15875	22.45	0.1575	19.8287	-0.05375	22.5813	-0.00125	20.7125	0.495	20.655	-0.2575	20.6588	0.17	20.3337	0.47625	20.1125	0.33375	19.97	0.03875	20.1812	0.085	21.2362	-0.18125	20.29	-0.72125	20.6187	-0.12625	20.325	-0.45625	20.025	-0.56375	20.64	0.08375	20.2175
0.300298	24.1864	0.300298	19.9364	1.04875	19.3175	0.4275	19.475	0.5275	20.53	0.15625	20.7162	-0.03	20.8725	0.31375	20.9	-0.16125	22.5625	0.13625	19.8675	-0.05	22.7263	0.01125	20.8438	0.48625	20.7775	-0.3075	20.7263	0.20125	20.4325	0.48875	20.175	0.29875	20.0663	0.01875	20.2913	0.04125	21.395	-0.20875	20.455	-0.75375	20.7075	-0.1325	20.4275	-0.45375	20.0787	-0.56375	20.7475	0.0525	20.32
0.226413	24.213	0.226413	19.963	1.06875	19.3663	0.43875	19.5038	0.54375	20.6225	0.1425	20.8038	-0.06	20.9638	0.33125	21.0162	-0.13625	22.6575	0.115	19.9225	-0.0453125	22.7875	0.03125	20.995	0.4775	20.92	-0.35875	20.795	0.23125	20.5362	0.49	20.2387	0.2625	20.1588	-0.00625	20.415	-0.005	21.57	-0.22875	20.6275	-0.7875	20.8025	-0.14375	20.5375	-0.44625	20.1262	-0.575	20.8588	0.03125	20.43
0.151004	24.2349	0.151004	19.9849	1.08125	19.42	0.45875	19.535	0.545	20.7325	0.1125	20.9037	-0.0825	21.075	0.345	21.1313	-0.126562	22.7047	0.09	19.9788	-0.0416667	22.8583	0.045	21.1425	0.4675	21.05	-0.41375	20.8625	0.26375	20.65	0.49	20.3075	0.22875	20.2575	-0.03625	20.5388	-0.045	21.7325	-0.245	20.8012	-0.81	20.9013	-0.15	20.6462	-0.44125	20.175	-0.5925	20.9788	0.00875	20.545
0.0743685	24.2521	0.0743685	20.0021	1.0925	19.485	0.4675	19.575	0.55	20.8525	0.0975	21.0125	-0.10875	21.19	0.3725	21.24	-0.1125	22.7521	0.055	20.0463			0.06625	21.2975	0.45	21.1938	-0.47125	20.9425	0.30125	20.7775	0.49	20.3788	0.20125	20.355	-0.065	20.6687	-0.08125	21.8938	-0.255	20.97	-0.82125	21.0025	-0.17125	20.7512	-0.42	20.2325	-0.6025	21.095	-0.01375	20.6737
-0.0031916	24.2643	-0.0031916	20.0143	1.10625	19.5475	0.48	19.6163	0.54875	20.9825	0.09625	21.1238	-0.13125	21.2975	0.39875	21.3463			0.03	20.13			0.08875	21.4587	0.43	21.3337	-0.5175	21.0263	0.3375	20.9125	0.48375	20.4612	0.19125	20.4587	-0.10625	20.7987	-0.12125	22.06	-0.265	21.135	-0.8325	21.1025	-0.1775	20.8687	-0.39125	20.2913	-0.6125	21.2188	-0.0475	20.8113
-0.08137	24.2717	-0.08137	20.0217	1.105	19.6187	0.48875	19.6638	0.54625	21.1	0.08875	21.2538	-0.15125	21.4213	0.42625	21.4587			0	20.2175			0.12	21.6313	0.41	21.4838	-0.55875	21.1163	0.3875	21.0525	0.47625	20.5463	0.185	20.5725	-0.1525	20.9375	-0.1675	22.2188	-0.26625	21.3137	-0.83375	21.205	-0.19375	20.9887	-0.37125	20.3525	-0.62	21.3438	-0.07875	20.9612
-0.159858	24.2742	-0.159858	20.0242	1.10625	19.6975	0.49875	19.7112	0.53375	21.23	0.08375	21.3825	-0.16125	21.5413	0.45625	21.5562			-0.04125	20.3075			0.145	21.8062	0.37875	21.6325	-0.58875	21.2162	0.44	21.1837	0.46125	20.6487	0.19125	20.6837	-0.195	21.075	-0.215	22.3625	-0.265	21.4812	-0.82375	21.31	-0.20875	21.1038	-0.345	20.4125	-0.62375	21.4725	-0.12	21.11
-0.238346	24.2717	-0.238346	20.0217	1.10125	19.7812	0.50125	19.7575	0.525	21.3687	0.1025	21.5012	-0.16875	21.6612	0.4925	21.6537			-0.0825	20.4062			0.1675	21.9763	0.3275	21.7913	-0.6175	21.3137	0.49	21.3287	0.44125	20.7488	0.1975	20.7875	-0.2375	21.2175	-0.2625	22.5063	-0.25625	21.645	-0.81375	21.4138	-0.22375	21.2138	-0.3025	20.475	-0.62375	21.5975	-0.175	21.2712
-0.316525	24.2643	-0.316525	20.0143	1.09125	19.865	0.505	19.8113	0.51125	21.5087	0.11125	21.6238	-0.17125	21.7763	0.52875	21.7512			-0.1225	20.5063			0.18875	22.1462	0.275	21.9563	-0.6325	21.41	0.535	21.4763	0.4125	20.865	0.20125	20.8975	-0.28375	21.3625	-0.31125	22.6525	-0.245	21.7975	-0.7925	21.5175	-0.22125	21.345	-0.26625	20.5312	-0.6275	21.725	-0.2275	21.43
-0.394085	24.2521	-0.394085	20.0021	1.07875	19.9625	0.5125	19.8725	0.49125	21.66	0.13125	21.7563	-0.16	21.9075	0.5825	21.8425			-0.18625	20.6187			0.2075	22.315	0.21375	22.125	-0.6575	21.5063	0.58625	21.6275	0.37875	20.99	0.21125	21.005	-0.315	21.5138	-0.33125	22.725	-0.23625	21.9462	-0.75125	21.6187	-0.23375	21.475	-0.2275	20.5888	-0.62875	21.865	-0.28125	21.5975
-0.47072	24.2349	-0.47072	19.9849	1.05875	20.065	0.52	19.9438	0.4725	21.8212	0.15375	21.8712	-0.145	22.0263	0.6475	21.9312			-0.2475	20.7312			0.2175	22.4875	0.1425	22.2937	-0.66125	21.6062	0.6325	21.8025	0.3325	21.1238	0.22875	21.1175	-0.34125	21.6638	-0.358333	22.7979	-0.22625	22.085	-0.7	21.7188	-0.245	21.6112	-0.18125	20.6588	-0.64375	21.9962	-0.33375	21.7625
-0.546129	24.213	-0.546129	19.963	1.02875	20.1737	0.52875	20.0175	0.44125	21.975	0.18875	21.995	-0.125	22.1487	0.71	22.0138			-0.305	20.8438			0.23	22.6462	0.0725	22.4625	-0.66375	21.7037	0.67	21.9812	0.3025	21.265	0.255	21.2312	-0.36125	21.8125			-0.20875	22.2125	-0.65125	21.8163	-0.255	21.7488	-0.13	20.7375	-0.65125	22.1375	-0.385	21.9438
-0.620014	24.1864	-0.620014	19.9364	0.98875	20.2937	0.54125	20.0938	0.40625	22.1337	0.22125	22.125	-0.09625	22.2675	0.775	22.0963			-0.3625	20.9638			0.24375	22.8137	0	22.6313	-0.6425	21.8075	0.71625	22.1462	0.26125	21.4175	0.27625	21.3525	-0.37625	21.96			-0.20125	22.3325	-0.5775	21.9175	-0.265	21.9025	-0.08875	20.81	-0.66375	22.265	-0.43375	22.1175
-0.692082	24.1552	-0.692082	19.9052	0.9375	20.4225	0.555	20.1812	0.37875	22.2888	0.26	22.2462	-0.055	22.3875	0.84	22.1675			-0.42	21.0862			0.245312	22.9	-0.08125	22.795	-0.615	21.9088	0.7475	22.3025	0.22	21.5675	0.31	21.4625	-0.37375	22.11			-0.1925	22.45	-0.495	22.015	-0.28	22.0487	-0.0475	20.89	-0.6775	22.4037	-0.48	22.3025
-0.76205	24.1196	-0.76205	19.8696	0.87125	20.5587	0.565	20.2688	0.35125	22.4325	0.29625	22.3588	-0.01625	22.495	0.88125	22.2413			-0.46875	21.195			0.245833	22.9771	-0.125	22.8781	-0.5725	22.0225	0.755	22.4638	0.1675	21.7275	0.35375	21.5813	-0.3775	22.2525			-0.18375	22.5587	-0.41625	22.1187	-0.27875	22.2	-0.00625	20.98	-0.685	22.5175	-0.51625	22.4763
-0.829642	24.0796	-0.829642	19.8296	0.8	20.7125	0.57875	20.3625	0.315	22.5775	0.355	22.4675	0.04375	22.605	0.92	22.3125			-0.52	21.3038					-0.1625	22.9667	-0.53	22.1313	0.75625	22.6062	0.11875	21.8863	0.3875	21.6925	-0.37875	22.4013			-0.173437	22.6078	-0.32125	22.2188	-0.27625	22.3513	0.035	21.055	-0.69375	22.6412	-0.545	22.6487
-0.89459	24.0355	-0.89459	19.7855	0.715	20.8725	0.59875	20.4612	0.27	22.7162	0.41375	22.5637	0.0703125	22.6609	0.95125	22.3837			-0.56	21.425							-0.48125	22.2413	0.74375	22.7575	0.06375	22.0525	0.41875	21.805	-0.37125	22.5512			-0.172917	22.6583	-0.21625	22.3113	-0.27875	22.4975	0.07625	21.1363	-0.7	22.7512	-0.56375	22.8087
-0.956638	23.9873	-0.956638	19.7373	0.6225	21.045	0.61	20.5688	0.22375	22.85	0.48125	22.67	0.1	22.7104	0.975	22.4575			-0.6	21.5425							-0.43125	22.35	0.71	22.9075	0.0075	22.2275	0.46125	21.9112	-0.34625	22.6988					-0.12375	22.4013	-0.26875	22.6388	0.12625	21.2275	-0.7	22.8141	-0.571875	22.8938
-1.01554	23.9354	-1.01554	19.6854	0.53	21.225	0.62	20.6775	0.195312	22.9187	0.520312	22.7203			0.98875	22.5325			-0.62875	21.6562							-0.37875	22.4587	0.66625	23.0562	-0.04375	22.405	0.49375	22.025	-0.340625	22.7719					-0.03125	22.4812	-0.25625	22.7675	0.16875	21.3225	-0.697917	22.8562	-0.575	22.9646
-1.07107	23.8799	-1.07107	19.6299	0.42875	21.4088	0.62875	20.7888	0.164583	22.9833	0.566667	22.7688			0.98875	22.6125			-0.64875	21.7638							-0.32375	22.5613	0.605	23.2037	-0.0825	22.59	0.52625	22.1337	-0.325	22.8479					0.05375	22.56	-0.254688	22.8313	0.2125	21.4163
-1.123	23.821	-1.123	19.571	0.32875	21.5875	0.625	20.895							0.97875	22.6812			-0.6475	21.875							-0.27	22.6638	0.571875	23.2797	-0.13	22.77	0.55625	22.2275							0.09375	22.5953	-0.247917	22.8896	0.2475	21.52
-1.17113	23.7589	-1.17113	19.5089	0.22875	21.7787	0.615	21.0162							0.96	22.765			-0.63875	21.975							-0.240625	22.7156	0.535417	23.3479	-0.159375	22.8578	0.57375	22.3163							0.129167	22.6375			0.2675	21.6275
-1.21527	23.694	-1.21527	19.444	0.13875	21.9587	0.605	21.1462							0.93	22.8337			-0.60875	22.07							-0.214583	22.7646			-0.183333	22.9417	0.59375	22.3975											0.28	21.735
-1.25524	23.6264	-1.25524	19.3764	0.04875	22.1313	0.585	21.2725							0.87625	22.9112			-0.57	22.155													0.60375	22.4838											0.29125	21.8525
-1.29089	23.5564	-1.29089	19.3064	-0.0375	22.3137	0.55875	21.405							0.8275	22.9913			-0.51625	22.2475													0.60375	22.5625											0.2825	21.9725
-1.32208	23.4844	-1.32208	19.2344	-0.13	22.49	0.53875	21.5388							0.76	23.0738			-0.45625	22.3263													0.605	22.6462											0.26	22.1013
-1.34868	23.4105	-1.34868	19.1605	-0.2125	22.65	0.51	21.665							0.6825	23.155			-0.3875	22.3912													0.59375	22.7288											0.235	22.235
-1.37059	23.3351	-1.37059	19.0851	-0.30125	22.8012	0.4675	21.785							0.639062	23.2016			-0.31	22.45													0.56125	22.8137											0.19625	22.3775
-1.38772	23.2584	-1.38772	19.0084	-0.346875	22.8844	0.4275	21.9088							0.60625	23.2458			-0.22125	22.5063													0.55625	22.8531											0.13625	22.52
-1.4	23.1809	-1.4	18.9309	-0.389583	22.9542	0.38875	22.0287											-0.178125	22.5266													0.5375	22.8917											0.0725	22.6687
-1.40739	23.1027	-1.40739	18.8527			0.34	22.155											-0.129167	22.5479																									0.00375	22.81
-1.40986	23.0242	-1.40986	18.7742			0.29125	22.2787																																					-0.0328125	22.8813
-1.40739	22.9457	-1.40739	18.6957			0.2375	22.39																																					-0.075	22.9542
-1.4	22.8675	-1.4	18.6175			0.1775	22.4962
-1.38772	22.79	-1.38772	18.54			0.1075	22.6
-1.37059	22.7133	-1.37059	18.4633			0.055	22.7
-1.34868	22.6379	-1.34868	18.3879			0.01875	22.7437
-1.32208	22.564	-1.32208	18.314			-0.0125	22.7958
-1.29089	22.492	-1.29089	18.242
-1.25524	22.422	-1.25524	18.172
-1.21527	22.3544	-1.21527	18.1044
-1.17113	22.2895	-1.17113	18.0395
-1.123	22.2274	-1.123	17.9774
-1.07107	22.1685	-1.07107	17.9185
-1.01554	22.113	-1.01554	17.863
-0.956638	22.0611	-0.956638	17.8111
-0.89459	22.0129	-0.89459	17.7629
-0.829642	21.9688	-0.829642	17.7188
-0.76205	21.9288	-0.76205	17.6788
-0.692082	21.8932	-0.692082	17.6432
-0.620014	21.862	-0.620014	17.612
-0.546129	21.8354	-0.546129	17.5854
-0.47072	21.8135	-0.47072	17.5635
-0.394085	21.7963	-0.394085	17.5463
-0.316525	21.7841	-0.316525	17.5341
-0.238346	21.7767	-0.238346	17.5267
-0.159858	21.7742	-0.159858	17.5242
-0.08137	21.7767	-0.08137	17.5267
-0.0031916	21.7841	-0.0031916	17.5341
0.0743685	21.7963	0.0743685	17.5463
0.151004	21.8135	0.151004	17.5635
0.226413	21.8354	0.226413	17.5854
0.300298	21.862	0.300298	17.612
0.372366	21.8932	0.372366	17.6432
0.442334	21.9288	0.442334	17.6788
0.509925	21.9688	0.509925	17.7188
0.574873	22.0129	0.574873	17.7629
0.636922	22.0611	0.636922	17.8111
0.695826	22.113	0.695826	17.863
0.751353	22.1685	0.751353	17.9185
0.803283	22.2274	0.803283	17.9774
0.851413	22.2895	0.851413	18.0395
0.895552	22.3544	0.895552	18.1044
0.935525	22.422	0.935525	18.172
0.971176	22.492	0.971176	18.242
1.00236	22.564	1.00236	18.314
1.02896	22.6379	1.02896	18.3879
1.05087	22.7133	1.05087	18.4633
1.068	22.79	1.068	18.54
1.08029	22.8675	1.08029	18.6175
1.08768	22.9457	1.08768	18.6957
FF
target1 x	target1 y	target2 x	target2 y	x	y	x	y	x	y	x	y	x	y	x	y	x	y	x	y	x	y	x	y	x	y	x	y	x	y	x	y	x	y	x	y	x	y	x	y	x	y	x	y	x	y	x	y	x	y
1.09014	23.0242	1.09014	18.7742	0.68125	19.0042	-0.0833333	19.2	0.335417	19.7021	0.279167	19.9625	0.295833	20.0708	0.510417	19.2021	0.6875	20.4104	0.0604167	19.5021	0.0395833	20.6062	0.254167	19.4042	0.439583	19.4917	0.2125	20.0083	-0.08125	19.4875	0.314583	19.7125	0.527083	18.9958	0.235417	19.2083	0.716667	18.9354	-0.0104167	18.5875	-0.545833	19.6458	-0.160417	19.3479	0.0416667	18.8958	-0.63125	19.6438	0.0854167	19.5542
1.08768	23.1027	1.08768	18.8527	0.701562	19.0109	-0.065625	19.2031	0.335938	19.7063	0.290625	19.9734	0.309375	20.0719	0.503125	19.2266	0.665625	20.4547	0.078125	19.5063	0.0296875	20.6438	0.235937	19.4187	0.440625	19.5109	0.204687	20.0234	-0.065625	19.4906	0.323437	19.7141	0.526563	19.0063	0.239063	19.2219	0.715625	18.9859	-0.0125	18.5922	-0.539062	19.6484	-0.151562	19.3656	0.025	18.9359	-0.628125	19.6609	0.09375	19.5516
1.08029	23.1809	1.08029	18.9309	0.70625	19.01	-0.05625	19.205	0.34375	19.7162	0.30125	19.975	0.3175	20.0837	0.49875	19.2512	0.64	20.5063	0.0925	19.5087	0.02	20.6762	0.2175	19.4387	0.44125	19.5225	0.20125	20.0338	-0.05625	19.495	0.32875	19.7275	0.53875	19.0212	0.24	19.2312	0.70625	19.0263	-0.01375	18.6038	-0.525	19.6612	-0.145	19.37	0.015	18.97	-0.6275	19.6737	0.10125	19.5637
1.068	23.2584	1.068	19.0084	0.71875	19.0212	-0.0425	19.2162	0.35375	19.7312	0.31625	19.9887	0.32625	20.0925	0.47625	19.3	0.58375	20.6062	0.1125	19.515	0.01125	20.745	0.18	19.4788	0.4425	19.5562	0.19125	20.055	-0.04875	19.4975	0.33625	19.7375	0.54125	19.0388	0.24125	19.2488	0.68625	19.1112	-0.01625	18.6313	-0.50375	19.6925	-0.13375	19.3775	-0.0125	19.0338	-0.62625	19.685	0.1075	19.5725
1.05087	23.3351	1.05087	19.0851	0.74125	19.0338	-0.02875	19.2213	0.36125	19.7375	0.335	20.0075	0.33625	20.1112	0.45625	19.3588	0.53125	20.7037	0.12375	19.5287	-0.00375	20.83	0.155	19.5212	0.44	19.5837	0.175	20.0763	-0.03375	19.5125	0.35	19.7525	0.54125	19.065	0.24125	19.27	0.6625	19.2125	-0.01875	18.6675	-0.4925	19.715	-0.1175	19.395	-0.04	19.1075	-0.63	19.705	0.1175	19.585
1.02896	23.4105	1.02896	19.1605	0.7575	19.04	-0.005	19.2263	0.37	19.7488	0.34625	20.03	0.34375	20.1275	0.43875	19.4213	0.4825	20.805	0.14625	19.54	-0.01375	20.9175	0.115	19.5738	0.43875	19.625	0.16625	20.1112	-0.0225	19.5237	0.34875	19.7712	0.5425	19.0925	0.2375	19.2963	0.63625	19.3225	-0.02	18.7037	-0.48	19.7462	-0.10875	19.4275	-0.07	19.1775	-0.62375	19.735	0.12875	19.5975
1.00236	23.4844	1.00236	19.2344	0.76	19.0437	0.0075	19.2437	0.3925	19.7688	0.34875	20.04	0.33375	20.1575	0.4225	19.4925	0.41875	20.9187	0.155	19.5463	-0.01875	21.0075	0.08625	19.6212	0.43625	19.6638	0.14875	20.1313	-0.025	19.5463	0.345	19.7888	0.54375	19.1288	0.2325	19.325	0.60125	19.4425	-0.01875	18.7638	-0.46875	19.7888	-0.09875	19.4575	-0.10125	19.2462	-0.61375	19.7638	0.13	19.6212
0.971176	23.5564	0.971176	19.3064	0.78	19.0538	0.025	19.2625	0.405	19.795	0.35	20.0663	0.32125	20.17	0.39375	19.575	0.3625	21.0312	0.1625	19.5587	-0.02	21.1025	0.055	19.6725	0.43125	19.71	0.12875	20.16	-0.02625	19.5725	0.34	19.8038	0.53	19.1638	0.22875	19.3663	0.56875	19.5787	-0.02	18.8362	-0.465	19.835	-0.09	19.5012	-0.1425	19.3137	-0.6025	19.7975	0.1275	19.6275
0.935525	23.6264	0.935525	19.3764	0.7975	19.05	0.05	19.2775	0.4175	19.8175	0.3475	20.0963	0.30875	20.1962	0.3775	19.6675	0.305	21.1475	0.17375	19.5675	-0.025	21.215	0.0325	19.7338	0.42875	19.7662	0.09625	20.19	-0.0225	19.615	0.345	19.8175	0.53125	19.2125	0.22625	19.4075	0.53875	19.7162	-0.02	18.9138	-0.4625	19.8775	-0.07625	19.5538	-0.18375	19.385	-0.595	19.8487	0.13125	19.65
0.895552	23.694	0.895552	19.444	0.8175	19.0613	0.09125	19.2937	0.42875	19.8525	0.34	20.1212	0.28875	20.225	0.3525	19.765	0.2425	21.2712	0.18625	19.5787	-0.02375	21.3275	0.00875	19.7937	0.42875	19.825	0.06625	20.2225	-0.0175	19.66	0.34625	19.8313	0.52375	19.2662	0.22375	19.455	0.51125	19.8525	-0.02	19.005	-0.47	19.9375	-0.07625	19.6112	-0.21625	19.4563	-0.58	19.905	0.13375	19.6737
0.851413	23.7589	0.851413	19.5089	0.8425	19.0775	0.1325	19.3137	0.45125	19.8925	0.32875	20.1612	0.27	20.2675	0.33375	19.8663	0.17	21.4013	0.1925	19.59	-0.03	21.4563	-0.00125	19.8625	0.43125	19.895	0.03875	20.2488	-0.0125	19.7162	0.35375	19.85	0.5175	19.335	0.21625	19.5087	0.46875	19.99	-0.02125	19.1038	-0.48125	19.9925	-0.07875	19.665	-0.2575	19.5287	-0.57125	19.9662	0.1375	19.7063
0.803283	23.821	0.803283	19.571	0.87375	19.0888	0.16625	19.3275	0.4625	19.935	0.32	20.2112	0.24625	20.3038	0.29875	19.9775	0.11125	21.535	0.19625	19.6112	-0.035	21.5888	-0.01125	19.945	0.43	19.9725	0.0175	20.2913	0.00375	19.77	0.3775	19.8725	0.5025	19.3925	0.2075	19.5663	0.425	20.1238	-0.02125	19.2138	-0.50125	20.0625	-0.08625	19.7213	-0.29625	19.5938	-0.5725	20.03	0.14125	19.7387
0.751353	23.8799	0.751353	19.6299	0.89375	19.1075	0.21375	19.3375	0.4775	19.9875	0.29375	20.2587	0.21625	20.3562	0.275	20.0862	0.06125	21.6737	0.195	19.6288	-0.045	21.735	-0.00875	20.0362	0.43125	20.0525	-0.00875	20.3362	0.0175	19.8238	0.3975	19.89	0.48625	19.465	0.18875	19.6212	0.37875	20.27	-0.03125	19.3325	-0.52375	20.1262	-0.095	19.7787	-0.32625	19.6687	-0.5725	20.0963	0.14875	19.7812
0.695826	23.9354	0.695826	19.6854	0.91125	19.1275	0.2575	19.3412	0.49125	20.0475	0.275	20.3012	0.175	20.4163	0.25625	20.1975	0.01	21.8113	0.195	19.655	-0.0575	21.8762	-0.0075	20.1238	0.44125	20.1325	-0.0375	20.3788	0.0375	19.8825	0.4075	19.9237	0.45375	19.535	0.1675	19.69	0.32625	20.42	-0.05	19.4662	-0.5575	20.2013	-0.10125	19.8525	-0.35375	19.74	-0.57375	20.1663	0.15	19.8225
0.636922	23.9873	0.636922	19.7373	0.92875	19.1462	0.28875	19.365	0.505	20.1175	0.255	20.3588	0.145	20.4788	0.255	20.305	-0.03375	21.9488	0.1925	19.685	-0.0675	22.0087	-0.01125	20.2275	0.4525	20.2237	-0.06875	20.4288	0.05625	19.95	0.42	19.9525	0.43375	19.6112	0.14375	19.7737	0.27875	20.5825	-0.07125	19.615	-0.58875	20.2787	-0.1075	19.9288	-0.385	19.7963	-0.5725	20.2475	0.1475	19.8788
0.574873	24.0355	0.574873	19.7855	0.94875	19.165	0.3175	19.3825	0.50875	20.2025	0.235	20.4187	0.105	20.55	0.25375	20.425	-0.0725	22.085	0.1875	19.7175	-0.07	22.1575	-0.01625	20.3313	0.4625	20.3137	-0.11	20.4788	0.08375	20.0338	0.44	19.9825	0.405	19.6887	0.12	19.8637	0.23125	20.7475	-0.1	19.7787	-0.61625	20.3637	-0.10875	20.02	-0.41125	19.86	-0.5725	20.33	0.13375	19.945
0.509925	24.0796	0.509925	19.8296	0.97375	19.1988	0.35625	19.4037	0.515	20.2787	0.21625	20.4788	0.06625	20.6212	0.27125	20.5388	-0.105	22.2138	0.17875	19.75	-0.07125	22.2987	-0.015	20.45	0.47875	20.4187	-0.15875	20.5388	0.1075	20.1275	0.45	20.0237	0.385	19.7838	0.0925	19.96	0.18625	20.92	-0.1325	19.9413	-0.64875	20.44	-0.11125	20.1187	-0.43	19.9225	-0.5675	20.4225	0.125	20.0237
0.442334	24.1196	0.442334	19.8696	0.9975	19.2325	0.385	19.4262	0.51625	20.3487	0.205	20.55	0.03375	20.7025	0.28625	20.6612	-0.14	22.3325	0.1725	19.7913	-0.0625	22.4413	-0.01	20.5725	0.49125	20.5312	-0.21125	20.5963	0.13875	20.2312	0.4625	20.0712	0.36125	19.8738	0.065	20.0663	0.135	21.0787	-0.16125	20.1125	-0.69125	20.5287	-0.11125	20.225	-0.4475	19.9737	-0.5675	20.5325	0.1025	20.1163
0.372366	24.1552	0.372366	19.9052	1.02375	19.2763	0.40375	19.4563	0.52125	20.4337	0.17625	20.63	0.00625	20.7862	0.30375	20.7812	-0.15875	22.45	0.1575	19.8287	-0.05375	22.5813	-0.00125	20.7125	0.495	20.655	-0.2575	20.6588	0.17	20.3337	0.47625	20.1125	0.33375	19.97	0.03875	20.1812	0.085	21.2362	-0.18125	20.29	-0.72125	20.6187	-0.12625	20.325	-0.45625	20.025	-0.56375	20.64	0.08375	20.2175
0.300298	24.1864	0.300298	19.9364	1.04875	19.3175	0.4275	19.475	0.5275	20.53	0.15625	20.7162	-0.03	20.8725	0.31375	20.9	-0.16125	22.5625	0.13625	19.8675	-0.05	22.7263	0.01125	20.8438	0.48625	20.7775	-0.3075	20.7263	0.20125	20.4325	0.48875	20.175	0.29875	20.0663	0.01875	20.2913	0.04125	21.395	-0.20875	20.455	-0.75375	20.7075	-0.1325	20.4275	-0.45375	20.0787	-0.56375	20.7475	0.0525	20.32
0.226413	24.213	0.226413	19.963	1.06875	19.3663	0.43875	19.5038	0.54375	20.6225	0.1425	20.8038	-0.06	20.9638	0.33125	21.0162	-0.13625	22.6575	0.115	19.9225	-0.0453125	22.7875	0.03125	20.995	0.4775	20.92	-0.35875	20.795	0.23125	20.5362	0.49	20.2387	0.2625	20.1588	-0.00625	20.415	-0.005	21.57	-0.22875	20.6275	-0.7875	20.8025	-0.14375	20.5375	-0.44625	20.1262	-0.575	20.8588	0.03125	20.43
0.151004	24.2349	0.151004	19.9849	1.08125	19.42	0.45875	19.535	0.545	20.7325	0.1125	20.9037	-0.0825	21.075	0.345	21.1313	-0.126562	22.7047	0.09	19.9788	-0.0416667	22.8583	0.045	21.1425	0.4675	21.05	-0.41375	20.8625	0.26375	20.65	0.49	20.3075	0.22875	20.2575	-0.03625	20.5388	-0.045	21.7325	-0.245	20.8012	-0.81	20.9013	-0.15	20.6462	-0.44125	20.175	-0.5925	20.9788	0.00875	20.545
0.0743685	24.2521	0.0743685	20.0021	1.0925	19.485	0.4675	19.575	0.55	20.8525	0.0975	21.0125	-0.10875	21.19	0.3725	21.24	-0.1125	22.7521	0.055	20.0463			0.06625	21.2975	0.45	21.1938	-0.47125	20.9425	0.30125	20.7775	0.49	20.3788	0.20125	20.355	-0.065	20.6687	-0.08125	21.8938	-0.255	20.97	-0.82125	21.0025	-0.17125	20.7512	-0.42	20.2325	-0.6025	21.095	-0.01375	20.6737
-0.0031916	24.2643	-0.0031916	20.0143	1.10625	19.5475	0.48	19.6163	0.54875	20.9825	0.09625	21.1238	-0.13125	21.2975	0.39875	21.3463			0.03	20.13			0.08875	21.4587	0.43	21.3337	-0.5175	21.0263	0.3375	20.9125	0.48375	20.4612	0.19125	20.4587	-0.10625	20.7987	-0.12125	22.06	-0.265	21.135	-0.8325	21.1025	-0.1775	20.8687	-0.39125	20.2913	-0.6125	21.2188	-0.0475	20.8113
-0.08137	24.2717	-0.08137	20.0217	1.105	19.6187	0.48875	19.6638	0.54625	21.1	0.08875	21.2538	-0.15125	21.4213	0.42625	21.4587			0	20.2175			0.12	21.6313	0.41	21.4838	-0.55875	21.1163	0.3875	21.0525	0.47625	20.5463	0.185	20.5725	-0.1525	20.9375	-0.1675	22.2188	-0.26625	21.3137	-0.83375	21.205	-0.19375	20.9887	-0.37125	20.3525	-0.62	21.3438	-0.07875	20.9612
-0.159858	24.2742	-0.159858	20.0242	1.10625	19.6975	0.49875	19.7112	0.53375	21.23	0.08375	21.3825	-0.16125	21.5413	0.45625	21.5562			-0.04125	20.3075			0.145	21.8062	0.37875	21.6325	-0.58875	21.2162	0.44	21.1837	0.46125	20.6487	0.19125	20.6837	-0.195	21.075	-0.215	22.3625	-0.265	21.4812	-0.82375	21.31	-0.20875	21.1038	-0.345	20.4125	-0.62375	21.4725	-0.12	21.11
-0.238346	24.2717	-0.238346	20.0217	1.10125	19.7812	0.50125	19.7575	0.525	21.3687	0.1025	21.5012	-0.16875	21.6612	0.4925	21.6537			-0.0825	20.4062			0.1675	21.9763	0.3275	21.7913	-0.6175	21.3137	0.49	21.3287	0.44125	20.7488	0.1975	20.7875	-0.2375	21.2175	-0.2625	22.5063	-0.25625	21.645	-0.81375	21.4138	-0.22375	21.2138	-0.3025	20.475	-0.62375	21.5975	-0.175	21.2712
-0.316525	24.2643	-0.316525	20.0143	1.09125	19.865	0.505	19.8113	0.51125	21.5087	0.11125	21.6238	-0.17125	21.7763	0.52875	21.7512			-0.1225	20.5063			0.18875	22.1462	0.275	21.9563	-0.6325	21.41	0.535	21.4763	0.4125	20.865	0.20125	20.8975	-0.28375	21.3625	-0.31125	22.6525	-0.245	21.7975	-0.7925	21.5175	-0.22125	21.345	-0.26625	20.5312	-0.6275	21.725	-0.2275	21.43
-0.394085	24.2521	-0.394085	20.0021	1.07875	19.9625	0.5125	19.8725	0.49125	21.66	0.13125	21.7563	-0.16	21.9075	0.5825	21.8425			-0.18625	20.6187			0.2075	22.315	0.21375	22.125	-0.6575	21.5063	0.58625	21.6275	0.37875	20.99	0.21125	21.005	-0.315	21.5138	-0.33125	22.725	-0.23625	21.9462	-0.75125	21.6187	-0.23375	21.475	-0.2275	20.5888	-0.62875	21.865	-0.28125	21.5975
-0.47072	24.2349	-0.47072	19.9849	1.05875	20.065	0.52	19.9438	0.4725	21.8212	0.15375	21.8712	-0.145	22.0263	0.6475	21.9312			-0.2475	20.7312			0.2175	22.4875	0.1425	22.2937	-0.66125	21.6062	0.6325	21.8025	0.3325	21.1238	0.22875	21.1175	-0.34125	21.6638	-0.358333	22.7979	-0.22625	22.085	-0.7	21.7188	-0.245	21.6112	-0.18125	20.6588	-0.64375	21.9962	-0.33375	21.7625
-0.546129	24.213	-0.546129	19.963	1.02875	20.1737	0.52875	20.0175	0.44125	21.975	0.18875	21.995	-0.125	22.1487	0.71	22.0138			-0.305	20.8438			0.23	22.6462	0.0725	22.4625	-0.66375	21.7037	0.67	21.9812	0.3025	21.265	0.255	21.2312	-0.36125	21.8125			-0.20875	22.2125	-0.65125	21.8163	-0.255	21.7488	-0.13	20.7375	-0.65125	22.1375	-0.385	21.9438
-0.620014	24.1864	-0.620014	19.9364	0.98875	20.2937	0.54125	20.0938	0.40625	22.1337	0.22125	22.125	-0.09625	22.2675	0.775	22.0963			-0.3625	20.9638			0.24375	22.8137	0	22.6313	-0.6425	21.8075	0.71625	22.1462	0.26125	21.4175	0.27625	21.3525	-0.37625	21.96			-0.20125	22.3325	-0.5775	21.9175	-0.265	21.9025	-0.08875	20.81	-0.66375	22.265	-0.43375	22.1175
-0.692082	24.1552	-0.692082	19.9052	0.9375	20.4225	0.555	20.1812	0.37875	22.2888	0.26	22.2462	-0.055	22.3875	0.84	22.1675			-0.42	21.0862			0.245312	22.9	-0.08125	22.795	-0.615	21.9088	0.7475	22.3025	0.22	21.5675	0.31	21.4625	-0.37375	22.11			-0.1925	22.45	-0.495	22.015	-0.28	22.0487	-0.0475	20.89	-0.6775	22.4037	-0.48	22.3025
-0.76205	24.1196	-0.76205	19.8696	0.87125	20.5587	0.565	20.2688	0.35125	22.4325	0.29625	22.3588	-0.01625	22.495	0.88125	22.2413			-0.46875	21.195			0.245833	22.9771	-0.125	22.8781	-0.5725	22.0225	0.755	22.4638	0.1675	21.7275	0.35375	21.5813	-0.3775	22.2525			-0.18375	22.5587	-0.41625	22.1187	-0.27875	22.2	-0.00625	20.98	-0.685	22.5175	-0.51625	22.4763
-0.829642	24.0796	-0.829642	19.8296	0.8	20.7125	0.57875	20.3625	0.315	22.5775	0.355	22.4675	0.04375	22.605	0.92	22.3125			-0.52	21.3038					-0.1625	22.9667	-0.53	22.1313	0.75625	22.6062	0.11875	21.8863	0.3875	21.6925	-0.37875	22.4013			-0.173437	22.6078	-0.32125	22.2188	-0.27625	22.3513	0.035	21.055	-0.69375	22.6412	-0.545	22.6487
-0.89459	24.0355	-0.89459	19.7855	0.715	20.8725	0.59875	20.4612	0.27	22.7162	0.41375	22.5637	0.0703125	22.6609	0.95125	22.3837			-0.56	21.425							-0.48125	22.2413	0.74375	22.7575	0.06375	22.0525	0.41875	21.805	-0.37125	22.5512			-0.172917	22.6583	-0.21625	22.3113	-0.27875	22.4975	0.07625	21.1363	-0.7	22.7512	-0.56375	22.8087
-0.956638	23.9873	-0.956638	19.7373	0.6225	21.045	0.61	20.5688	0.22375	22.85	0.48125	22.67	0.1	22.7104	0.975	22.4575			-0.6	21.5425							-0.43125	22.35	0.71	22.9075	0.0075	22.2275	0.46125	21.9112	-0.34625	22.6988					-0.12375	22.4013	-0.26875	22.6388	0.12625	21.2275	-0.7	22.8141	-0.571875	22.8938
-1.01554	23.9354	-1.01554	19.6854	0.53	21.225	0.62	20.6775	0.195312	22.9187	0.520312	22.7203			0.98875	22.5325			-0.62875	21.6562							-0.37875	22.4587	0.66625	23.0562	-0.04375	22.405	0.49375	22.025	-0.340625	22.7719					-0.03125	22.4812	-0.25625	22.7675	0.16875	21.3225	-0.697917	22.8562	-0.575	22.9646
-1.07107	23.8799	-1.07107	19.6299	0.42875	21.4088	0.62875	20.7888	0.164583	22.9833	0.566667	22.7688			0.98875	22.6125			-0.64875	21.7638							-0.32375	22.5613	0.605	23.2037	-0.0825	22.59	0.52625	22.1337	-0.325	22.8479					0.05375	22.56	-0.254688	22.8313	0.2125	21.4163
-1.123	23.821	-1.123	19.571	0.32875	21.5875	0.625	20.895							0.97875	22.6812			-0.6475	21.875							-0.27	22.6638	0.571875	23.2797	-0.13	22.77	0.55625	22.2275							0.09375	22.5953	-0.247917	22.8896	0.2475	21.52
-1.17113	23.7589	-1.17113	19.5089	0.22875	21.7787	0.615	21.0162							0.96	22.765			-0.63875	21.975							-0.240625	22.7156	0.535417	23.3479	-0.159375	22.8578	0.57375	22.3163							0.129167	22.6375			0.2675	21.6275
-1.21527	23.694	-1.21527	19.444	0.13875	21.9587	0.605	21.1462							0.93	22.8337			-0.60875	22.07							-0.214583	22.7646			-0.183333	22.9417	0.59375	22.3975											0.28	21.735
-1.25524	23.6264	-1.25524	19.3764	0.04875	22.1313	0.585	21.2725							0.87625	22.9112			-0.57	22.155													0.60375	22.4838											0.29125	21.8525
-1.29089	23.5564	-1.29089	19.3064	-0.0375	22.3137	0.55875	21.405							0.8275	22.9913			-0.51625	22.2475													0.60375	22.5625											0.2825	21.9725
-1.32208	23.4844	-1.32208	19.2344	-0.13	22.49	0.53875	21.5388							0.76	23.0738			-0.45625	22.3263													0.605	22.6462											0.26	22.1013
-1.34868	23.4105	-1.34868	19.1605	-0.2125	22.65	0.51	21.665							0.6825	23.155			-0.3875	22.3912													0.59375	22.7288											0.235	22.235
-1.37059	23.3351	-1.37059	19.0851	-0.30125	22.8012	0.4675	21.785							0.639062	23.2016			-0.31	22.45													0.56125	22.8137											0.19625	22.3775
-1.38772	23.2584	-1.38772	19.0084	-0.346875	22.8844	0.4275	21.9088							0.60625	23.2458			-0.22125	22.5063													0.55625	22.8531											0.13625	22.52
-1.4	23.1809	-1.4	18.9309	-0.389583	22.9542	0.38875	22.0287											-0.178125	22.5266													0.5375	22.8917											0.0725	22.6687
-1.40739	23.1027	-1.40739	18.8527			0.34	22.155											-0.129167	22.5479																									0.00375	22.81
-1.40986	23.0242	-1.40986	18.7742			0.29125	22.2787																																					-0.0328125	22.8813
-1.40739	22.9457	-1.40739	18.6957			0.2375	22.39																																					-0.075	22.9542
-1.4	22.8675	-1.4	18.6175			0.1775	22.4962
-1.38772	22.79	-1.38772	18.54			0.1075	22.6
-1.37059	22.7133	-1.37059	18.4633			0.055	22.7
-1.34868	22.6379	-1.34868	18.3879			0.01875	22.7437
-1.32208	22.564	-1.32208	18.314			-0.0125	22.7958
-1.29089	22.492	-1.29089	18.242
-1.25524	22.422	-1.25524	18.172
-1.21527	22.3544	-1.21527	18.1044
-1.17113	22.2895	-1.17113	18.0395
-1.123	22.2274	-1.123	17.9774
-1.07107	22.1685	-1.07107	17.9185
-1.01554	22.113	-1.01554	17.863
-0.956638	22.0611	-0.956638	17.8111
-0.89459	22.0129	-0.89459	17.7629
-0.829642	21.9688	-0.829642	17.7188
-0.76205	21.9288	-0.76205	17.6788
-0.692082	21.8932	-0.692082	17.6432
-0.620014	21.862	-0.620014	17.612
-0.546129	21.8354	-0.546129	17.5854
-0.47072	21.8135	-0.47072	17.5635
-0.394085	21.7963	-0.394085	17.5463
-0.316525	21.7841	-0.316525	17.5341
-0.238346	21.7767	-0.238346	17.5267
-0.159858	21.7742	-0.159858	17.5242
-0.08137	21.7767	-0.08137	17.5267
-0.0031916	21.7841	-0.0031916	17.5341
0.0743685	21.7963	0.0743685	17.5463
0.151004	21.8135	0.151004	17.5635
0.226413	21.8354	0.226413	17.5854
0.300298	21.862	0.300298	17.612
0.372366	21.8932	0.372366	17.6432
0.442334	21.9288	0.442334	17.6788
0.509925	21.9688	0.509925	17.7188
0.574873	22.0129	0.574873	17.7629
0.636922	22.0611	0.636922	17.8111
0.695826	22.113	0.695826	17.863
0.751353	22.1685	0.751353	17.9185
0.803283	22.2274	0.803283	17.9774
0.851413	22.2895	0.851413	18.0395
0.895552	22.3544	0.895552	18.1044
0.935525	22.422	0.935525	18.172
0.971176	22.492	0.971176	18.242
1.00236	22.564	1.00236	18.314
1.02896	22.6379	1.02896	18.3879
1.05087	22.7133	1.05087	18.4633
1.068	22.79	1.068	18.54
1.08029	22.8675	1.08029	18.6175
1.08768	22.9457	1.08768	18.6957
1.09014	23.0242	1.09014	18.7742
FF-HFS
target1 x	target1 y	target2 x	target2 y	x	y	x	y	x	y	x	y	x	y	x	y	x	y	x	y	x	y	x	y	x	y	x	y	x	y	x	y	x	y	x	y	x	y	x	y	x	y	x	y	x	y	x	y	x	y
1.09014	23.0242	1.09014	18.7742	0.09375	19.1687	0.36875	20.2417	-0.304167	19.6208	0.00208333	19.6521	-0.204167	20.2354	-0.0875	19.95	0.0729167	20.2979	0.0854167	20.0229	0.583333	19.7646	0.591667	19.2292	-0.29375	19.2396	-0.075	19.1625	0.28125	19.7146	0.370833	19.8708	-0.154167	20.1042	-0.114583	19.4187	-0.0895833	19.6562	-0.260417	18.8771	-0.58125	19.9875	-0.220833	18.8583	-0.547917	19.8292	-0.81875	19.8208	-0.24375	19.5437
1.08768	23.1027	1.08768	18.8527	0.1	19.1656	0.35	20.2625	-0.3	19.6234	0.021875	19.6562	-0.20625	20.2437	-0.084375	19.9531	0.0890625	20.3109	0.075	20.0375	0.5875	19.7781	0.592187	19.2344	-0.275	19.2469	-0.0875	19.1734	0.289062	19.7234	0.378125	19.8687	-0.145313	20.1156	-0.128125	19.425	-0.0703125	19.6719	-0.278125	18.8719	-0.58125	19.9922	-0.209375	18.8703	-0.542188	19.8297	-0.81875	19.8328	-0.24375	19.5562
1.08029	23.1809	1.08029	18.9309	0.10625	19.1775	0.32875	20.285	-0.28375	19.6388	0.05375	19.6562	-0.19625	20.25	-0.07	19.9662	0.10125	20.3188	0.0575	20.0425	0.59125	19.7888	0.59375	19.2525	-0.25625	19.2625	-0.1075	19.1762	0.2975	19.73	0.39125	19.8712	-0.14	20.125	-0.1375	19.4312	-0.0575	19.6837	-0.2875	18.8738	-0.5825	19.995	-0.19625	18.8837	-0.52875	19.8463	-0.82	19.8412	-0.22875	19.5663
1.068	23.2584	1.068	19.0084	0.11625	19.1788	0.28	20.3188	-0.2725	19.6562	0.10375	19.6575	-0.1925	20.2625	-0.05125	19.9812	0.1325	20.3337	0.0375	20.0637	0.59375	19.7963	0.59625	19.275	-0.2175	19.2812	-0.13125	19.1925	0.3075	19.7387	0.4175	19.8687	-0.12375	20.14	-0.14875	19.4525	-0.03375	19.7025	-0.29875	18.88	-0.575	20.01	-0.18	18.905	-0.51625	19.8738	-0.82	19.8513	-0.21375	19.58
1.05087	23.3351	1.05087	19.0851	0.145	19.185	0.21875	20.3487	-0.2425	19.6913	0.17625	19.655	-0.1825	20.28	-0.03875	20.0025	0.1525	20.345	0.005	20.0912	0.60875	19.8188	0.59	19.3137	-0.17875	19.2975	-0.16	19.2112	0.32	19.7512	0.4475	19.87	-0.13125	20.1638	-0.16375	19.4737	-0.02	19.7263	-0.32	18.8938	-0.5775	20.0225	-0.14625	18.9213	-0.49375	19.9075	-0.81625	19.8712	-0.20125	19.6038
1.02896	23.4105	1.02896	19.1605	0.15375	19.2025	0.1625	20.3925	-0.20875	19.7138	0.2575	19.6562	-0.16875	20.2937	-0.0325	20.0287	0.15875	20.37	-0.03125	20.1313	0.62125	19.84	0.605	19.3438	-0.12625	19.32	-0.16875	19.2425	0.3325	19.7763	0.47875	19.8637	-0.13625	20.1863	-0.17375	19.4887	-0.00875	19.7587	-0.3375	18.8975	-0.5725	20.0375	-0.0975	18.945	-0.475	19.9275	-0.8175	19.8888	-0.17625	19.6275
1.00236	23.4844	1.00236	19.2344	0.16375	19.2213	0.09875	20.425	-0.1775	19.7512	0.3375	19.6537	-0.1625	20.3	-0.02	20.0587	0.17125	20.3762	-0.07	20.1725	0.62875	19.8463	0.61375	19.3837	-0.075	19.335	-0.17875	19.2625	0.345	19.7862	0.50625	19.87	-0.1525	20.205	-0.175	19.51	-0.0075	19.7888	-0.345	18.9088	-0.5675	20.0512	-0.06375	18.9638	-0.45625	19.9612	-0.82875	19.905	-0.15375	19.6487
0.971176	23.5564	0.971176	19.3064	0.17	19.235	0.035	20.4625	-0.1525	19.7763	0.41625	19.6575	-0.155	20.3175	-0.01875	20.0888	0.18125	20.4	-0.11125	20.2225	0.635	19.8637	0.62	19.4138	-0.02	19.355	-0.18	19.2913	0.355	19.7975	0.535	19.875	-0.17	20.2362	-0.1775	19.5375	-0.0075	19.8362	-0.355	18.9112	-0.5675	20.0625	-0.035	18.9788	-0.44625	19.9812	-0.8375	19.9312	-0.135	19.6687
0.935525	23.6264	0.935525	19.3764	0.18	19.265	-0.02	20.5162	-0.1075	19.8062	0.50625	19.67	-0.15	20.33	-0.015	20.1288	0.1875	20.4363	-0.16125	20.2725	0.655	19.8837	0.63	19.4525	0.03125	19.38	-0.18375	19.31	0.375	19.8175	0.55125	19.88	-0.2025	20.2725	-0.1775	19.5525	-0.0025	19.8925	-0.37125	18.92	-0.565	20.0725	-0.00125	19.0025	-0.4225	20.0038	-0.85	19.9675	-0.10375	19.7013
0.895552	23.694	0.895552	19.444	0.18375	19.2987	-0.07125	20.5775	-0.07875	19.8275	0.58625	19.685	-0.1375	20.3513	-0.01625	20.1713	0.18375	20.48	-0.20375	20.3275	0.665	19.895	0.6475	19.5	0.08625	19.4088	-0.18125	19.3412	0.3975	19.8412	0.56875	19.8888	-0.22125	20.3137	-0.1825	19.5787	-0.015	19.9612	-0.3875	18.9288	-0.565	20.0912	0.025	19.0312	-0.40375	20.0287	-0.875	19.995	-0.07	19.7338
0.851413	23.7589	0.851413	19.5089	0.20375	19.3325	-0.12375	20.6388	-0.04625	19.865	0.66375	19.6988	-0.12	20.3687	-0.0175	20.2087	0.18	20.5225	-0.24375	20.3888	0.6875	19.9088	0.64625	19.5525	0.15125	19.4363	-0.17375	19.3575	0.43125	19.8625	0.58375	19.9125	-0.25125	20.3637	-0.17375	19.605	-0.02625	20.04	-0.39875	18.9375	-0.56875	20.105	0.05125	19.0562	-0.3875	20.0763	-0.8975	20.0362	-0.0475	19.77
0.803283	23.821	0.803283	19.571	0.23625	19.3725	-0.165	20.71	-0.005	19.895	0.75125	19.7188	-0.09875	20.4	-0.0175	20.2613	0.15625	20.5787	-0.27875	20.4413	0.7075	19.9312	0.64375	19.6038	0.21125	19.4825	-0.16125	19.3825	0.465	19.8975	0.605	19.9288	-0.28625	20.4187	-0.16375	19.6425	-0.04125	20.1275	-0.40875	18.9513	-0.5675	20.1375	0.08875	19.09	-0.375	20.1175	-0.91	20.0775	-0.015	19.8137
0.751353	23.8799	0.751353	19.6299	0.27	19.4088	-0.20875	20.7763	0.04375	19.935	0.84375	19.745	-0.09375	20.4262	-0.015	20.3125	0.12625	20.64	-0.30625	20.515	0.725	19.9363	0.6425	19.6638	0.26875	19.52	-0.13625	19.4088	0.5075	19.9288	0.6125	19.9488	-0.33	20.4737	-0.1425	19.6638	-0.05375	20.2175	-0.42375	18.97	-0.56375	20.1687	0.13875	19.1288	-0.36625	20.165	-0.9225	20.1175	0.01875	19.865
0.695826	23.9354	0.695826	19.6854	0.30625	19.4375	-0.25125	20.845	0.085	19.9713	0.92375	19.7675	-0.085	20.4688	-0.0125	20.3625	0.0825	20.7075	-0.33	20.5925	0.73125	19.95	0.64	19.7312	0.33375	19.5675	-0.11375	19.44	0.5475	19.955	0.63375	19.9713	-0.37	20.5388	-0.12375	19.6975	-0.0725	20.31	-0.435	18.985	-0.56625	20.1962	0.17625	19.1788	-0.36125	20.2112	-0.93375	20.1588	0.04625	19.9138
0.636922	23.9873	0.636922	19.7373	0.35	19.48	-0.28625	20.9112	0.14625	20.0125	1.015	19.8	-0.0675	20.5063	-0.0025	20.4125	0.05125	20.7888	-0.35	20.665	0.73625	19.9675	0.63625	19.8012	0.40125	19.6275	-0.0825	19.4587	0.59625	19.99	0.65	19.9975	-0.42	20.6088	-0.0875	19.7162	-0.08375	20.4213	-0.4225	19	-0.57	20.23	0.2175	19.22	-0.3525	20.2625	-0.9325	20.2213	0.0875	19.975
0.574873	24.0355	0.574873	19.7855	0.39125	19.5212	-0.30375	20.9937	0.20625	20.0463	1.105	19.835	-0.0525	20.56	0.02	20.475	0.00125	20.8775	-0.3575	20.7387	0.73375	20	0.63625	19.8813	0.45875	19.7013	-0.06375	19.4925	0.64625	20.0263	0.65875	20.025	-0.4675	20.6812	-0.065	19.7475	-0.095	20.5312	-0.4125	19.0312	-0.5725	20.265	0.25625	19.265	-0.3475	20.3212	-0.9225	20.28	0.13875	20.0437
0.509925	24.0796	0.509925	19.8296	0.4375	19.5587	-0.325	21.0775	0.27125	20.09	1.19375	19.8775	-0.04125	20.6125	0.0625	20.525	-0.04625	20.9775	-0.3625	20.8287	0.745	20.0188	0.64	19.97	0.52375	19.7688	-0.03375	19.5275	0.69875	20.065	0.66625	20.0613	-0.52	20.76	-0.04	19.7775	-0.10625	20.6513	-0.40125	19.0725	-0.58	20.3	0.29375	19.3025	-0.33625	20.3863	-0.9	20.3438	0.19125	20.1137
0.442334	24.1196	0.442334	19.8696	0.49875	19.6	-0.3275	21.1663	0.33125	20.13	1.26625	19.9312	-0.02875	20.6737	0.1075	20.5825	-0.09625	21.085	-0.3475	20.9025	0.755	20.05	0.6375	20.0613	0.5975	19.8538	-0.01	19.5637	0.75	20.1125	0.6775	20.1013	-0.56875	20.8463	-0.01625	19.8225	-0.11875	20.7763	-0.375	19.1175	-0.57125	20.3513	0.33	19.35	-0.33375	20.4612	-0.87125	20.4138	0.2375	20.18
0.372366	24.1552	0.372366	19.9052	0.56	19.645	-0.31	21.2437	0.40375	20.1762	1.3475	19.99	-0.01875	20.7263	0.17875	20.6412	-0.15125	21.19	-0.305	20.9862	0.765	20.0837	0.6425	20.16	0.66625	19.9513	0.02375	19.5987	0.8075	20.1612	0.6875	20.1513	-0.6225	20.9375	0.0175	19.875	-0.11875	20.9088	-0.3475	19.1513	-0.5625	20.4075	0.365	19.4088	-0.3425	20.5413	-0.825	20.4838	0.2975	20.2575
0.300298	24.1864	0.300298	19.9364	0.63125	19.685	-0.27375	21.3362	0.465	20.2325	1.4175	20.06	-0.0225	20.7975	0.24875	20.6988	-0.215	21.3062	-0.25375	21.0775	0.77625	20.12	0.6525	20.2563	0.725	20.0475	0.0575	19.6425	0.86375	20.2175	0.7	20.205	-0.66375	21.0338	0.0375	19.9413	-0.1075	21.0375	-0.33125	19.195	-0.55125	20.4563	0.40625	19.4688	-0.3525	20.6187	-0.77875	20.5512	0.35375	20.325
0.226413	24.213	0.226413	19.963	0.705	19.7213	-0.225	21.4262	0.525	20.2925	1.4825	20.1412	-0.02375	20.8762	0.3275	20.7538	-0.27125	21.4262	-0.1925	21.1575	0.785	20.1425	0.675	20.3538	0.78375	20.155	0.10125	19.6812	0.92	20.275	0.71375	20.255	-0.7075	21.1388	0.06875	20	-0.08875	21.18	-0.3025	19.24	-0.53	20.515	0.435	19.5413	-0.3625	20.6962	-0.7175	20.6225	0.41625	20.4037
0.151004	24.2349	0.151004	19.9849	0.78375	19.7763	-0.16	21.5212	0.58375	20.3487	1.53875	20.2312	-0.02125	20.9713	0.4	20.8075	-0.315	21.5487	-0.1125	21.235	0.785	20.195	0.69375	20.455	0.83625	20.2825	0.145	19.725	0.97875	20.3463	0.71375	20.3188	-0.745	21.25	0.10375	20.0562	-0.06625	21.3225	-0.25875	19.285	-0.5125	20.5763	0.46375	19.6288	-0.37625	20.7838	-0.6475	20.7025	0.475	20.4825
0.0743685	24.2521	0.0743685	20.0021	0.86125	19.8388	-0.08125	21.6187	0.63	20.42	1.59125	20.3313	-0.0175	21.0675	0.49	20.8663	-0.34	21.6762	-0.0225	21.3275	0.7875	20.245	0.73125	20.5625	0.88875	20.4225	0.19625	19.77	1.03875	20.42	0.715	20.38	-0.77875	21.3675	0.1475	20.1275	-0.03625	21.455	-0.2175	19.3425	-0.49	20.6325	0.49625	19.715	-0.38375	20.8775	-0.555	20.775	0.54875	20.575
-0.0031916	24.2643	-0.0031916	20.0143	0.93125	19.9	0.01375	21.7175	0.6675	20.4975	1.63125	20.4387	-0.0175	21.1837	0.5775	20.9237	-0.3375	21.8	0.08875	21.4037	0.7875	20.2937	0.75	20.6588	0.93375	20.5575	0.23875	19.8225	1.10125	20.5	0.70875	20.455	-0.8	21.48	0.19125	20.2	-0.00375	21.595	-0.16875	19.4075	-0.465	20.7013	0.53125	19.8012	-0.385	20.9763	-0.4575	20.8562	0.6075	20.66
-0.08137	24.2717	-0.08137	20.0217	1.00375	19.96	0.12	21.8012	0.7	20.5813	1.6625	20.56	-0.0175	21.29	0.68	20.9862	-0.3175	21.9138	0.22375	21.4875	0.7825	20.3588	0.77375	20.7575	0.98375	20.7087	0.27875	19.8837	1.15875	20.5787	0.7025	20.5413	-0.81625	21.59	0.23625	20.2825	0.04625	21.725	-0.1125	19.4788	-0.43625	20.79	0.5575	19.9075	-0.405	21.0888	-0.34125	20.94	0.66625	20.7563
-0.159858	24.2742	-0.159858	20.0242	1.07	20.0325	0.24125	21.8912	0.73	20.6687	1.67625	20.6837	-0.01625	21.4125	0.78125	21.045	-0.26875	22.0275	0.3675	21.5837	0.7825	20.4312	0.7875	20.8588	1.03	20.855	0.3075	19.9438	1.21875	20.6663	0.67875	20.635	-0.80625	21.6988	0.27875	20.3637	0.10875	21.8475	-0.07125	19.5437	-0.41625	20.8625	0.59375	20.0113	-0.425	21.19	-0.2275	21.0212	0.72125	20.85
-0.238346	24.2717	-0.238346	20.0217	1.1325	20.1	0.3925	21.9688	0.74625	20.7675	1.6875	20.8337	-0.01625	21.5287	0.87625	21.1163	-0.205	22.145	0.5325	21.6687	0.78375	20.5038	0.81875	20.9662	1.08	21.0138	0.3225	20.01	1.2625	20.7488	0.67	20.7325	-0.77875	21.8087	0.32125	20.4662	0.2	21.9575	-0.03375	19.61	-0.3875	20.9438	0.62875	20.1238	-0.445	21.2987	-0.1175	21.1013	0.77125	20.95
-0.316525	24.2643	-0.316525	20.0143	1.17875	20.1737	0.5675	22.0413	0.76625	20.8712	1.68375	20.9788	-0.02625	21.66	0.96375	21.1713	-0.115	22.2413	0.70125	21.745	0.78375	20.59	0.84	21.0763	1.11625	21.17	0.33625	20.0875	1.31	20.8463	0.66	20.8438	-0.7275	21.91	0.3475	20.5613	0.3125	22.0712	0.01	19.6775	-0.35875	21.0475	0.645	20.24	-0.46125	21.405	0.00375	21.1925	0.80875	21.06
-0.394085	24.2521	-0.394085	20.0021	1.2325	20.2662	0.75125	22.1187	0.77625	20.9862	1.67375	21.1438	-0.035	21.7913	1.0525	21.2263	-0.00625	22.325	0.8725	21.8275	0.7875	20.6837	0.87375	21.1863	1.1625	21.3362	0.345	20.1725	1.35	20.9575	0.65	20.9625	-0.64625	22.0075	0.36125	20.6625	0.43375	22.1713	0.04875	19.755	-0.3325	21.1525	0.67375	20.3612	-0.4775	21.5113	0.12625	21.2838	0.84	21.1737
-0.47072	24.2349	-0.47072	19.9849	1.2625	20.36	0.94625	22.195	0.7825	21.0975	1.6625	21.3113	-0.04375	21.9325	1.13125	21.2937	0.14875	22.3987	1.04125	21.905	0.805	20.7737	0.8975	21.3075	1.19375	21.4962	0.345	20.2613	1.38375	21.0712	0.64125	21.0813	-0.5475	22.0925	0.37875	20.7712	0.56625	22.265	0.0925	19.8362	-0.2975	21.2512	0.6975	20.4737	-0.4675	21.6	0.26875	21.3725	0.8625	21.2963
-0.546129	24.213	-0.546129	19.963	1.27375	20.4575	1.14375	22.25	0.78625	21.2213	1.6425	21.4838	-0.0575	22.0663	1.2025	21.3675	0.32	22.4662	1.2175	21.9875	0.8175	20.8637	0.91125	21.435	1.22625	21.6725	0.345	20.37	1.40375	21.1925	0.64375	21.2138	-0.42125	22.1713	0.3875	20.9013	0.71	22.3425	0.14375	19.925	-0.255	21.3663	0.71375	20.605	-0.44625	21.6962	0.41875	21.4725	0.8725	21.43
-0.620014	24.1864	-0.620014	19.9364	1.265	20.57	1.3375	22.31	0.78625	21.3663	1.6075	21.65	-0.07125	22.2162	1.26375	21.4387	0.414062	22.4922	1.37375	22.0775	0.835	20.9587	0.915	21.5712	1.2475	21.8375	0.3325	20.4775	1.42	21.33	0.64125	21.3287	-0.25875	22.2425	0.39	21.0312	0.85125	22.4163	0.20375	20.0188	-0.21625	21.4838	0.73875	20.7425	-0.41875	21.7812	0.58875	21.56	0.88125	21.5575
-0.692082	24.1552	-0.692082	19.9052	1.24875	20.6825	1.5275	22.3675	0.785	21.5063	1.58	21.8212	-0.0725	22.3625	1.3075	21.5162	0.510417	22.5125	1.5125	22.1725	0.865	21.0463	0.9125	21.7063	1.27875	21.9988	0.305	20.5963	1.4225	21.47	0.64	21.4563	-0.06625	22.2963	0.39	21.17	0.98375	22.4763	0.26	20.1163	-0.1725	21.5912	0.76625	20.88	-0.3675	21.8562	0.76	21.6487	0.88	21.6913
-0.76205	24.1196	-0.76205	19.8696	1.20625	20.8	1.7225	22.4175	0.78	21.6575	1.54	21.9875	-0.0625	22.5063	1.3275	21.6013			1.615	22.2812	0.9125	21.145	0.89625	21.8525	1.2975	22.1588	0.26125	20.725	1.41375	21.6137	0.64625	21.5837	0.1475	22.3325	0.38125	21.3125	1.12625	22.5275	0.31875	20.2263	-0.11875	21.7013	0.7775	21.01	-0.29875	21.9175	0.95	21.7275	0.8825	21.8238
-0.829642	24.0796	-0.829642	19.8296	1.14625	20.945	1.89375	22.4662	0.78125	21.8163	1.48	22.1588	-0.05375	22.6438	1.33	21.6737			1.685	22.3888	0.9625	21.2437	0.8725	21.99	1.32375	22.32	0.21125	20.865	1.39625	21.7575	0.6525	21.7112	0.39625	22.3612	0.365	21.4662	1.26125	22.5663	0.375	20.3388	-0.08375	21.8212	0.7925	21.1537	-0.22125	21.9887	1.13875	21.8087	0.88375	21.9563
-0.89459	24.0355	-0.89459	19.7855	1.07375	21.0925	2.04875	22.525	0.775	21.97	1.42	22.3263	-0.045	22.7737	1.31375	21.7563			1.705	22.5038	1.02375	21.3525	0.84	22.1212	1.33875	22.4587	0.14	21.015	1.37	21.9013	0.685	21.8412	0.66125	22.3738	0.3475	21.6212	1.36625	22.6062	0.4475	20.4462	-0.03625	21.94	0.815	21.29	-0.145	22.0463	1.33	21.8775	0.88875	22.0738
-0.956638	23.9873	-0.956638	19.7373	0.975	21.2413	2.17625	22.5775	0.7775	22.1175	1.35375	22.4875	-0.0375	22.8359	1.2775	21.8425			1.69625	22.6363	1.09375	21.4525	0.7975	22.2475	1.35	22.6025	0.08125	21.1775	1.33125	22.04	0.725	21.9763	0.795312	22.3734	0.335	21.7662	1.45875	22.6412	0.5075	20.5575	0.04	22.0538	0.8325	21.4175	-0.03875	22.1025	1.515	21.9462	0.89125	22.2013
-1.01554	23.9354	-1.01554	19.6854	0.85125	21.4025	2.27375	22.6313	0.7875	22.2538	1.26625	22.645	-0.0270833	22.8917	1.22	21.9337			1.645	22.7737	1.17125	21.56	0.75	22.3712	1.34125	22.74	0.01625	21.3438	1.2825	22.1825	0.78375	22.0938	0.933333	22.3687	0.32625	21.9312	1.53	22.6737	0.57	20.67	0.12	22.1588	0.86	21.545	0.0725	22.1562	1.68875	22.005	0.90375	22.31
-1.07107	23.8799	-1.07107	19.6299	0.71625	21.5738	2.3225	22.7	0.8175	22.3888	1.175	22.805			1.1425	22.0263			1.54375	22.9138	1.2375	21.66	0.68875	22.4975	1.32	22.8675	-0.04625	21.5125	1.21125	22.3212	0.855	22.2013			0.33625	22.0862	1.5575	22.6988	0.64	20.775	0.21375	22.2587	0.90125	21.6762	0.19125	22.1962	1.83125	22.075	0.91125	22.42
-1.123	23.821	-1.123	19.571	0.5725	21.7325	2.3425	22.78	0.83875	22.5175	1.07375	22.945			1.04	22.1225			1.3925	23.0712	1.31375	21.7587	0.61125	22.6225	1.2875	22.99	-0.11125	21.6825	1.13125	22.4737	0.95375	22.31			0.345	22.2162	1.5425	22.745	0.7075	20.885	0.35	22.335	0.94375	21.79	0.31875	22.2325	1.94375	22.1337	0.9325	22.51
-1.17113	23.7589	-1.17113	19.5089	0.42125	21.9075	2.31125	22.8612	0.8725	22.6562	0.96625	23.0912			0.905	22.2188			1.2075	23.2288	1.4025	21.86	0.5325	22.7425	1.24625	23.1125	-0.1625	21.845	1.03125	22.625	1.05	22.3962			0.36	22.345	1.51	22.7937	0.7725	21.0075	0.49375	22.41	0.995	21.885	0.4725	22.2737	2.03375	22.2037	0.9525	22.6025
-1.21527	23.694	-1.21527	19.444	0.27125	22.0763	2.2375	22.965	0.90375	22.77	0.8425	23.2213			0.76375	22.3163			0.97375	23.3875	1.49625	21.9625	0.445	22.8513	1.19	23.225	-0.21375	22.0075	0.93	22.7662	1.1725	22.4875			0.38625	22.475	1.4175	22.8438	0.85	21.1225	0.6375	22.475	1.03875	21.98	0.62	22.31	2.08375	22.275	0.98625	22.6837
-1.25524	23.6264	-1.25524	19.3764	0.135	22.2375	2.11375	23.075	0.9375	22.8962	0.725	23.3463			0.605	22.43			0.70125	23.5562	1.59	22.0625	0.34125	22.9612	1.10625	23.3325	-0.2525	22.165	0.81	22.905	1.30375	22.5675			0.4225	22.5888	1.27625	22.9088	0.94	21.2512	0.78375	22.5463	1.085	22.0738	0.7775	22.3425	2.095	22.3538	1.0075	22.7538
-1.29089	23.5564	-1.29089	19.3064	-0.005	22.395	1.95125	23.185	0.96	23.0075	0.59375	23.4575			0.42375	22.5413			0.4075	23.7263	1.6825	22.1625	0.290625	23.0125	1.00625	23.4337	-0.26875	22.3188	0.68375	23.0437	1.445	22.635			0.4675	22.7	1.09375	22.9788	1.02875	21.3775	0.94125	22.6062	1.13375	22.16	0.93	22.3813	2.065	22.4325	1.04125	22.8225
-1.32208	23.4844	-1.32208	19.2344	-0.14375	22.5463	1.74	23.305	0.9925	23.1187	0.532813	23.5172			0.24	22.6513			0.08875	23.8863	1.77	22.2575	0.245833	23.0583	0.885	23.5338	-0.26875	22.4563	0.5425	23.1663	1.585	22.7063			0.495312	22.7656	0.87	23.0475	1.13125	21.495	1.0775	22.6725	1.1775	22.2375	1.07625	22.4138	1.98375	22.5212	1.0475	22.8912
-1.34868	23.4105	-1.34868	19.1605	-0.27375	22.6875	1.50125	23.43	1.01625	23.215	0.4625	23.5646			0.06	22.7613			-0.0734375	23.9703	1.85	22.3663			0.7325	23.63	-0.24625	22.5875	0.395	23.29	1.7275	22.7725			0.53125	22.825	0.59875	23.1262	1.23	21.6013	1.20625	22.7375	1.21875	22.3325	1.205	22.4425	1.84375	22.6125	1.055	22.9513
-1.37059	23.3351	-1.37059	19.0851	-0.3375	22.7594	1.2225	23.5437	1.03875	23.3113					-0.1475	22.87			-0.245833	24.0542	1.92	22.475			0.55	23.7263	-0.20625	22.7112	0.31875	23.3562	1.86625	22.8337					0.3	23.2162	1.32625	21.715	1.32125	22.7975	1.2475	22.4262	1.33125	22.4775	1.6625	22.71	1.0425	23.0063
-1.38772	23.2584	-1.38772	19.0084	-0.408333	22.8333	0.90125	23.6663	1.05125	23.4088					-0.248438	22.9141					1.97375	22.5875			0.465625	23.7703	-0.1875	22.7719	0.239583	23.4187	1.99	22.8975					-0.025	23.3062	1.4175	21.8113	1.4225	22.8475	1.255	22.5087	1.43	22.5075	1.4275	22.81	1.02625	23.0663
-1.4	23.1809	-1.4	18.9309			0.5575	23.7875	1.05937	23.4547					-0.34375	22.9604					2.01625	22.6962			0.375	23.8229	-0.160417	22.8229			2.1025	22.9638					-0.189062	23.3578	1.49625	21.9163	1.49	22.9187	1.24125	22.5837	1.51875	22.55	1.15375	22.9088	0.985	23.1175
-1.40739	23.1027	-1.40739	18.8527			0.195	23.9	1.06042	23.4979											2.03125	22.8125									2.1875	23.0113					-0.360417	23.4104	1.56	22.015	1.54625	22.995	1.22	22.6675	1.58375	22.6	0.84875	23.0113	0.935	23.175
-1.40986	23.0242	-1.40986	18.7742			-0.19625	24.0225													2.00875	22.9225									2.23875	23.075							1.5975	22.1225	1.5725	23.0663	1.17125	22.75	1.62625	22.6513	0.52625	23.1112	0.8625	23.2288
-1.40739	22.9457	-1.40739	18.6957			-0.392188	24.0844													1.9575	23.0338									2.2525	23.1438							1.60625	22.22	1.55625	23.145	1.10875	22.8287	1.63375	22.7	0.17125	23.2125	0.78	23.285
-1.4	22.8675	-1.4	18.6175			-0.58125	24.1438													1.8875	23.1525									2.23	23.2112							1.585	22.3238	1.495	23.2375	1.02375	22.9088	1.615	22.7688	-0.20125	23.3263	0.734375	23.3141
-1.38772	22.79	-1.38772	18.54																	1.78	23.2763									2.16125	23.2925							1.53375	22.43	1.40625	23.3238	0.915	22.9937	1.5525	22.8388	-0.385937	23.3813	0.68125	23.3458
-1.37059	22.7133	-1.37059	18.4633																	1.64125	23.4088									2.0625	23.385							1.4525	22.545	1.2675	23.4125	0.78	23.0837	1.47125	22.9075	-0.572917	23.4333
-1.34868	22.6379	-1.34868	18.3879																	1.4725	23.54									1.915	23.4763							1.34	22.6575	1.085	23.5188	0.615	23.1713	1.35875	22.9788
-1.32208	22.564	-1.32208	18.314																	1.26	23.6788									1.72625	23.5663							1.1975	22.7725	0.86875	23.625	0.435	23.2563	1.2175	23.0475
-1.29089	22.492	-1.29089	18.242																	0.9975	23.8125									1.48875	23.6687							1.01375	22.88	0.62	23.7263	0.345313	23.3047	1.04875	23.1
-1.25524	22.422	-1.25524	18.172																	0.715	23.9537									1.2025	23.7775							0.8125	22.9788	0.33875	23.8287	0.252083	23.3542	0.8675	23.155
-1.21527	22.3544	-1.21527	18.1044																	0.41625	24.0875									0.87625	23.89							0.58125	23.0738	0.196875	23.8813			0.6625	23.2075
-1.17113	22.2895	-1.17113	18.0395																	0.08625	24.22									0.5425	24							0.35	23.1713	0.04375	23.9229			0.44625	23.26
-1.123	22.2274	-1.123	17.9774																	-0.0765625	24.2844									0.17	24.1125							0.09625	23.2662					0.335938	23.2844
-1.07107	22.1685	-1.07107	17.9185																	-0.235417	24.3521									-0.215	24.225							-0.025	23.3156					0.225	23.3167
-1.01554	22.113	-1.01554	17.863																											-0.401562	24.2766							-0.15	23.3646
-0.956638	22.0611	-0.956638	17.8111																											-0.595833	24.325
-0.89459	22.0129	-0.89459	17.7629
-0.829642	21.9688	-0.829642	17.7188
-0.76205	21.9288	-0.76205	17.6788
-0.692082	21.8932	-0.692082	17.6432
-0.620014	21.862	-0.620014	17.612
-0.546129	21.8354	-0.546129	17.5854
-0.47072	21.8135	-0.47072	17.5635
-0.394085	21.7963	-0.394085	17.5463
-0.316525	21.7841	-0.316525	17.5341
-0.238346	21.7767	-0.238346	17.5267
-0.159858	21.7742	-0.159858	17.5242
-0.08137	21.7767	-0.08137	17.5267
-0.0031916	21.7841	-0.0031916	17.5341
0.0743685	21.7963	0.0743685	17.5463
0.151004	21.8135	0.151004	17.5635
0.226413	21.8354	0.226413	17.5854
0.300298	21.862	0.300298	17.612
0.372366	21.8932	0.372366	17.6432
0.442334	21.9288	0.442334	17.6788
0.509925	21.9688	0.509925	17.7188
0.574873	22.0129	0.574873	17.7629
0.636922	22.0611	0.636922	17.8111
0.695826	22.113	0.695826	17.863
0.751353	22.1685	0.751353	17.9185
0.803283	22.2274	0.803283	17.9774
0.851413	22.2895	0.851413	18.0395
0.895552	22.3544	0.895552	18.1044
0.935525	22.422	0.935525	18.172
0.971176	22.492	0.971176	18.242
1.00236	22.564	1.00236	18.314
1.02896	22.6379	1.02896	18.3879
1.05087	22.7133	1.05087	18.4633
1.068	22.79	1.068	18.54
1.08029	22.8675	1.08029	18.6175
1.08768	22.9457	1.08768	18.6957
1.09014	23.0242	1.09014	18.7742
[truncated: 90 more columns]

## Sheet: Figure1D
Early deviation						Max deviation
FF			FF-HFS			FF			FF-HFS
Trial num	Dev	SE	Trial num	Dev	SE	Trial num	Dev	SE	Trial num	Dev	SE
1	1	0.0742196	1	1.06901	0.0884897	1	1	0.0538319	1	1.02141	0.0533623
2	0.900439	0.0587082	2	0.958171	0.0776515	2	0.864211	0.0502825	2	0.959018	0.0525817
3	0.786306	0.0685626	3	0.882729	0.0551471	3	0.754246	0.0447762	3	0.915869	0.0483466
4	0.755053	0.0420355	4	0.74344	0.0773752	4	0.68349	0.0368161	4	0.829471	0.0518354
5	0.679295	0.0487417	5	0.670448	0.0377885	5	0.633937	0.0382569	5	0.741828	0.0425188
6	0.698726	0.040967	6	0.600767	0.0453379	6	0.613394	0.0340734	6	0.654025	0.032845
7	0.676821	0.0522663	7	0.641682	0.0417436	7	0.581213	0.0366918	7	0.614146	0.0359544
8	0.659158	0.0402455	8	0.667538	0.0458488	8	0.570595	0.0299798	8	0.625883	0.0346423
9	0.620043	0.0421033	9	0.692448	0.0522173	9	0.55016	0.0363801	9	0.617925	0.0386806
10	0.617967	0.0421562	10	0.690078	0.0566307	10	0.535036	0.0332579	10	0.647386	0.0403231
11	0.615196	0.0489937	11	0.668535	0.0411373	11	0.503627	0.0299207	11	0.630769	0.0371211
12	0.621648	0.0389636	12	0.651272	0.0499547	12	0.48224	0.0288688	12	0.640861	0.0352638
13	0.619745	0.0422419	13	0.667418	0.0463099	13	0.470696	0.0294773	13	0.613136	0.0372881
14	0.608789	0.0472843	14	0.661443	0.0459092	14	0.475468	0.0275282	14	0.585769	0.0364574
15	0.590482	0.0315743	15	0.640421	0.0431271	15	0.458813	0.0295115	15	0.566496	0.028343
16	0.571899	0.0376255	16	0.596483	0.0345688	16	0.450504	0.0254893	16	0.553616	0.0363032
17	0.592569	0.0404947	17	0.603704	0.0391664	17	0.437073	0.0275208	17	0.570824	0.0280905
18	0.584353	0.0453685	18	0.622519	0.0513553	18	0.435266	0.0277061	18	0.578738	0.0363605
19	0.572897	0.0390215	19	0.647095	0.0412043	19	0.42986	0.0292199	19	0.595522	0.0371546
20	0.553945	0.0350557	20	0.638193	0.0484329	20	0.44231	0.0240809	20	0.59398	0.0374683
21	0.560948	0.0337702	21	0.65514	0.0425127	21	0.447295	0.0272554	21	0.591904	0.0334394
22	0.548396	0.0376026	22	0.637542	0.0564209	22	0.447597	0.0256971	22	0.561414	0.0340626
23	0.539139	0.0309583	23	0.645686	0.0390296	23	0.41411	0.0277784	23	0.554468	0.032922
24	0.546609	0.0327732	24	0.623476	0.0439611	24	0.409023	0.0210116	24	0.538873	0.0333961
25	0.58336	0.0376217	25	0.621363	0.0479032	25	0.427871	0.0247255	25	0.567807	0.032673
26	0.616332	0.040413	26	0.643991	0.0387077	26	0.446694	0.0302961	26	0.581561	0.0347606
27	0.626034	0.0429026	27	0.634123	0.044125	27	0.438002	0.0241222	27	0.570756	0.0349156
28	0.580295	0.0367106	28	0.680128	0.0383707	28	0.414665	0.0228204	28	0.559078	0.029521
29	0.526787	0.0326562	29	0.70927	0.0501113	29	0.39139	0.0254378	29	0.543757	0.0309893
30	0.499663	0.0296892	30	0.72264	0.0694894	30	0.393537	0.0239869	30	0.585025	0.0362035
31	0.511496	0.0408174	31	0.702089	0.0444265	31	0.382907	0.0257303	31	0.589212	0.0357923
32	0.531897	0.0279737	32	0.638679	0.047471	32	0.388694	0.0223642	32	0.590276	0.0298474
33	0.538341	0.0320141	33	0.643048	0.0470717	33	0.365391	0.0234665	33	0.576399	0.0327818
34	0.556295	0.042583	34	0.614415	0.0447794	34	0.375843	0.0226826	34	0.548444	0.0346162
35	0.559279	0.0375521	35	0.616251	0.0345186	35	0.365336	0.0249166	35	0.551385	0.0277057
36	0.560266	0.0355256	36	0.629166	0.0407162	36	0.373708	0.0201235	36	0.529819	0.0324356
37	0.549727	0.0381745	37	0.651919	0.0476869	37	0.363647	0.0211889	37	0.542333	0.0321313
38	0.576758	0.0341838	38	0.645689	0.0445267	38	0.392738	0.023119	38	0.519556	0.0300435
39	0.566197	0.0426226	39	0.652961	0.0385131	39	0.388903	0.026276	39	0.534559	0.0272176
40	0.567403	0.0356885	40	0.67086	0.0546994	40	0.395361	0.0198602	40	0.548086	0.0350386

## Sheet: Figure1E
	FF
	Regular trials
	x	y	x	y	x	y	x	y	x	y	x	y	x	y	x	y	x	y	x	y	x	y	x	y	x	y	x	y
	0	0	0	0	0	0	0	0	0	0	0	0	0	0	0	0	0	0	0	0	0	0	0	0	0	0	0	0
	-6.9987e-06	7.32422e-06	-8.13802e-06	6.83594e-06	-6.1849e-06	7.48698e-06	-5.37109e-06	6.83594e-06	-7.8125e-06	9.27734e-06	-4.23177e-06	9.60286e-06	-2.92969e-06	6.67318e-06	-2.76693e-06	6.9987e-06	-6.34766e-06	7.64974e-06	-1.1556e-05	1.20443e-05	-1.79036e-06	6.67318e-06	-7.97526e-06	-7.97526e-06	-6.34766e-06	7.32422e-06	-1.9694e-05	1.5625e-05
	-1.90104e-05	1.36719e-05	-1.69271e-05	1.48437e-05	-1.30208e-05	1.54948e-05	-1.25e-05	1.5625e-05	-1.71875e-05	1.79687e-05	-8.72396e-06	1.77083e-05	-8.59375e-06	1.38021e-05	-8.33333e-06	1.51042e-05	-1.13281e-05	1.88802e-05	-2.4349e-05	2.51302e-05	-4.03646e-06	1.41927e-05	-1.6276e-05	-1.6276e-05	-1.25e-05	1.52344e-05	-3.97135e-05	3.28125e-05
	-3.77604e-05	3.00781e-05	-3.02083e-05	3.20313e-05	-2.78646e-05	3.11198e-05	-2.30469e-05	3.28125e-05	-3.16406e-05	3.67188e-05	-2.35677e-05	3.91927e-05	-1.79687e-05	3.09896e-05	-1.61458e-05	3.26823e-05	-2.69531e-05	3.91927e-05	-5.20833e-05	4.9349e-05	-9.50521e-06	3.13802e-05	-3.22917e-05	-3.22917e-05	-2.57812e-05	3.28125e-05	-8.22917e-05	6.91406e-05
	-5.61198e-05	5.03906e-05	-4.11458e-05	5e-05	-4.19271e-05	4.79167e-05	-3.86719e-05	5.3125e-05	-4.60937e-05	5.78125e-05	-3.33333e-05	6.02865e-05	-3.16406e-05	5.09115e-05	-2.94271e-05	5.10417e-05	-4.25781e-05	6.26302e-05	-7.98177e-05	7.63021e-05	-1.26302e-05	5.05208e-05	-4.98698e-05	-4.98698e-05	-3.82812e-05	5.23438e-05	-0.00012526	0.000112109
	-7.64323e-05	7.46094e-05	-4.85677e-05	6.64063e-05	-5.91146e-05	6.43229e-05	-6.21094e-05	7.42187e-05	-5.54688e-05	8.00781e-05	-5.09115e-05	8.52865e-05	-5e-05	7.27865e-05	-4.54427e-05	6.82292e-05	-6.17188e-05	9.70052e-05	-0.000111849	0.000109115	-1.41927e-05	7.08333e-05	-6.51042e-05	-6.51042e-05	-4.88281e-05	7.42187e-05	-0.00016901	0.000164844
	-0.000101042	0.000104688	-5.52083e-05	8.67188e-05	-8.29427e-05	7.91667e-05	-8.28125e-05	9.64844e-05	-6.75781e-05	0.000101562	-6.96615e-05	0.000111849	-7.10938e-05	9.97396e-05	-5.8724e-05	8.85417e-05	-8.16406e-05	0.000138411	-0.000149349	0.000141536	-1.73177e-05	9.6224e-05	-8.03385e-05	-8.03385e-05	-5.58594e-05	9.84375e-05	-0.000220573	0.000227344
	-0.000119792	0.000142188	-6.1849e-05	0.000108594	-0.000111458	9.51823e-05	-0.000102734	0.000119922	-7.69531e-05	0.000124219	-8.64583e-05	0.000145833	-9.45312e-05	0.000132161	-6.88802e-05	0.000110026	-0.000108203	0.000186849	-0.000190755	0.000177474	-1.8099e-05	0.000128255	-9.40104e-05	-9.40104e-05	-6.13281e-05	0.000128125	-0.000280339	0.000301953
	-0.000140885	0.000182813	-7.04427e-05	0.000133594	-0.000144271	0.00011237	-0.000123828	0.000142188	-9.02344e-05	0.000148828	-0.000100521	0.00018099	-0.000122266	0.000167708	-7.66927e-05	0.000134245	-0.000130859	0.000245052	-0.000234115	0.000217708	-1.92708e-05	0.000163802	-0.00010651	-0.00010651	-6.36719e-05	0.00015625	-0.000345182	0.000385547
	-0.000163151	0.000228906	-8.13802e-05	0.000160156	-0.000179427	0.000127995	-0.000144141	0.000164453	-0.000102344	0.000171094	-0.000116536	0.000225521	-0.000152344	0.000209896	-7.98177e-05	0.00016276	-0.000157812	0.000313411	-0.000280208	0.000264974	-1.92708e-05	0.00020638	-0.00011901	-0.00011901	-6.21094e-05	0.000189062	-0.000422917	0.000480859
	-0.000190885	0.000277734	-0.000100911	0.000194531	-0.000215755	0.000150651	-0.000157422	0.000184766	-0.000125	0.000196484	-0.000126302	0.000273958	-0.000182422	0.000254818	-8.21615e-05	0.000202995	-0.000184766	0.000383724	-0.000323958	0.00031849	-1.96615e-05	0.000252865	-0.000131901	-0.000131901	-5.9375e-05	0.000224609	-0.00051276	0.000585156
	-0.000216667	0.000326953	-0.000119271	0.000229687	-0.000252865	0.000179167	-0.000175781	0.000203516	-0.000144141	0.000227734	-0.000135677	0.000333333	-0.000217578	0.000304818	-8.76302e-05	0.00024987	-0.000217187	0.000463021	-0.000368099	0.000384896	-1.84896e-05	0.000305599	-0.000144792	-0.000144792	-5.85937e-05	0.000262891	-0.000609245	0.000697656
	-0.000250651	0.000379687	-0.000136068	0.000268359	-0.000289583	0.000209635	-0.000197266	0.000219141	-0.000166797	0.000264844	-0.000147786	0.000400521	-0.000252344	0.000361849	-9.50521e-05	0.000308854	-0.000247266	0.000546224	-0.000408724	0.000464974	-1.88802e-05	0.000359896	-0.000157292	-0.000157292	-5.625e-05	0.000300391	-0.000711979	0.000817969
	-0.000292448	0.000430078	-0.000157552	0.000307031	-0.000328646	0.000243229	-0.000224219	0.000233984	-0.000186719	0.000305078	-0.000160677	0.00048138	-0.000287891	0.000423177	-0.000104818	0.000373307	-0.000284375	0.00063763	-0.000448177	0.000560677	-2.23958e-05	0.000418099	-0.000166667	-0.000166667	-5.82031e-05	0.000346875	-0.000828385	0.000949609
	-0.000342448	0.000483203	-0.000182552	0.000350781	-0.000370052	0.000284245	-0.000258984	0.000245312	-0.000208984	0.000357422	-0.000173177	0.000570052	-0.00033125	0.000495052	-0.000121224	0.000450651	-0.000322656	0.000736458	-0.000483724	0.000672005	-2.94271e-05	0.00048099	-0.000173307	-0.000173307	-6.40625e-05	0.000395312	-0.000948698	0.00109141
	-0.00039362	0.000537109	-0.000202865	0.000392578	-0.000411849	0.000323307	-0.000303125	0.000257031	-0.000222656	0.000418359	-0.000188021	0.00067474	-0.000376953	0.000579818	-0.000138411	0.00053151	-0.000369141	0.00085013	-0.000517708	0.000797005	-4.07552e-05	0.000553646	-0.000176823	-0.000176823	-7.5e-05	0.000448828	-0.00107448	0.00124453
	-0.000460026	0.000594531	-0.000232161	0.000439453	-0.000454036	0.000364714	-0.00035	0.000269922	-0.000238281	0.000488672	-0.000205599	0.000791536	-0.000419531	0.000676693	-0.00015638	0.000623698	-0.000417969	0.000970052	-0.000548958	0.000934896	-5.52083e-05	0.00063138	-0.000179948	-0.000179948	-8.67188e-05	0.000508984	-0.00120807	0.0014082
	-0.000533854	0.00065	-0.000271224	0.000489844	-0.00049974	0.000411589	-0.000402734	0.000280469	-0.000252734	0.000572656	-0.00023138	0.000923568	-0.000466016	0.000783333	-0.000177083	0.000722135	-0.000480469	0.00110404	-0.000579036	0.0010849	-7.31771e-05	0.000719661	-0.000184245	-0.000184245	-9.88281e-05	0.000580859	-0.00134596	0.00158438
	-0.000614713	0.000715234	-0.000314193	0.000548437	-0.000547005	0.000463151	-0.000454688	0.000289453	-0.000273438	0.000675781	-0.000261068	0.00106224	-0.000513672	0.000904427	-0.000202083	0.00083737	-0.00055	0.00124427	-0.000611068	0.00124701	-8.56771e-05	0.000819662	-0.000192839	-0.000192839	-0.000103125	0.000658203	-0.00147956	0.00176836
	-0.000704557	0.000783594	-0.000365755	0.000614063	-0.000594271	0.000523307	-0.00050625	0.000301953	-0.000299219	0.000791406	-0.000297786	0.00121888	-0.000555859	0.0010349	-0.000223177	0.000958463	-0.000630469	0.00139583	-0.000648177	0.00141771	-9.50521e-05	0.000932161	-0.00020026	-0.00020026	-0.000102344	0.000748437	-0.00161237	0.00196289
	-0.000805339	0.000857422	-0.000430208	0.00069375	-0.000647396	0.000596745	-0.000558984	0.000314062	-0.000334766	0.000922656	-0.00034349	0.00138411	-0.000604687	0.00118255	-0.000248177	0.00109401	-0.000717969	0.00155169	-0.00068724	0.00160286	-9.85677e-05	0.00105286	-0.000208073	-0.000208073	-9.29688e-05	0.000850781	-0.0017401	0.00216797
	-0.00090651	0.000934375	-0.00049974	0.000787109	-0.000700911	0.000679557	-0.000611719	0.000325	-0.000377734	0.0010668	-0.000397005	0.00155911	-0.000664063	0.00134154	-0.000275521	0.00123854	-0.000815625	0.00171927	-0.000730208	0.00180365	-0.00010013	0.00118646	-0.000211198	-0.000211198	-7.96875e-05	0.000967578	-0.0018569	0.00238398
	-0.0010151	0.0010207	-0.000571615	0.000896484	-0.000753646	0.00077526	-0.000658984	0.000340625	-0.000429688	0.00122148	-0.000454036	0.00173958	-0.000734766	0.00151458	-0.000300911	0.00139831	-0.000912109	0.00189505	-0.00078099	0.00201458	-9.6224e-05	0.00133138	-0.000204167	-0.000204167	-6.60156e-05	0.0010918	-0.00196198	0.00260859
	-0.00112839	0.00110859	-0.000645052	0.00101992	-0.000806771	0.000885026	-0.000707031	0.000362891	-0.000488672	0.00138047	-0.000520833	0.00193255	-0.000820703	0.00170247	-0.000326693	0.00156784	-0.00101016	0.00208333	-0.00083099	0.00223529	-9.42708e-05	0.00148529	-0.000184245	-0.000184245	-5.625e-05	0.0012293	-0.00205182	0.00284492
	-0.00124557	0.00120469	-0.000716146	0.00115977	-0.000861068	0.00100612	-0.000748828	0.000385547	-0.000557813	0.00154805	-0.000594271	0.00212552	-0.000922266	0.00190404	-0.000356771	0.00175534	-0.00110859	0.00227708	-0.00088099	0.00246927	-9.03646e-05	0.00164779	-0.000155339	-0.000155339	-4.76563e-05	0.00137344	-0.00212331	0.00308711
	-0.00136549	0.00131289	-0.000783333	0.00131523	-0.000914193	0.00113815	-0.000783203	0.000415625	-0.0006375	0.00172148	-0.000676302	0.00232669	-0.00103359	0.00210911	-0.000382552	0.00196081	-0.00120273	0.00248294	-0.000936458	0.00270833	-8.88021e-05	0.00182357	-0.000117448	-0.000117448	-4.375e-05	0.00152656	-0.00217604	0.00333867
	-0.0014901	0.00143359	-0.000842318	0.00148828	-0.000973958	0.0012862	-0.000811328	0.000456641	-0.000731641	0.00190352	-0.00076263	0.00253216	-0.00115742	0.00232708	-0.000405208	0.00218503	-0.00128984	0.00269388	-0.000989193	0.00295013	-8.48958e-05	0.00200716	-6.90104e-05	-6.90104e-05	-4.375e-05	0.0016832	-0.00220378	0.00359492
	-0.00161393	0.00156797	-0.000896224	0.0016793	-0.00104232	0.00144245	-0.000835547	0.00050625	-0.000837109	0.0020918	-0.000850521	0.00274076	-0.00128437	0.00255169	-0.000427865	0.00242409	-0.00137539	0.0029099	-0.00103958	0.0031974	-8.25521e-05	0.00219779	-1.58854e-05	-1.58854e-05	-4.84375e-05	0.00185039	-0.0022069	0.00385313
	-0.00173893	0.00172188	-0.000947005	0.00188711	-0.00112044	0.00161003	-0.00085	0.000561719	-0.00095625	0.00229063	-0.000935677	0.00295013	-0.00140938	0.00278216	-0.000442318	0.00267643	-0.00145586	0.0031306	-0.00109427	0.0034474	-7.82552e-05	0.00239661	4.11458e-05	4.11458e-05	-5.58594e-05	0.00202187	-0.00218385	0.00410898
	-0.00186198	0.0018875	-0.000995052	0.00211172	-0.00121029	0.00178776	-0.000860938	0.000632422	-0.00108203	0.00249609	-0.00102122	0.00316615	-0.00153398	0.0030181	-0.000451693	0.00293971	-0.00152539	0.00335794	-0.00115091	0.00369661	-7.70833e-05	0.00260052	9.66146e-05	9.66146e-05	-7.14844e-05	0.00220625	-0.00213307	0.00436484
	-0.00198698	0.00206719	-0.00103568	0.00235039	-0.00130911	0.00197839	-0.000865625	0.000714453	-0.00121367	0.00270898	-0.00110091	0.00337904	-0.00164922	0.00326224	-0.000457943	0.0032026	-0.0015832	0.00358685	-0.00120404	0.00394544	-7.08333e-05	0.00280326	0.000156771	0.000156771	-9.29688e-05	0.0023957	-0.00204753	0.00461211
	-0.00210768	0.00226133	-0.00107865	0.00259766	-0.00141654	0.00217604	-0.000867188	0.000804297	-0.00134219	0.00292578	-0.00117591	0.00358919	-0.0017457	0.00350599	-0.000460677	0.00346549	-0.00162695	0.00382044	-0.00126068	0.00418763	-6.41927e-05	0.00301224	0.000213021	0.000213021	-0.000117187	0.00259805	-0.00195544	0.00483145
	-0.00222448	0.00246523	-0.00111771	0.00284688	-0.00152669	0.00238854	-0.00086875	0.000904297	-0.00146641	0.00314531	-0.00124466	0.00379896	-0.00182578	0.00375521	-0.000459212	0.0036988	-0.00164844	0.00405599	-0.00131576	0.00442201	-5.36458e-05	0.00322083	0.000264193	0.000264193	-0.000144141	0.00280508	-0.00185596	0.00502311
	-0.00233581	0.00267422	-0.00115521	0.00309961	-0.00163841	0.00261042	-0.000874219	0.00101641	-0.00157773	0.00336172	-0.0013056	0.00400404	-0.00187969	0.00400013	-0.000459082	0.00390387	-0.00164687	0.00428958	-0.00136458	0.00464779	-4.34896e-05	0.00342865	0.000300911	0.000300911	-0.000173828	0.00302383	-0.00180025	0.00512508
	-0.00243971	0.00289922	-0.00118919	0.00335234	-0.00174896	0.00284089	-0.000883203	0.00113594	-0.00167578	0.003575	-0.00135286	0.00419661	-0.00190039	0.00423841	-0.000457804	0.00401005	-0.00162188	0.00451927	-0.00140286	0.00486224	-2.92318e-05	0.00361663	0.000330599	0.000330599	-0.000203516	0.00324609	-0.00174322	0.00521235
	-0.00252799	0.00313242	-0.00122591	0.00360156	-0.00186224	0.00307565	-0.000904688	0.00126328	-0.00175	0.00378437	-0.00138255	0.00438372	-0.00189023	0.00446771	-0.000456326	0.00410433	-0.00157617	0.00474232	-0.00143255	0.00506185	-1.95964e-05	0.00378747	0.000344271	0.000344271	-0.000232422	0.00347734	NaN	NaN
	-0.00260846	0.00337266	-0.0012556	0.00384219	-0.00197005	0.0033151	-0.000940625	0.00140078	-0.00179844	0.00398672	-0.00139076	0.00456146	-0.00184609	0.0046888	NaN	NaN	-0.00150859	0.00495482	-0.00145199	0.00523753	-1.34277e-05	0.00387512	0.000347005	0.000347005	-0.000264062	0.00371016	NaN	NaN
	-0.00267995	0.00361914	-0.00128343	0.0040584	-0.00207669	0.00355417	-0.000989062	0.00154258	-0.00181641	0.00418359	-0.0013763	0.00472904	-0.00176523	0.00489505	NaN	NaN	-0.00141836	0.00515755	-0.00146097	0.00538701	-9.65712e-06	0.00395416	0.000345052	0.000345052	-0.000295313	0.00394883	NaN	NaN
	-0.00274128	0.00386875	-0.00130791	0.00424733	-0.00217786	0.00379167	-0.00105586	0.00168828	-0.00180117	0.00437422	-0.00133607	0.00489036	-0.00167539	0.0050763	NaN	NaN	-0.00130664	0.00535404	-0.00146358	0.0054644	NaN	NaN	0.00034375	0.00034375	-0.000329297	0.00418437	NaN	NaN
	-0.00279167	0.00410938	-0.0013206	0.00434578	-0.00226849	0.00402487	-0.00114336	0.00183555	-0.00174453	0.00455508	-0.00128021	0.00503538	-0.00157904	0.00523346	NaN	NaN	-0.00119541	0.00552484	-0.00146533	0.00552957	NaN	NaN	NaN	NaN	-0.000357617	0.00439629	NaN	NaN
	-0.00284089	0.00433984	-0.00132872	0.00442914	-0.00233763	0.0042526	-0.00124727	0.00198398	-0.00164648	0.00472578	-0.0012151	0.00515973	-0.0015236	0.00531592	NaN	NaN	-0.00108317	0.00567445	NaN	NaN	NaN	NaN	NaN	NaN	-0.000384049	0.00458223	NaN	NaN
	-0.00288229	0.00455625	NaN	NaN	-0.00238529	0.00447292	-0.00136563	0.00213242	-0.00153252	0.00487588	-0.00117871	0.0052262	-0.00147027	0.00538628	NaN	NaN	-0.00101998	0.00575387	NaN	NaN	NaN	NaN	NaN	NaN	-0.000398031	0.0046814	NaN	NaN
	-0.00291979	0.00475703	NaN	NaN	-0.00240208	0.00468503	-0.00150352	0.0022875	-0.00140804	0.00499932	-0.00113954	0.00528554	NaN	NaN	NaN	NaN	-0.000962185	0.00582438	NaN	NaN	NaN	NaN	NaN	NaN	-0.000410916	0.00476595	NaN	NaN
	-0.00295417	0.00494609	NaN	NaN	-0.00238724	0.00488932	-0.00165391	0.00244375	-0.00133573	0.00506409	NaN	NaN	NaN	NaN	NaN	NaN	NaN	NaN	NaN	NaN	NaN	NaN	NaN	NaN	NaN	NaN	NaN	NaN
	-0.00298971	0.0051207	NaN	NaN	-0.0023388	0.00508659	-0.00181094	0.0026082	-0.0012634	0.00512061	NaN	NaN	NaN	NaN	NaN	NaN	NaN	NaN	NaN	NaN	NaN	NaN	NaN	NaN	NaN	NaN	NaN	NaN
	-0.0030194	0.00528164	NaN	NaN	-0.00225951	0.00527604	-0.00197266	0.00278047	NaN	NaN	NaN	NaN	NaN	NaN	NaN	NaN	NaN	NaN	NaN	NaN	NaN	NaN	NaN	NaN	NaN	NaN	NaN	NaN
	-0.00304596	0.00543359	NaN	NaN	-0.00214701	0.00545612	-0.00213477	0.00295938	NaN	NaN	NaN	NaN	NaN	NaN	NaN	NaN	NaN	NaN	NaN	NaN	NaN	NaN	NaN	NaN	NaN	NaN	NaN	NaN
	-0.00305807	0.00557578	NaN	NaN	-0.00200482	0.00562565	-0.00228516	0.00314531	NaN	NaN	NaN	NaN	NaN	NaN	NaN	NaN	NaN	NaN	NaN	NaN	NaN	NaN	NaN	NaN	NaN	NaN	NaN	NaN
	-0.00305534	0.0057043	NaN	NaN	-0.00183294	0.00578151	-0.00241797	0.00334375	NaN	NaN	NaN	NaN	NaN	NaN	NaN	NaN	NaN	NaN	NaN	NaN	NaN	NaN	NaN	NaN	NaN	NaN	NaN	NaN
	-0.00303151	0.00582969	NaN	NaN	-0.00163685	0.00592409	-0.00253203	0.00354922	NaN	NaN	NaN	NaN	NaN	NaN	NaN	NaN	NaN	NaN	NaN	NaN	NaN	NaN	NaN	NaN	NaN	NaN	NaN	NaN
	-0.00298542	0.00595234	NaN	NaN	-0.0014224	0.00604792	-0.00262266	0.00376289	NaN	NaN	NaN	NaN	NaN	NaN	NaN	NaN	NaN	NaN	NaN	NaN	NaN	NaN	NaN	NaN	NaN	NaN	NaN	NaN
	-0.00291354	0.00606836	NaN	NaN	-0.00122025	0.00615192	-0.00268086	0.00398555	NaN	NaN	NaN	NaN	NaN	NaN	NaN	NaN	NaN	NaN	NaN	NaN	NaN	NaN	NaN	NaN	NaN	NaN	NaN	NaN
	-0.00282175	0.00618203	NaN	NaN	-0.00103457	0.00623369	-0.00270547	0.00421719	NaN	NaN	NaN	NaN	NaN	NaN	NaN	NaN	NaN	NaN	NaN	NaN	NaN	NaN	NaN	NaN	NaN	NaN	NaN	NaN
	-0.00270417	0.00629336	NaN	NaN	-0.000934977	0.00627633	-0.00269062	0.00445586	NaN	NaN	NaN	NaN	NaN	NaN	NaN	NaN	NaN	NaN	NaN	NaN	NaN	NaN	NaN	NaN	NaN	NaN	NaN	NaN
	-0.00256589	0.00639492	NaN	NaN	-0.000847114	0.00630832	-0.00263203	0.00470117	NaN	NaN	NaN	NaN	NaN	NaN	NaN	NaN	NaN	NaN	NaN	NaN	NaN	NaN	NaN	NaN	NaN	NaN	NaN	NaN
	-0.00240612	0.00648711	NaN	NaN	NaN	NaN	-0.00252109	0.00495313	NaN	NaN	NaN	NaN	NaN	NaN	NaN	NaN	NaN	NaN	NaN	NaN	NaN	NaN	NaN	NaN	NaN	NaN	NaN	NaN
	-0.00222409	0.006575	NaN	NaN	NaN	NaN	-0.00236328	0.00521211	NaN	NaN	NaN	NaN	NaN	NaN	NaN	NaN	NaN	NaN	NaN	NaN	NaN	NaN	NaN	NaN	NaN	NaN	NaN	NaN
	-0.00202253	0.00665078	NaN	NaN	NaN	NaN	-0.00215547	0.00546875	NaN	NaN	NaN	NaN	NaN	NaN	NaN	NaN	NaN	NaN	NaN	NaN	NaN	NaN	NaN	NaN	NaN	NaN	NaN	NaN
	-0.00180456	0.00671875	NaN	NaN	NaN	NaN	-0.00190586	0.00572695	NaN	NaN	NaN	NaN	NaN	NaN	NaN	NaN	NaN	NaN	NaN	NaN	NaN	NaN	NaN	NaN	NaN	NaN	NaN	NaN
	-0.00156862	0.00677969	NaN	NaN	NaN	NaN	-0.00161289	0.00598438	NaN	NaN	NaN	NaN	NaN	NaN	NaN	NaN	NaN	NaN	NaN	NaN	NaN	NaN	NaN	NaN	NaN	NaN	NaN	NaN
	-0.00131237	0.00683555	NaN	NaN	NaN	NaN	-0.00128594	0.00623672	NaN	NaN	NaN	NaN	NaN	NaN	NaN	NaN	NaN	NaN	NaN	NaN	NaN	NaN	NaN	NaN	NaN	NaN	NaN	NaN
	-0.00104557	0.00688203	NaN	NaN	NaN	NaN	-0.000969434	0.00645908	NaN	NaN	NaN	NaN	NaN	NaN	NaN	NaN	NaN	NaN	NaN	NaN	NaN	NaN	NaN	NaN	NaN	NaN	NaN	NaN
	-0.000764323	0.00692422	NaN	NaN	NaN	NaN	-0.000672298	0.00665856	NaN	NaN	NaN	NaN	NaN	NaN	NaN	NaN	NaN	NaN	NaN	NaN	NaN	NaN	NaN	NaN	NaN	NaN	NaN	NaN
	-0.000505241	0.00695811	NaN	NaN	NaN	NaN	-0.000509806	0.00676265	NaN	NaN	NaN	NaN	NaN	NaN	NaN	NaN	NaN	NaN	NaN	NaN	NaN	NaN	NaN	NaN	NaN	NaN	NaN	NaN
	-0.00026722	0.00698844	NaN	NaN	NaN	NaN	-0.000362033	0.00685281	NaN	NaN	NaN	NaN	NaN	NaN	NaN	NaN	NaN	NaN	NaN	NaN	NaN	NaN	NaN	NaN	NaN	NaN	NaN	NaN
	-0.000142944	0.00700264	NaN	NaN	NaN	NaN	NaN	NaN	NaN	NaN	NaN	NaN	NaN	NaN	NaN	NaN	NaN	NaN	NaN	NaN	NaN	NaN	NaN	NaN	NaN	NaN	NaN	NaN
	-2.95681e-05	0.00701459	NaN	NaN	NaN	NaN	NaN	NaN	NaN	NaN	NaN	NaN	NaN	NaN	NaN	NaN	NaN	NaN	NaN	NaN	NaN	NaN	NaN	NaN	NaN	NaN	NaN	NaN
	Catch trials
	x	y	x	y	x	y	x	y
	0	0	0	0	0	0	0	0
	3.25521e-07	7.64974e-06	2.76693e-06	8.30078e-06	7.97526e-06	5.69661e-06	7.45443e-05	0.000112142
	1.30208e-06	1.84896e-05	7.94271e-06	1.875e-05	1.47135e-05	1.61458e-05	0.000154818	0.000229427
	5.98958e-06	3.84115e-05	1.38021e-05	4.25781e-05	2.83854e-05	3.48958e-05	0.000316146	0.000466146
	1.30208e-05	6.14583e-05	2.66927e-05	6.71875e-05	4.67448e-05	5.98958e-05	0.000489193	0.000713802
	2.23958e-05	8.80208e-05	4.58333e-05	9.33594e-05	6.86198e-05	8.52865e-05	0.000673958	0.000976693
	3.48958e-05	0.000121224	6.4974e-05	0.000123438	8.73698e-05	0.00011888	0.000872396	0.00125052
	5.05208e-05	0.000157552	8.29427e-05	0.000156641	0.000111589	0.000150521	0.00107552	0.00153411
	6.30208e-05	0.000201693	0.000106771	0.000186328	0.000136198	0.000186458	0.00128138	0.00182279
	7.20052e-05	0.000253255	0.000129818	0.000223828	0.000164714	0.00022474	0.00149466	0.00212005
	7.94271e-05	0.000314974	0.000150521	0.000264062	0.000192839	0.000270443	0.00170716	0.00242318
	8.72396e-05	0.000381771	0.000171224	0.000307812	0.000229557	0.000319271	0.00191224	0.00273177
	9.3099e-05	0.000454427	0.00019388	0.000350781	0.000267448	0.000379036	0.00211185	0.00303997
	0.000101693	0.000529818	0.000210677	0.000403125	0.000310417	0.000444661	0.00229974	0.00334466
	0.000113411	0.00061224	0.000227865	0.00045625	0.000352995	0.000516537	0.0024638	0.0036431
	0.000130599	0.000696615	0.000243099	0.000514453	0.000403385	0.000594271	0.00260638	0.00392747
	0.000147396	0.00078724	0.000261068	0.000577734	0.000451823	0.000679037	0.00272396	0.00419388
	0.000165365	0.000890755	0.000279818	0.000653516	0.000501823	0.00076888	0.00281263	0.00444544
	0.000182943	0.00101068	0.000304036	0.000731641	0.000553776	0.000869661	0.00286966	0.00468138
	0.000200911	0.00114544	0.000327865	0.000821484	0.000610807	0.000982552	0.00289935	0.00489974
	0.000215755	0.00129896	0.000361068	0.000925	0.000664323	0.0011056	0.00289349	0.00510091
	0.000232943	0.00147122	0.000397396	0.00104531	0.000721745	0.0012388	0.00285052	0.00528099
	0.00025599	0.00166029	0.000441146	0.00117891	0.000778385	0.00138372	0.00277005	0.00543763
	0.00028763	0.0018638	0.000492708	0.00133789	0.000832292	0.00153646	0.0026513	0.005572
	0.000329036	0.00207826	0.000559505	0.00151875	0.000879557	0.00169622	0.00249232	0.00568099
	0.000379036	0.00230951	0.000636068	0.00172148	0.000923698	0.00186458	0.0022931	0.00576654
	0.000436849	0.00255872	0.000727865	0.00194883	0.000959245	0.00204466	0.00205833	0.00583021
	0.000499349	0.00281458	0.000835286	0.00220352	0.000989323	0.00223568	0.00178919	0.00587005
	0.000565365	0.0030806	0.000957552	0.00247695	0.00101081	0.00243646	0.00148763	0.00588372
	0.000632943	0.00336146	0.00109115	0.00276875	0.00102526	0.00264974	0.00116185	0.00587708
	0.000704818	0.00364857	0.0012349	0.00307422	0.00103346	0.00287357	0.000820052	0.00584622
	0.000770736	0.00390472	0.00138997	0.00338945	0.00103776	0.00310599	0.000500716	0.00580628
	0.000829329	0.00414235	0.00155247	0.00370859	0.00103737	0.00334388	0.000211263	0.0057637
	0.000861043	0.0042699	0.00171888	0.00403633	0.00103893	0.00359193	5.81868e-05	0.00573946
	0.000889811	0.00438156	0.00188607	0.00436953	0.00104401	0.00384544	-7.91016e-05	0.00571273
	NaN	NaN	0.00205521	0.00470859	0.00105094	0.00407933	NaN	NaN
	NaN	NaN	0.00221458	0.00504297	0.00106032	0.00428975	NaN	NaN
	NaN	NaN	0.00235911	0.005375	0.00106694	0.00440385	NaN	NaN
	NaN	NaN	0.00248568	0.00569453	0.0010734	0.00450418	NaN	NaN
	NaN	NaN	0.00259779	0.00599727	NaN	NaN	NaN	NaN
	NaN	NaN	0.00268646	0.00628008	NaN	NaN	NaN	NaN
	NaN	NaN	0.0027556	0.00654766	NaN	NaN	NaN	NaN
	NaN	NaN	0.00280482	0.00679336	NaN	NaN	NaN	NaN
	NaN	NaN	0.00283568	0.00701797	NaN	NaN	NaN	NaN
	NaN	NaN	0.00283841	0.00722461	NaN	NaN	NaN	NaN
	NaN	NaN	0.00281654	0.00741016	NaN	NaN	NaN	NaN
	NaN	NaN	0.00276693	0.00757383	NaN	NaN	NaN	NaN
	NaN	NaN	0.00269193	0.00771406	NaN	NaN	NaN	NaN
	NaN	NaN	0.00258802	0.00783477	NaN	NaN	NaN	NaN
	NaN	NaN	0.00245911	0.00792969	NaN	NaN	NaN	NaN
	NaN	NaN	0.00230365	0.00799922	NaN	NaN	NaN	NaN
	NaN	NaN	0.00212474	0.00804414	NaN	NaN	NaN	NaN
	NaN	NaN	0.00192005	0.00807031	NaN	NaN	NaN	NaN
	NaN	NaN	0.00169779	0.00806914	NaN	NaN	NaN	NaN
	NaN	NaN	0.00145638	0.00804688	NaN	NaN	NaN	NaN
	NaN	NaN	0.00120482	0.00800898	NaN	NaN	NaN	NaN
	NaN	NaN	0.000945443	0.00795469	NaN	NaN	NaN	NaN
	NaN	NaN	0.000685286	0.00788477	NaN	NaN	NaN	NaN
	NaN	NaN	0.00044681	0.00781855	NaN	NaN	NaN	NaN
	NaN	NaN	0.000240951	0.00775671	NaN	NaN	NaN	NaN
	NaN	NaN	0.000130452	0.00772176	NaN	NaN	NaN	NaN
	NaN	NaN	3.41797e-05	0.00769086	NaN	NaN	NaN	NaN
	FF-HFS
	Regular trials
	x	y	x	y	x	y	x	y	x	y	x	y	x	y	x	y	x	y	x	y	x	y	x	y	x	y	x	y
	0	0	0	0	0	0	0	0	0	0	0	0	0	0	0	0	0	0	0	0	0	0	0	0	0	0	0	0
	-1.85547e-05	4.05273e-05	-2.26237e-05	1.9043e-05	1.46484e-06	1.17188e-05	-6.34766e-06	1.25326e-05	-1.67643e-05	2.00195e-05	-2.44141e-06	6.9987e-06	-2.05078e-05	3.02734e-05	-1.33464e-05	4.94792e-05	-1.46484e-06	3.5319e-05	-1.30208e-06	1.31836e-05	-3.41797e-06	1.33464e-05	-9.27734e-06	7.8125e-06	-3.25521e-07	1.39974e-05	-1.46484e-06	6.02214e-06
	-4.53125e-05	8.35937e-05	-4.86979e-05	3.67188e-05	1.5625e-06	2.53906e-05	-1.21094e-05	2.55208e-05	-3.07292e-05	4.17969e-05	-7.8125e-06	1.54948e-05	-4.0625e-05	6.40625e-05	-2.72135e-05	0.000103776	-1.5625e-06	7.64323e-05	-3.25521e-06	2.73438e-05	-2.73437e-06	3.07292e-05	-1.875e-05	2.07031e-05	-2.08333e-06	3.29427e-05	-1.17187e-06	1.54948e-05
	-9.84375e-05	0.000167578	-9.71354e-05	7.30469e-05	4.6875e-06	5.46875e-05	-2.1875e-05	5.48177e-05	-6.08073e-05	8.55469e-05	-1.60156e-05	3.03385e-05	-8.20313e-05	0.000126562	-5.53385e-05	0.000213932	-5.46875e-06	0.000156901	-9.50521e-06	5.85937e-05	-3.90625e-07	6.35417e-05	-3.28125e-05	4.10156e-05	-1.30208e-07	7.23958e-05	-2.73437e-06	3.22917e-05
	-0.000164063	0.000259375	-0.000146354	0.0001125	5.46875e-06	8.82812e-05	-3.47656e-05	8.29427e-05	-9.47917e-05	0.000136719	-2.89063e-05	4.79167e-05	-0.000119922	0.000203906	-8.69792e-05	0.000336979	-6.64062e-06	0.000245573	-1.65365e-05	9.29688e-05	6.64062e-06	0.000106901	-4.49219e-05	6.75781e-05	-2.08333e-06	0.000120443	-1.95313e-06	5.26042e-05
	-0.000244922	0.000361328	-0.000197917	0.000159375	1.09375e-05	0.000128125	-4.33594e-05	0.00011849	-0.000129557	0.000192969	-4.6875e-05	6.27604e-05	-0.000160547	0.000292188	-0.000122917	0.000472135	-6.25e-06	0.000345964	-2.35677e-05	0.000135547	2.07031e-05	0.000154557	-5.19531e-05	9.6875e-05	-5.20833e-07	0.000176693	-1.17187e-06	7.91667e-05
	-0.000342969	0.000471875	-0.000250651	0.000208984	1.28906e-05	0.000170703	-4.92188e-05	0.000156771	-0.00016276	0.000259375	-6.79687e-05	8.07292e-05	-0.000202344	0.000388672	-0.000170964	0.000619401	-8.98437e-06	0.00045651	-3.48958e-05	0.000182031	3.82812e-05	0.000213542	-5.9375e-05	0.000133594	5.72917e-06	0.00024388	-2.73437e-06	0.000109245
	-0.00045	0.000586719	-0.000300651	0.000269531	1.64062e-05	0.000217578	-5.27344e-05	0.000200911	-0.000202214	0.000339844	-8.82812e-05	0.000100651	-0.000248438	0.000494922	-0.000229948	0.00077526	-1.95313e-05	0.000571745	-5.05208e-05	0.000236328	5.58594e-05	0.000278385	-6.5625e-05	0.000167969	1.74479e-05	0.000317708	-1.01562e-05	0.000140495
	-0.000571875	0.000713281	-0.000354557	0.000339453	1.60156e-05	0.00026875	-5.625e-05	0.000248958	-0.000241667	0.000433203	-0.000112891	0.00012487	-0.000298828	0.000615234	-0.00030612	0.000938542	-3.63281e-05	0.00069401	-6.73177e-05	0.000298047	7.10938e-05	0.000353776	-7.65625e-05	0.000209375	2.8776e-05	0.000398177	-2.03125e-05	0.000174089
	-0.0007125	0.000842188	-0.000411198	0.000419922	1.79687e-05	0.000321875	-5.66406e-05	0.000307161	-0.000283073	0.000539844	-0.000141016	0.000145964	-0.000355469	0.000741016	-0.000394792	0.00110807	-6.05469e-05	0.000822917	-8.72396e-05	0.000364844	8.55469e-05	0.000436589	-8.94531e-05	0.000248828	4.32292e-05	0.000486068	-3.59375e-05	0.000209245
	-0.000871484	0.000969531	-0.000465104	0.000508594	1.5625e-05	0.000384375	-5.85937e-05	0.00037474	-0.000329557	0.000656641	-0.000166797	0.000171354	-0.000422656	0.000878125	-0.000499479	0.00128581	-9.80469e-05	0.00095612	-0.000114583	0.000437109	9.88281e-05	0.000528385	-0.000110547	0.000291406	6.08073e-05	0.000585286	-5.42969e-05	0.000244401
	-0.00104805	0.0010957	-0.000522135	0.000610938	1.36719e-05	0.000452734	-6.25e-05	0.000450911	-0.000382682	0.000789063	-0.000191016	0.000197526	-0.000502344	0.00102109	-0.000611589	0.0014694	-0.000144922	0.00109635	-0.000147786	0.000520313	0.000110938	0.000626823	-0.00013125	0.000332812	7.60417e-05	0.00069974	-7.46094e-05	0.000283854
	-0.00125039	0.00122539	-0.00058151	0.000723047	7.42187e-06	0.000527734	-7.03125e-05	0.00053763	-0.00043776	0.000929687	-0.000219531	0.000220573	-0.000591016	0.00116992	-0.000731901	0.00166432	-0.000198047	0.00124714	-0.000183724	0.000609766	0.000121484	0.000735807	-0.000153125	0.000380859	9.01042e-05	0.00083099	-9.25781e-05	0.000324479
	-0.00147188	0.00134687	-0.000641667	0.000846484	-1.95313e-06	0.000604297	-7.92969e-05	0.000632161	-0.000497526	0.00108359	-0.000244141	0.00024362	-0.000693359	0.00131875	-0.000854557	0.00186549	-0.000258203	0.00140573	-0.000229036	0.000704688	0.000129688	0.000851432	-0.000177734	0.000430078	0.000109245	0.000980599	-0.000111719	0.000370964
	-0.00170937	0.00146914	-0.000701432	0.000984766	-2.69531e-05	0.000686328	-9.49219e-05	0.00073763	-0.000559635	0.00124336	-0.000265625	0.00027487	-0.000813672	0.00147031	-0.000982682	0.00207878	-0.000327734	0.00157135	-0.000279818	0.000810547	0.000134375	0.000974089	-0.000205469	0.000488672	0.000133073	0.00115091	-0.000128516	0.000421354
	-0.00196016	0.00158789	-0.000767839	0.00113633	-6.48438e-05	0.000764453	-0.000114063	0.000846224	-0.000625651	0.00141602	-0.000289844	0.000307292	-0.000942187	0.00161602	-0.00111003	0.00230026	-0.000404687	0.00174323	-0.000334896	0.000927734	0.000131641	0.00110651	-0.000231641	0.000551562	0.000155729	0.00133802	-0.000149219	0.000476042
	-0.0022207	0.00170312	-0.000836198	0.0012957	-0.000121484	0.000845313	-0.000137891	0.000961849	-0.00069362	0.00159297	-0.000317187	0.000346745	-0.00107305	0.00176211	-0.00123698	0.00253034	-0.000492578	0.00191784	-0.000395443	0.00105117	0.000119922	0.00124323	-0.0002625	0.000619922	0.000183854	0.00153763	-0.000167969	0.000530729
	-0.0024832	0.00181289	-0.000911979	0.00146562	-0.000199219	0.000922656	-0.000167969	0.00107708	-0.000767839	0.00177656	-0.000341016	0.000397917	-0.0012125	0.00190391	-0.00136432	0.00276354	-0.000588672	0.00209049	-0.000464193	0.00118594	9.57031e-05	0.00138307	-0.000298047	0.000691016	0.000215885	0.00174818	-0.000187109	0.000592839
	-0.00274219	0.00192617	-0.000995182	0.00164258	-0.000305078	0.00100156	-0.000207812	0.00119779	-0.000853776	0.00195898	-0.000364063	0.000458464	-0.00135352	0.00204844	-0.00148698	0.0030026	-0.000696094	0.00226315	-0.000539974	0.0013293	5.85937e-05	0.0015237	-0.000334766	0.000766406	0.000245182	0.0019681	-0.000207031	0.000654557
	-0.00298789	0.00203516	-0.00109167	0.00182187	-0.00043125	0.00107773	-0.000255469	0.00131341	-0.000954948	0.00215039	-0.000388672	0.000526042	-0.00148945	0.00219102	-0.00160182	0.00324284	-0.000811328	0.00243542	-0.000623568	0.00147852	5.46875e-06	0.00166549	-0.000377734	0.000845313	0.00026901	0.00219232	-0.000230469	0.000717448
	-0.0032125	0.00214766	-0.00120026	0.00200391	-0.000584766	0.00115781	-0.000321484	0.00143216	-0.00107135	0.00233867	-0.000408984	0.000605729	-0.00162305	0.00234141	-0.00170964	0.0034819	-0.000936328	0.0026069	-0.000715755	0.00163359	-6.13281e-05	0.00180729	-0.000426563	0.000933594	0.000288932	0.00242279	-0.000248438	0.000783073
	-0.00340508	0.00226836	-0.00132565	0.00219297	-0.000760156	0.00123516	-0.000405469	0.00154661	-0.00120651	0.00252812	-0.000426563	0.000695964	-0.00175703	0.00249648	-0.00181042	0.00371784	-0.00105937	0.00277643	-0.000816146	0.00179727	-0.00014375	0.0019487	-0.000483594	0.0010293	0.000296745	0.00265951	-0.000266016	0.000857292
	-0.00355156	0.00239609	-0.00146237	0.00238242	-0.000958984	0.00131562	-0.000505078	0.00166224	-0.0013612	0.00271523	-0.000444922	0.00079362	-0.00188203	0.00266016	-0.00190104	0.00394909	-0.00118594	0.00294714	-0.000922787	0.00196367	-0.000237109	0.00208698	-0.000550391	0.00113398	0.000289323	0.0029013	-0.000287109	0.00093151
	-0.00364648	0.00252812	-0.00161393	0.00257227	-0.00117539	0.0013957	-0.000622266	0.00176927	-0.00152917	0.00290547	-0.000468359	0.000901432	-0.00199687	0.00283047	-0.00198464	0.00417253	-0.00130977	0.00312057	-0.00103099	0.00213555	-0.000344922	0.00222643	-0.000629688	0.00124961	0.000265495	0.00314701	-0.000305469	0.00101667
	-0.00367969	0.00266836	-0.00177565	0.00276016	-0.00140859	0.00147695	-0.000759766	0.00187044	-0.00170846	0.00308711	-0.000492578	0.00101901	-0.00209297	0.00300703	-0.0020612	0.00438698	-0.00142812	0.00329674	-0.00114505	0.0023125	-0.000464063	0.00236354	-0.000710937	0.00137305	0.000222917	0.00339505	-0.000321094	0.0011112
	-0.00364336	0.00281562	-0.00194401	0.00294492	-0.00165391	0.00155625	-0.0009125	0.00195755	-0.00189245	0.00327109	-0.000520703	0.00114792	-0.00216953	0.00318398	-0.00213034	0.00459245	-0.00152891	0.00347839	-0.00126185	0.00249023	-0.000598438	0.00249635	-0.000796875	0.00149922	0.000158854	0.00364115	-0.000339063	0.00121237
	-0.00353164	0.00296445	-0.00211628	0.00312109	-0.00191367	0.00163633	-0.00108242	0.00203724	-0.00207487	0.00345391	-0.000553516	0.00128307	-0.00222422	0.00336133	-0.00218815	0.00478542	-0.00162148	0.00366354	-0.00138333	0.0026668	-0.000742578	0.00262839	-0.000877344	0.00163125	7.33073e-05	0.00387865	-0.000357813	0.00131667
	-0.00334492	0.00311641	-0.00229323	0.00329141	-0.0021793	0.00171445	-0.00127617	0.00210365	-0.00224479	0.00363594	-0.000590625	0.00143034	-0.00225547	0.00353672	-0.00223542	0.00496628	-0.00169375	0.00385417	-0.00151302	0.00284258	-0.000903125	0.0027651	-0.000955469	0.00177383	-3.29427e-05	0.0041099	-0.000374219	0.00143073
	-0.00307578	0.00326992	-0.00246706	0.00345664	-0.00244258	0.0017918	-0.00149102	0.00216263	-0.00239557	0.00381641	-0.000632031	0.00158893	-0.0022668	0.00370547	-0.00227096	0.00513385	-0.00174336	0.00404831	-0.0016513	0.00301953	-0.00107344	0.00289792	-0.00102656	0.00192266	-0.000157943	0.00433021	-0.000392188	0.00154753
	-0.00273437	0.00342617	-0.00263659	0.00361992	-0.00269609	0.00187266	-0.00172227	0.00221849	-0.00251784	0.00400469	-0.000682031	0.00175924	-0.00226523	0.00386836	-0.0022944	0.00528698	-0.00176484	0.00424792	-0.00178958	0.00319414	-0.00125117	0.00303112	-0.00110312	0.00208008	-0.000302865	0.00454115	-0.000409375	0.00166745
	-0.00232422	0.00357813	-0.00280104	0.00377695	-0.00292734	0.00195586	-0.00196719	0.00227357	-0.00260534	0.00419102	-0.000742969	0.00193542	-0.00224844	0.00402383	-0.00230612	0.0054237	-0.00176211	0.0044487	-0.00192708	0.00337187	-0.00142891	0.00316198	-0.00118125	0.00224844	-0.000458333	0.00474154	-0.000425391	0.00179049
	-0.00185508	0.00372852	-0.00295221	0.00393125	-0.00312578	0.00204883	-0.00221758	0.00232513	-0.0026487	0.00438242	-0.000817969	0.00212096	-0.00221836	0.0041707	-0.00230885	0.00555065	-0.00173047	0.00465612	-0.00205599	0.00355156	-0.00161016	0.00329206	-0.00126563	0.00242852	-0.000620833	0.00493958	-0.000444141	0.0019194
	-0.00133047	0.00387266	-0.00308346	0.00407773	-0.00328047	0.0021543	-0.00245977	0.00237943	-0.00264596	0.00458086	-0.000907812	0.0023112	-0.00218721	0.00429658	-0.00230182	0.00566237	-0.00167344	0.0048651	-0.00216771	0.00373672	-0.00178047	0.00341471	-0.00134609	0.00260898	-0.000785287	0.00512747	-0.000461328	0.00205104
	-0.000832227	0.00399893	-0.00319206	0.00421797	-0.0033832	0.00227578	-0.00268281	0.0024388	-0.00259049	0.00478789	-0.00101328	0.0025026	-0.00215049	0.00440218	-0.00229167	0.0057569	-0.0015875	0.00507409	-0.00225872	0.00392266	-0.00193672	0.00354284	-0.001425	0.00279766	-0.000947396	0.00531185	-0.000476562	0.00218464
	-0.000364388	0.00410205	-0.00326979	0.00434609	-0.00343164	0.00241016	-0.00288047	0.00250247	-0.00248385	0.00499453	-0.00113516	0.00269557	-0.00212952	0.0044578	-0.00227786	0.00583294	-0.00147461	0.00528112	-0.00232786	0.00411289	-0.002075	0.00367135	-0.00148945	0.00298984	-0.00108997	0.00549036	-0.00049375	0.00232487
	-0.000111735	0.00415833	-0.00330964	0.00446914	-0.00342422	0.00256406	-0.00303945	0.00257904	-0.00232253	0.00520664	-0.00127461	0.00289089	-0.00211019	0.00450494	-0.00226953	0.00587402	-0.00135869	0.00546882	-0.00236654	0.00430195	-0.00219102	0.00380964	-0.00153906	0.00318516	-0.00121615	0.00566341	-0.000514062	0.00247057
	0.000120551	0.00420394	-0.00330885	0.0045832	-0.0033543	0.00272656	-0.00315391	0.00267161	-0.00211549	0.00541445	-0.00142539	0.00308776	NaN	NaN	-0.00226085	0.00590473	-0.00123942	0.00563262	-0.00237122	0.00449258	-0.00227148	0.00394987	-0.00157344	0.00338281	-0.00131732	0.00582669	-0.000533203	0.0026194
	NaN	NaN	-0.00326549	0.00469531	-0.00322422	0.00289961	-0.00321563	0.0027806	-0.00186901	0.00561562	-0.00158906	0.00328385	NaN	NaN	NaN	NaN	-0.00117183	0.00571932	-0.00233802	0.00468477	-0.00231836	0.00409909	-0.0015959	0.00356719	-0.00138724	0.00598763	-0.000552734	0.0027694
	NaN	NaN	-0.00317448	0.00480234	-0.00303867	0.00308086	-0.00322305	0.00290169	-0.00159674	0.00580313	-0.00175977	0.00347995	NaN	NaN	NaN	NaN	-0.00110737	0.00579612	-0.00225872	0.00487656	-0.00233281	0.00424557	-0.00160501	0.00372839	-0.00141888	0.00614232	-0.000573828	0.00292331
	NaN	NaN	-0.00303464	0.00491094	-0.00279687	0.0032707	-0.00316719	0.00304076	-0.00133239	0.0059665	-0.00192773	0.00367682	NaN	NaN	NaN	NaN	NaN	NaN	-0.00215775	0.00504961	-0.00231055	0.0043944	-0.00160929	0.00381576	-0.00141849	0.00629505	-0.000592578	0.00307526
	NaN	NaN	-0.0028444	0.00502109	-0.00250391	0.00345977	-0.00304805	0.00319349	-0.00109281	0.00610452	-0.0020875	0.00387214	NaN	NaN	NaN	NaN	NaN	NaN	-0.0020429	0.00520547	-0.00225117	0.00453815	-0.00161122	0.00389431	-0.0013806	0.00644505	-0.000605859	0.00322799
	NaN	NaN	-0.00261003	0.0051332	-0.00216797	0.00365547	-0.00286328	0.00335716	-0.000963989	0.00617655	-0.00223359	0.00406784	NaN	NaN	NaN	NaN	NaN	NaN	-0.00197664	0.00528906	-0.00218115	0.00467126	NaN	NaN	-0.00130443	0.00659583	-0.000609766	0.00337917
	NaN	NaN	-0.00233268	0.00524805	-0.00179922	0.00384844	-0.00261797	0.00353177	-0.000849555	0.00623671	-0.00235156	0.00426589	NaN	NaN	NaN	NaN	NaN	NaN	-0.00190658	0.00536068	-0.00210511	0.00478389	NaN	NaN	-0.00118685	0.00674076	-0.000608203	0.00353659
	NaN	NaN	-0.00205671	0.00535381	-0.00140781	0.00403477	-0.00231367	0.00372435	NaN	NaN	-0.00243711	0.00446784	NaN	NaN	NaN	NaN	NaN	NaN	NaN	NaN	-0.00205912	0.00484542	NaN	NaN	-0.00103333	0.00688177	-0.00060166	0.00367829
	NaN	NaN	-0.00179173	0.00545016	-0.00100312	0.00421211	-0.00195547	0.00392513	NaN	NaN	-0.00248867	0.00467018	NaN	NaN	NaN	NaN	NaN	NaN	NaN	NaN	-0.00201308	0.00489914	NaN	NaN	-0.000872201	0.00700296	-0.000591374	0.00380772
	NaN	NaN	-0.00164917	0.0055002	-0.000630469	0.0043708	-0.00154844	0.00413099	NaN	NaN	-0.00249414	0.00487526	NaN	NaN	NaN	NaN	NaN	NaN	NaN	NaN	NaN	NaN	NaN	NaN	-0.000706576	0.00710882	-0.000583455	0.00387618
	NaN	NaN	-0.00151573	0.0055465	-0.000300781	0.00450205	-0.00115508	0.0043224	NaN	NaN	-0.00245469	0.0050776	NaN	NaN	NaN	NaN	NaN	NaN	NaN	NaN	NaN	NaN	NaN	NaN	-0.000613363	0.00716256	-0.000578071	0.00394081
	NaN	NaN	NaN	NaN	-0.000125488	0.00457092	-0.000782552	0.00449779	NaN	NaN	-0.00237266	0.00527995	NaN	NaN	NaN	NaN	NaN	NaN	NaN	NaN	NaN	NaN	NaN	NaN	-0.000527018	0.0072098	NaN	NaN
	NaN	NaN	NaN	NaN	2.99479e-05	0.00463102	-0.000579264	0.0045887	NaN	NaN	-0.00224375	0.00547682	NaN	NaN	NaN	NaN	NaN	NaN	NaN	NaN	NaN	NaN	NaN	NaN	NaN	NaN	NaN	NaN
	NaN	NaN	NaN	NaN	NaN	NaN	-0.000392795	0.00466927	NaN	NaN	-0.00206328	0.00566745	NaN	NaN	NaN	NaN	NaN	NaN	NaN	NaN	NaN	NaN	NaN	NaN	NaN	NaN	NaN	NaN
	NaN	NaN	NaN	NaN	NaN	NaN	NaN	NaN	NaN	NaN	-0.00184336	0.00585612	NaN	NaN	NaN	NaN	NaN	NaN	NaN	NaN	NaN	NaN	NaN	NaN	NaN	NaN	NaN	NaN
	NaN	NaN	NaN	NaN	NaN	NaN	NaN	NaN	NaN	NaN	-0.00157969	0.0060444	NaN	NaN	NaN	NaN	NaN	NaN	NaN	NaN	NaN	NaN	NaN	NaN	NaN	NaN	NaN	NaN
	NaN	NaN	NaN	NaN	NaN	NaN	NaN	NaN	NaN	NaN	-0.00131533	0.00620954	NaN	NaN	NaN	NaN	NaN	NaN	NaN	NaN	NaN	NaN	NaN	NaN	NaN	NaN	NaN	NaN
	NaN	NaN	NaN	NaN	NaN	NaN	NaN	NaN	NaN	NaN	-0.0010596	0.00635732	NaN	NaN	NaN	NaN	NaN	NaN	NaN	NaN	NaN	NaN	NaN	NaN	NaN	NaN	NaN	NaN
	NaN	NaN	NaN	NaN	NaN	NaN	NaN	NaN	NaN	NaN	-0.000922648	0.0064377	NaN	NaN	NaN	NaN	NaN	NaN	NaN	NaN	NaN	NaN	NaN	NaN	NaN	NaN	NaN	NaN
	NaN	NaN	NaN	NaN	NaN	NaN	NaN	NaN	NaN	NaN	-0.000792698	0.00650722	NaN	NaN	NaN	NaN	NaN	NaN	NaN	NaN	NaN	NaN	NaN	NaN	NaN	NaN	NaN	NaN
	Catch trials
	x	y	x	y	x	y	x	y	x	y
	0	0	0	0	0	0	0	0	0	0
	3.25521e-06	7.16146e-06	-1.6276e-06	2.00195e-05	1.6276e-07	8.13802e-06	1.30208e-05	3.74349e-05	1.43229e-05	5.76172e-05
	2.47396e-06	1.77083e-05	-1.43229e-06	4.02344e-05	1.43229e-06	1.61458e-05	2.78646e-05	7.7474e-05	3.30729e-05	0.000118359
	1.30208e-06	3.60677e-05	-4.16667e-06	8.51562e-05	2.60417e-06	3.56771e-05	5.52083e-05	0.00016224	6.86198e-05	0.000242969
	-6.11979e-06	6.41927e-05	-1.82292e-06	0.000132813	4.16667e-06	5.40365e-05	8.95833e-05	0.000259896	0.000111979	0.000383594
	-2.2526e-05	9.50521e-05	2.86458e-06	0.000191016	3.77604e-06	7.35677e-05	0.000133333	0.000370833	0.000165104	0.000544922
	-4.79167e-05	0.000133333	1.4974e-05	0.000257422	5.33854e-06	9.46615e-05	0.000183724	0.000501302	0.00023151	0.000723828
	-7.60417e-05	0.000175521	3.09896e-05	0.000337891	5.33854e-06	0.000119661	0.000247005	0.000650521	0.000309635	0.000921875
	-0.000109245	0.000225521	5.83333e-05	0.000428906	6.11979e-06	0.00014349	0.000327083	0.000814974	0.000404557	0.00113398
	-0.000142839	0.000278646	9.07552e-05	0.000538672	8.46354e-06	0.00017513	0.000417708	0.00100286	0.000514323	0.00136055
	-0.000172526	0.000339974	0.000133724	0.000663281	1.43229e-05	0.000214974	0.000525521	0.0012099	0.000641276	0.00159766
	-0.000200651	0.000408333	0.000179036	0.000801953	2.17448e-05	0.00026263	0.00064974	0.00143372	0.000779167	0.00184609
	-0.000228776	0.000488411	0.00023138	0.000949219	3.5026e-05	0.00031888	0.000785287	0.00167826	0.000927995	0.00210352
	-0.000253385	0.00058138	0.000283724	0.00110312	5.41667e-05	0.000389193	0.000932552	0.00194349	0.00108542	0.00237227
	-0.000276042	0.000690755	0.000336849	0.00126172	7.76042e-05	0.000471615	0.00110013	0.00221966	0.0012444	0.00264531
	-0.000298698	0.000817318	0.000382943	0.00142422	0.000107682	0.000567318	0.00127435	0.00250716	0.00139831	0.00291992
	-0.000311589	0.000961849	0.000425521	0.00158906	0.000147135	0.000678646	0.00146146	0.00280872	0.0015487	0.00319219
	-0.000314323	0.00112201	0.00046263	0.00176094	0.000192839	0.000809896	0.00166146	0.00311927	0.00168776	0.00346094
	-0.000309245	0.00129349	0.000491927	0.00194063	0.000249089	0.000955599	0.00187083	0.00343451	0.00181237	0.00372109
	-0.000295182	0.00147513	0.00051263	0.00212031	0.000315885	0.00112044	0.00208099	0.00375794	0.00192331	0.003975
	-0.000270964	0.00166888	0.000527865	0.00230273	0.000391667	0.00130365	0.00230404	0.00408919	0.00201667	0.00421797
	-0.000244401	0.00187161	0.000535677	0.0024875	0.000477604	0.00150677	0.00253138	0.00441771	0.00208659	0.00445
	-0.000217057	0.00208138	0.000527474	0.00266914	0.000574089	0.00172357	0.00275872	0.00474154	0.00213229	0.00466875
	-0.000183854	0.00230208	0.000509115	0.00284609	0.000679167	0.0019638	0.00298294	0.00506068	0.00214948	0.00487344
	-0.000149089	0.0025306	0.000477083	0.00302461	0.000792838	0.00221771	0.00320404	0.00536654	0.00213659	0.00506016
	-0.000117448	0.00276146	0.000426302	0.00319609	0.000916667	0.00248802	0.00340677	0.00565482	0.00209128	0.00523242
	-9.08854e-05	0.0029931	0.000358724	0.00336289	0.00104518	0.00277161	0.00358763	0.00592708	0.00201549	0.00539102
	-7.29167e-05	0.00322318	0.000278646	0.00352578	0.00118307	0.0030681	0.00374388	0.00617982	0.00191042	0.00553672
	-7.44792e-05	0.00344779	0.000181771	0.00368594	0.00132956	0.00336927	0.0038724	0.00640833	0.00177721	0.00566836
	-9.71354e-05	0.00366576	7.00521e-05	0.00384141	0.00148464	0.00367786	0.00396693	0.00661654	0.00161315	0.00578945
	-0.000136979	0.00387591	-5.22135e-05	0.00399805	0.00164518	0.0039888	0.0040306	0.00679974	0.00144958	0.00589199
	-0.000197917	0.0040763	-0.00018737	0.00415312	0.00181706	0.00429583	0.00406263	0.00695794	0.00129137	0.00597598
	-0.000265006	0.00425306	-0.000331901	0.00430898	0.00199479	0.0046013	0.00406107	0.00708919	0.0012039	0.0060188
	-0.000332585	0.00440384	-0.00048776	0.00446523	0.0021737	0.00489935	0.0040263	0.00719505	0.00111995	0.00605566
	-0.000368693	0.00448299	-0.000651042	0.00462148	0.00234948	0.00518958	0.00395794	0.00727396	NaN	NaN
	-0.000406087	0.00455046	-0.000820964	0.00477891	0.00251979	0.00546341	0.00385482	0.00733099	NaN	NaN
	NaN	NaN	-0.000995182	0.00493828	0.00267643	0.00572825	0.00371888	0.00736693	NaN	NaN
	NaN	NaN	-0.00115817	0.00508203	0.00281354	0.00597357	0.00355638	0.00738568	NaN	NaN
	NaN	NaN	-0.00129997	0.00520977	0.00292878	0.00620404	0.00336888	0.00738919	NaN	NaN
	NaN	NaN	-0.00137626	0.00527881	0.00302253	0.00641029	0.00316497	0.00737747	NaN	NaN
	NaN	NaN	-0.00144417	0.00533919	0.00309089	0.00659935	0.0029474	0.00735052	NaN	NaN
	NaN	NaN	NaN	NaN	0.00312799	0.00675833	0.0027181	0.00730677	NaN	NaN
	NaN	NaN	NaN	NaN	0.00313581	0.00689115	0.00247786	0.00725091	NaN	NaN
	NaN	NaN	NaN	NaN	0.00311042	0.00698958	0.00223177	0.00718372	NaN	NaN
	NaN	NaN	NaN	NaN	0.00305143	0.00706029	0.00197904	0.00711068	NaN	NaN
	NaN	NaN	NaN	NaN	0.00295729	0.00709896	0.00175091	0.00704163	NaN	NaN
	NaN	NaN	NaN	NaN	0.00283581	0.00711185	0.00154948	0.00698226	NaN	NaN
	NaN	NaN	NaN	NaN	0.00268659	0.00709701	0.00144238	0.00694967	NaN	NaN
	NaN	NaN	NaN	NaN	0.00251589	0.0070638	0.00134852	0.00692204	NaN	NaN
	NaN	NaN	NaN	NaN	0.00231979	0.00701302	NaN	NaN	NaN	NaN
	NaN	NaN	NaN	NaN	0.00211042	0.00694544	NaN	NaN	NaN	NaN
	NaN	NaN	NaN	NaN	0.00188424	0.00686693	NaN	NaN	NaN	NaN
	NaN	NaN	NaN	NaN	0.00164792	0.00677865	NaN	NaN	NaN	NaN
	NaN	NaN	NaN	NaN	0.00142897	0.00669242	NaN	NaN	NaN	NaN
	NaN	NaN	NaN	NaN	0.00123678	0.00660687	NaN	NaN	NaN	NaN
	NaN	NaN	NaN	NaN	0.00113127	0.00656295	NaN	NaN	NaN	NaN
	NaN	NaN	NaN	NaN	0.00104004	0.00651969	NaN	NaN	NaN	NaN
	NaN	NaN	NaN	NaN	NaN	NaN	NaN	NaN	NaN	NaN
	NaN	NaN	NaN	NaN	NaN	NaN	NaN	NaN	NaN	NaN
	NaN	NaN	NaN	NaN	NaN	NaN	NaN	NaN	NaN	NaN
	NaN	NaN	NaN	NaN	NaN	NaN	NaN	NaN	NaN	NaN
	NaN	NaN	NaN	NaN	NaN	NaN	NaN	NaN	NaN	NaN
	NaN	NaN	NaN	NaN	NaN	NaN	NaN	NaN	NaN	NaN
	NaN	NaN	NaN	NaN	NaN	NaN	NaN	NaN	NaN	NaN
	NaN	NaN	NaN	NaN	NaN	NaN	NaN	NaN	NaN	NaN
	NaN	NaN	NaN	NaN	NaN	NaN	NaN	NaN	NaN	NaN
	NaN	NaN	NaN	NaN	NaN	NaN	NaN	NaN	NaN	NaN
	NaN	NaN	NaN	NaN	NaN	NaN	NaN	NaN	NaN	NaN
	NaN	NaN	NaN	NaN	NaN	NaN	NaN	NaN	NaN	NaN
	NaN	NaN	NaN	NaN	NaN	NaN	NaN	NaN	NaN	NaN
	NaN	NaN	NaN	NaN	NaN	NaN	NaN	NaN	NaN	NaN
	NaN	NaN	NaN	NaN	NaN	NaN	NaN	NaN	NaN	NaN
	NaN	NaN	NaN	NaN	NaN	NaN	NaN	NaN	NaN	NaN
	NaN	NaN	NaN	NaN	NaN	NaN	NaN	NaN	NaN	NaN
	NaN	NaN	NaN	NaN	NaN	NaN	NaN	NaN	NaN	NaN
	NaN	NaN	NaN	NaN	NaN	NaN	NaN	NaN	NaN	NaN
	NaN	NaN	NaN	NaN	NaN	NaN	NaN	NaN	NaN	NaN
	NaN	NaN	NaN	NaN	NaN	NaN	NaN	NaN	NaN	NaN
	NaN	NaN	NaN	NaN	NaN	NaN	NaN	NaN	NaN	NaN
	NaN	NaN	NaN	NaN	NaN	NaN	NaN	NaN	NaN	NaN
	NaN	NaN	NaN	NaN	NaN	NaN	NaN	NaN	NaN	NaN
	NaN	NaN	NaN	NaN	NaN	NaN	NaN	NaN	NaN	NaN
	NaN	NaN	NaN	NaN	NaN	NaN	NaN	NaN	NaN	NaN
	NaN	NaN	NaN	NaN	NaN	NaN	NaN	NaN	NaN	NaN
	NaN	NaN	NaN	NaN	NaN	NaN	NaN	NaN	NaN	NaN
	NaN	NaN	NaN	NaN	NaN	NaN	NaN	NaN	NaN	NaN
	NaN	NaN	NaN	NaN	NaN	NaN	NaN	NaN	NaN	NaN
	NaN	NaN	NaN	NaN	NaN	NaN	NaN	NaN	NaN	NaN
	NaN	NaN	NaN	NaN	NaN	NaN	NaN	NaN	NaN	NaN
	NaN	NaN	NaN	NaN	NaN	NaN	NaN	NaN	NaN	NaN
	NaN	NaN	NaN	NaN	NaN	NaN	NaN	NaN	NaN	NaN
	NaN	NaN	NaN	NaN	NaN	NaN	NaN	NaN	NaN	NaN
	NaN	NaN	NaN	NaN	NaN	NaN	NaN	NaN	NaN	NaN
	NaN	NaN	NaN	NaN	NaN	NaN	NaN	NaN	NaN	NaN
	NaN	NaN	NaN	NaN	NaN	NaN	NaN	NaN	NaN	NaN
	NaN	NaN	NaN	NaN	NaN	NaN	NaN	NaN	NaN	NaN
	NaN	NaN	NaN	NaN	NaN	NaN	NaN	NaN	NaN	NaN
	NaN	NaN	NaN	NaN	NaN	NaN	NaN	NaN	NaN	NaN
	NaN	NaN	NaN	NaN	NaN	NaN	NaN	NaN	NaN	NaN
	NaN	NaN	NaN	NaN	NaN	NaN	NaN	NaN	NaN	NaN
	NaN	NaN	NaN	NaN	NaN	NaN	NaN	NaN	NaN	NaN
	NaN	NaN	NaN	NaN	NaN	NaN	NaN	NaN	NaN	NaN
	NaN	NaN	NaN	NaN	NaN	NaN	NaN	NaN	NaN	NaN
	NaN	NaN	NaN	NaN	NaN	NaN	NaN	NaN	NaN	NaN
	NaN	NaN	NaN	NaN	NaN	NaN	NaN	NaN	NaN	NaN
	NaN	NaN	NaN	NaN	NaN	NaN	NaN	NaN	NaN	NaN
	NaN	NaN	NaN	NaN	NaN	NaN	NaN	NaN	NaN	NaN
	NaN	NaN	NaN	NaN	NaN	NaN	NaN	NaN	NaN	NaN
	NaN	NaN	NaN	NaN	NaN	NaN	NaN	NaN	NaN	NaN
	NaN	NaN	NaN	NaN	NaN	NaN	NaN	NaN	NaN	NaN
	NaN	NaN	NaN	NaN	NaN	NaN	NaN	NaN	NaN	NaN
	NaN	NaN	NaN	NaN	NaN	NaN	NaN	NaN	NaN	NaN
	NaN	NaN	NaN	NaN	NaN	NaN	NaN	NaN	NaN	NaN
	NaN	NaN	NaN	NaN	NaN	NaN	NaN	NaN	NaN	NaN
	NaN	NaN	NaN	NaN	NaN	NaN	NaN	NaN	NaN	NaN
	NaN	NaN	NaN	NaN	NaN	NaN	NaN	NaN	NaN	NaN
	NaN	NaN	NaN	NaN	NaN	NaN	NaN	NaN	NaN	NaN
	NaN	NaN	NaN	NaN	NaN	NaN	NaN	NaN	NaN	NaN
	NaN	NaN	NaN	NaN	NaN	NaN	NaN	NaN	NaN	NaN
	NaN	NaN	NaN	NaN	NaN	NaN	NaN	NaN	NaN	NaN
	NaN	NaN	NaN	NaN	NaN	NaN	NaN	NaN	NaN	NaN
	NaN	NaN	NaN	NaN	NaN	NaN	NaN	NaN	NaN	NaN
	NaN	NaN	NaN	NaN	NaN	NaN	NaN	NaN	NaN	NaN
	NaN	NaN	NaN	NaN	NaN	NaN	NaN	NaN	NaN	NaN
	NaN	NaN	NaN	NaN	NaN	NaN	NaN	NaN	NaN	NaN
	NaN	NaN	NaN	NaN	NaN	NaN	NaN	NaN	NaN	NaN
	NaN	NaN	NaN	NaN	NaN	NaN	NaN	NaN	NaN	NaN
	NaN	NaN	NaN	NaN	NaN	NaN	NaN	NaN	NaN	NaN
	NaN	NaN	NaN	NaN	NaN	NaN	NaN	NaN	NaN	NaN
	NaN	NaN	NaN	NaN	NaN	NaN	NaN	NaN	NaN	NaN
	NaN	NaN	NaN	NaN	NaN	NaN	NaN	NaN	NaN	NaN
	NaN	NaN	NaN	NaN	NaN	NaN	NaN	NaN	NaN	NaN
	NaN	NaN	NaN	NaN	NaN	NaN	NaN	NaN	NaN	NaN
	NaN	NaN	NaN	NaN	NaN	NaN	NaN	NaN	NaN	NaN
	NaN	NaN	NaN	NaN	NaN	NaN	NaN	NaN	NaN	NaN
	NaN	NaN	NaN	NaN	NaN	NaN	NaN	NaN	NaN	NaN
	NaN	NaN	NaN	NaN	NaN	NaN	NaN	NaN	NaN	NaN
	NaN	NaN	NaN	NaN	NaN	NaN	NaN	NaN	NaN	NaN
	NaN	NaN	NaN	NaN	NaN	NaN	NaN	NaN	NaN	NaN
	NaN	NaN	NaN	NaN	NaN	NaN	NaN	NaN	NaN	NaN
	NaN	NaN	NaN	NaN	NaN	NaN	NaN	NaN	NaN	NaN
	NaN	NaN	NaN	NaN	NaN	NaN	NaN	NaN	NaN	NaN
	NaN	NaN	NaN	NaN	NaN	NaN	NaN	NaN	NaN	NaN
	NaN	NaN	NaN	NaN	NaN	NaN	NaN	NaN	NaN	NaN
	NaN	NaN	NaN	NaN	NaN	NaN	NaN	NaN	NaN	NaN
	NaN	NaN	NaN	NaN	NaN	NaN	NaN	NaN	NaN	NaN
	NaN	NaN	NaN	NaN	NaN	NaN	NaN	NaN	NaN	NaN
	NaN	NaN	NaN	NaN	NaN	NaN	NaN	NaN	NaN	NaN
	NaN	NaN	NaN	NaN	NaN	NaN	NaN	NaN	NaN	NaN
	NaN	NaN	NaN	NaN	NaN	NaN	NaN	NaN	NaN	NaN

## Sheet: Figure1F
Early deviation (150 ms)						Max deviation
FF			FF-HFS			FF			FF-HFS
Trial bin	Learning index	SE	Trial bin	Learning index	SE	Trial bin	Learning index	SE	Trial bin	Learning index	SE
1	0.493584	0.0253182	1	0.499937	0.0336849	1	0.454612	0.0239213	1	0.44846	0.0332908
2	0.565812	0.0251635	2	0.527768	0.0273975	2	0.563155	0.0232244	2	0.530834	0.0285267
3	0.602519	0.0216401	3	0.557323	0.030005	3	0.625362	0.0219265	3	0.582122	0.0257892
4	0.628832	0.0241188	4	0.575806	0.0263216	4	0.646104	0.0210302	4	0.586979	0.0277994
5	0.657086	0.0212807	5	0.60581	0.0275564	5	0.640058	0.022119	5	0.569001	0.0275524
6	0.689681	0.0283174				6	0.673622	0.0284171

## Sheet: Figure 2ABD
Panel a	Error sensitvity	mean	SE
	FF	0.257942	0.0123012
	FF-HFS	0.200912	0.0144529
Panel b	Retention factor	mean	SE
	FF	0.867981	0.00514536
	FF-HFS	0.827488	0.00541482
Panel d	Error sensitvity	mean	SE
	FF	0.29032832 0.24098185	0.00861152
	FF-HFS	0.240982	0.00927512

## Sheet: Figure2C
	all data			Matched noise
	Noise control	Noise HFS		Noise control	Noise HFS
	0.224929	0.456555		0.146986	0.15574
	0.146986	0.15574		0.136092	0.135658
	0.100664	0.0690765		0.0359043	0.0510198
	0.114646	0.238989		0.181168	0.143952
	0.136092	0.135658		0.103841	0.105484
	0.0557029	0.143806		0.290423	0.276029
	0.272813	NaN		0.296049	0.246472
	0.315207	NaN		0.278853	0.406117
	0.0359043	0.0510198		0.327237	0.30066
	0.181168	0.143952		0.160105	0.236106
	0.103841	0.105484		0.321598	0.447347
	0.290423	0.276029		0.330631	0.462606
	0.296049	0.246472		0.352383	0.369537
	0.35438	0.245082		0.186041	0.219996
	0.108965	0.247499		0.0423794	0.0549506
	0.122116	0.340549		0.345435	0.255945
	0.278853	0.406117		0.298651	0.298739
	0.327237	0.30066		0.142231	0.190297
	0.12616	0.278878		0.0909791	0.085295
	0.160105	0.236106		0.252375	0.296672
	0.05344	0.0896619		0.186071	0.199861
	0.321598	0.447347		0.197103	0.205949
	0.330631	0.462606		0.0685332	0.109047
	0.0921413	NaN		0.33717	0.271139
	0.0550035	0.104564		0.206953	0.163242
	0.21953	0.118254		0.155179	0.202931
	0.352383	0.369537		0.255872	0.264937
	0.11897	0.31738		0.203168	0.288682
	0.186041	0.219996		0.108118	0.104524
	0.0423794	0.0549506		0.311329	0.312158
	0.345435	0.255945		0.132788	0.148618
	0.298651	0.298739		0.250817	0.229059
	0.110582	0.285218		0.186476	0.242448
	0.0480966	0.172954		0.0743011	0.0643913
	0.142231	0.190297		0.180974	0.201324
	0.0909791	0.085295		0.253019	0.258607
	0.252375	0.296672		0.354448	0.320996
	0.157169	0.294955		0.261825	0.342259
	0.073642	0.210829		0.127515	0.176104
	0.0281646	0.108581		0.104062	0.0808073
	0.186071	0.199861		0.233675	0.249624
	0.197103	0.205949		0.172301	0.245384
	0.0708747	0.165553		0.256019	0.205839
	0.0685332	0.109047		0.099431	0.0989647
	0.33717	0.271139		0.052199	0.0483987
	0.206953	0.163242		0.165905	0.158857
	0.155179	0.202931		0.285132	0.305228
	0.0381247	0.0907324		0.220499	0.268249
	0.255872	0.264937		0.19261	0.17086
	0.120144	0.212392		0.0405105	0.0635964
	0.0906312	0.23499		0.217672	0.2274
	0.064945	0.122482		0.211234	0.161393
	0.201813	0.40579		0.0811733	0.132171
	0.203168	0.288682		0.211313	0.171583
	0.108118	0.104524		0.203573	0.316366
	0.0297458	0.0873325		0.469417	0.36512
	0.311329	0.312158		0.245028	0.298347
	0.123162	0.207348		0.220025	0.220926
	0.132788	0.148618		0.41012	0.628819
	0.0835032	0.140645		0.195487	0.285972
	0.250817	0.229059		0.395649	0.330498
	0.186476	0.242448		0.211648	0.245417
	0.14121	0.305802		0.415507	0.645244
	0.0743011	0.0643913		0.207758	0.245287
	0.180974	0.201324		0.675809	0.593813
	0.253019	0.258607		0.284478	0.389641
	0.252625	0.43817		0.237169	0.374201
	0.354448	0.320996		0.330029	0.415624
	0.261825	0.342259		0.2588	0.303745
	0.108099	0.204832		0.194362	0.153048
	0.127515	0.176104		0.0812373	0.0650592
	0.104062	0.0808073		0.117518	0.170838
	0.233675	0.249624		0.159509	0.241591
	0.172301	0.245384		0.517809	0.478082
	0.256019	0.205839		0.0882711	0.0745281
	0.099431	0.0989647		0.164547	0.2677
	0.052199	0.0483987		0.2265	0.340497
	0.288149	NaN		0.404527	0.319013
	0.11263	0.206124		0.293839	0.448884
	0.165905	0.158857		0.20182	0.18777
	0.067763	0.129757		0.0525619	0.0612301
	0.285132	0.305228		0.135168	0.221614
	0.220499	0.268249		0.128146	0.1526
	0.19261	0.17086		0.0685109	0.0763347
	0.0405105	0.0635964		0.342353	0.335329
	0.164226	0.306817		0.388667	0.45874
	0.117438	0.199364		0.329933	0.266376
	0.0603161	0.152501		0.0722438	0.0960951
	0.217672	0.2274		0.107004	0.157054
	0.211234	0.161393		0.0675494	0.08378
	0.0811733	0.132171		0.155778	0.246106
	0.110057	0.405441
	0.211313	0.171583
	0.203573	0.316366
	0.248514	0.128783
	0.139453	0.269763
	0.469417	0.36512
	0.308311	0.195107
	0.284543	0.475591
	0.151649	0.365099
	0.213717	0.412418
	0.104654	0.38763
	0.161537	0.373419
	0.0916819	0.307954
	0.245028	0.298347
	0.191138	0
	0.268454	0.620915
	0.18331	0.411411
	0.0574596	0.447536
	0.27431	0.527408
	0.169935	0.356577
	0.0871784	0.249242
	0.220025	0.220926
	0.41012	0.628819
	0.195487	0.285972
	0.475141	0.868179
	0.613313	0.382376
	0.18514	0.600712
	0.0975973	0.164213
	0.395649	0.330498
	0.211648	0.245417
	0.415507	0.645244
	0.109631	0.65406
	0.0644082	0.167482
	0.207758	0.245287
	0.307561	0.769154
	0.0901095	0.851082
	0.535754	0.91024
	0.675809	0.593813
	0.117741	0.365997
	0.164095	0.502904
	0.272498	0.848111
	0.284478	0.389641
	0.237169	0.374201
	0.153616	0.493592
	0.330029	0.415624
	0.2588	0.303745
	0.0968283	0.425531
	0.24241	0.481685
	0.175104	0.315484
	0.110952	0.562029
	0.0856917	0.245269
	0.103857	0.234774
	0.194362	0.153048
	0.0812373	0.0650592
	0.117518	0.170838
	0.131389	0.225613
	0.159509	0.241591
	0.215449	0.579844
	0.517809	0.478082
	0.0882711	0.0745281
	0.164547	0.2677
	0.0815252	0.146164
	0.234648	0.439104
	0.133586	0.291001
	0.109164	0.20184
	0.0823052	0.187409
	0.2265	0.340497
	0.0847603	0.215812
	0.404527	0.319013
	0.160541	0.430641
	0.109478	0.248957
	0.328422	0.564238
	0.116952	0.352841
	0.293839	0.448884
	0.20182	0.18777
	0.0679733	0.141158
	0.610162	0.354162
	0.0525619	0.0612301
	0.145774	0.424304
	0.135168	0.221614
	0.128146	0.1526
	0.140211	0.415054
	0.0685109	0.0763347
	0.082915	0.351818
	0.247067	0.516182
	0.0811001	0.198874
	0.342353	0.335329
	0.139444	0.418418
	0.388667	0.45874
	0.0702848	0.278498
	0.329933	0.266376
	0.0722438	0.0960951
	0.114524	0.333935
	0.262835	0.469863
	0.107004	0.157054
	0.103864	0.365601
	0.168465	0.335201
	0.0675494	0.08378
	0.0857057	0.356221
	0.155778	0.246106

## Sheet: Figure2E
	Low noise			High Noise
	Control	HFS		Control	HFS
	0.147	0.1557		0.2249	0.4566
	0.1007	0.0691		0.1812	0.239
	0.1146	0.1357		0.2904	0.276
	0.1361	0.1438		0.296	0.2465
	0.0557	0.051		0.3544	0.2451
	0.0359	0.144		0.2789	0.2475
	0.1038	0.1055		0.3272	0.3405
	0.109	0.0897		0.1601	0.4061
	0.1221	0.1046		0.3216	0.3007
	0.1262	0.1183		0.3306	0.2789
	0.0534	0.055		0.2195	0.2361
	0.055	0.173		0.3524	0.4473
	0.119	0.1903		0.186	0.4626
	0.0424	0.0853		0.3454	0.3695
	0.1106	0.1086		0.2987	0.3174
	0.0481	0.1999		0.2524	0.22
	0.1422	0.2059		0.1572	0.2559
	0.091	0.1656		0.1861	0.2987
	0.0736	0.109		0.1971	0.2852
	0.0282	0.1632		0.3372	0.2967
	0.0709	0.2029		0.207	0.295
	0.0685	0.0907		0.1552	0.2108
	0.0381	0.1225		0.2559	0.2711
	0.1201	0.1045		0.2018	0.2649
	0.0906	0.0873		0.2032	0.2124
	0.0649	0.1486		0.3113	0.235
	0.1081	0.1406		0.2508	0.4058
	0.0297	0.0644		0.1865	0.2887
	0.1232	0.2013		0.181	0.3122
	0.1328	0.2048		0.253	0.2073
	0.0835	0.1761		0.2526	0.2291
	0.1412	0.0808		0.3544	0.2424
	0.0743	0.2058		0.2618	0.3058
	0.1081	0.099		0.2337	0.2586
	0.1275	0.0484		0.1723	0.4382
	0.1041	0.2061		0.256	0.321
	0.0994	0.1589		0.1659	0.3423
	0.0522	0.1298		0.2851	0.2496
	0.1126	0.1709		0.2205	0.2454
	0.0678	0.0636		0.1926	0.3052
	0.0405	0.1994		0.1642	0.2682
	0.1174	0.1525		0.2177	0.3068
	0.0603	0.1614		0.2112	0.2274
	0.0812	0.1322		0.2113	0.4054
	0.1101	0.1716		0.2036	0.3651
	0.1395	0.3164		0.2485	0.4756
	0.1516	0.1288		0.4694	0.3651
	0.1047	0.2698		0.3083	0.4124
	0.1615	0.1951		0.2845	0.3876
	0.0917	0.308		0.2137	0.3734
	0.0575	0.2983		0.245	0.6209
	0.0872	0		0.1911	0.4114
	0.0976	0.2492		0.2685	0.4475
	0.1096	0.2209		0.1833	0.5274
	0.0644	0.286		0.2743	0.3566
	0.0901	0.1642		0.1699	0.6288
	0.1177	0.3305		0.22	0.8682
	0.1641	0.2454		0.4101	0.3824
	0.1536	0.1675		0.1955	0.6007
	0.0968	0.2453		0.4751	0.6452
	0.111	0.3037		0.6133	0.6541
	0.0857	0.3155		0.1851	0.7692
	0.1039	0.2453		0.3956	0.8511
	0.0812	0.2348		0.2116	0.9102
	0.1175	0.153		0.4155	0.5938
	0.1314	0.0651		0.2078	0.366
	0.1595	0.1708		0.3076	0.5029
	0.0883	0.2256		0.5358	0.8481
	0.0815	0.2416		0.6758	0.3896
	0.1336	0.0745		0.2725	0.4533
	0.1092	0.2677		0.2845	0.4936
	0.0823	0.1462		0.2372	0.4156
	0.0848	0.291		0.33	0.4255
	0.1605	0.2018		0.2588	0.4817
	0.1095	0.1874		0.2424	0.562
	0.117	0.2158		0.1751	0.5798
	0.068	0.319		0.1944	0.4781
	0.0526	0.249		0.2154	0.4391
	0.1458	0.1878		0.5178	0.3405
	0.1352	0.1412		0.1645	0.4306
	0.1281	0.0612		0.2346	0.5642
	0.1402	0.2216		0.2265	0.3528
	0.0685	0.1526		0.4045	0.4489
	0.0829	0.0763		0.3284	0.3542
	0.0811	0.1989		0.2938	0.4243
	0.1394	0.3353		0.2018	0.4151
	0.0703	0.2785		0.6102	0.3518
	0.0722	0.2664		0.2471	0.5162
	0.1145	0.0961		0.3424	0.4184
	0.107	0.3339		0.3887	0.4587
	0.1039	0.1571		0.3299	0.4699
	0.0675	0.3352		0.2628	0.3656
	0.0857	0.0838		0.1685	0.3562
	0.1558	0.2461

## Sheet: Figure2GH
Panel f
	mean			SE
	Low noise	High noise		Low noise	High noise
FF	0.596629	0.304884		0.0248404	0.0120494
HFS	0.38689	0.251135		0.0185302	0.0124864
Panel g,h
	Control				HFS			FF
	Error	Adaptive response	SE		Adaptive Response	SE		Adaptive Response	SE
	-0.7	0.00502903	0.0269222		-0.00413586	0.0232238		0.0368496	0.025185
	-0.2	0.00768584	0.00537858		0.010421	0.00687246		-0.0101041	0.00695268
	0.3	-0.0024489	0.00572207		-0.00828991	0.00861151		-0.0246673	0.00708278
	0.8	-0.0159922	0.0403602		-0.018843	0.0423694		-0.117358	0.0145847
	slope	-0.015132			-0.015862			-0.0974

## Sheet: Figure3A
Panel A
	PSTH (sp/sec)
	X-axis	Control	FF	HFS	FF-HFS
	-1000	26.7857	26.2295	16.4779	16.1551
	-980	28.869	28.9617	17.8291	22.6562
	-960	30.3571	30.9836	22.1973	23.9823
	-940	30.8248	32.2014	23.2087	24.3112
	-920	31.0185	32.6958	24.2241	25.7464
	-900	32.1098	33.5155	25.3531	27.1929
	-880	32.3413	33.6066	25.5981	27.3603
	-860	33.3003	35.1548	28.1054	28.2825
	-840	33.8294	35.9745	29.0234	29.336
	-820	34.3254	35.8834	29.7184	29.3459
	-800	35.086	36.612	31.0639	30.4338
	-780	35.2844	36.7942	31.5428	30.5995
	-760	36.7064	37.8871	31.5367	30.9854
	-740	37.4669	39.1621	31.9939	31.137
	-720	37.7645	39.071	33.3779	31.8702
	-700	38.7897	40.4372	33.8069	32.4187
	-680	39.0542	40.9836	35.2069	32.9402
	-660	39.8148	41.3479	34.5135	32.4261
	-640	40.2116	41.9854	35.1994	33.835
	-620	41.0714	41.6211	35.9012	34.3863
	-600	41.4021	42.3497	36.7819	35.838
	-580	40.4431	42.5319	37.7185	36.7178
	-560	40.873	41.439	38.3955	36.7441
	-540	40.9391	42.2587	38.1668	35.9951
	-520	40.6415	41.7122	39.5536	36.3657
	-500	40.7077	41.7122	38.1498	36.5594
	-480	40.1455	42.0765	38.6273	36.5436
	-460	39.9802	41.3479	37.9339	36.0348
	-440	39.6164	41.8944	37.7053	34.9245
	-420	39.4841	41.8033	36.8095	34.2129
	-400	39.914	41.8944	37.9211	34.0478
	-380	39.7156	42.4408	35.8795	33.3117
	-360	40.377	43.3515	36.3274	33.8799
	-340	40.4762	43.7158	34.505	34.3803
	-320	41.2037	44.5355	34.965	32.5842
	-300	41.9974	44.8998	34.7117	33.4958
	-280	43.1548	46.6302	34.2719	33.6562
	-260	44.1138	47.9964	34.7193	33.6824
	-240	45.5357	49.2714	34.2686	34.1894
	-220	47.0899	50.2732	33.3611	33.6584
	-200	49.1733	52.0947	35.3983	35.4662
	-180	50.6944	53.1876	35.6512	35.6244
	-160	53.3399	55.5556	36.3265	35.124
	-140	55.3902	57.1038	37.2546	37.7918
	-120	57.8704	59.5628	38.6329	38.3439
	-100	59.8545	61.7486	41.1144	39.4345
	-80	62.7645	63.6612	41.3685	41.3922
	-60	65.0463	65.847	44.556	42.1498
	-40	67.4272	68.9435	44.5687	43.5515
	-20	69.2791	70.3097	45.7195	44.6507
	0	71.5608	73.3151	47.2854	47.0014
	20	72.3545	73.3151	47.9846	47.1575
	40	73.7103	74.9545	48.4311	47.1998
	60	74.2064	75.0455	48.6708	47.1619
	80	74.7024	75.1366	48.9167	46.8175
	100	74.1071	75.592	48.8856	47.0103
	120	72.8175	75.6831	48.4472	47.3409
	140	71.164	74.1348	50.0375	46.8426
	160	69.0145	73.9526	49.1333	46.9752
	180	65.9392	72.0401	47.3193	44.647
	200	62.6984	70.765	47.7517	43.9372
	220	58.7302	67.3953	46.6232	42.833
	240	54.4974	63.9344	45.0132	41.2424
	260	50.1323	60.8379	42.2791	39.0525
	280	45.2712	56.2842	39.7771	36.36
	300	40.873	51.184	36.3278	33.1317
	320	35.8135	46.4481	33.1381	30.2313
	340	31.6138	40.7104	31.3016	26.3031
	360	27.4471	35.337	28.5647	23.9413
	380	24.0079	31.1475	25.608	22.5076
	400	20.7341	27.1403	22.6214	19.8143
	420	18.0225	24.1348	20.5715	18.9011
	440	15.3108	20.765	19.1965	18.3792
	460	13.8558	17.9417	18.2846	17.4613
	480	12.6653	16.1202	17.8372	17.8297
	500	12.1693	14.4809	17.1367	18.0147
	520	11.2434	14.663	16.4579	18.7237
	540	11.1442	14.1166	15.7702	19.0965
	560	11.1772	13.5701	15.9988	20.1543
	580	11.2434	13.2058	16.9213	20.6998
	600	11.2765	13.388	16.6807	21.2475
	620	11.7394	14.0255	17.6037	22.1352
	640	12.1032	14.3898	18.744	22.6899
	660	12.3016	14.8452	19.6564	21.9526
	680	12.7976	15.3005	19.8965	21.9579
	700	13.5913	14.663	19.8817	21.7864
	720	13.8228	14.8452	22.1785	23.5733
	740	14.4841	15.2095	22.633	22.6942
	760	14.9471	16.1202	23.5451	23.7535
	780	15.6415	16.1202	24.9281	23.0374
	800	16.7989	15.847	25.133	23.588
	820	17.0635	16.4845	25.1443	24.2952
	840	17.8241	16.9399	25.1413	25.572
	860	18.6508	17.7596	25.825	27.1674
	880	18.7831	17.9417	26.2954	27.1735
	900	19.5437	18.9435	26.2672	27.0055
	920	20.1531	19.2037	26.1332	27.7871
	940	20.2381	20.6557	25.9088	28.8364
	960	21.3294	21.0383	26.0182	29.6921
	980	22.9167	25.4098	30.7062	32.4412

## Sheet: Figure3B
	Time	Control		HFS
		mean FR	SE	mean FR	SE
	-2000	-0.158588	0.263141	-0.360418	0.232417
	-1967	-0.231995	0.201502	-0.299201	0.159428
	-1934	-0.255528	0.168835	-0.344648	0.150915
	-1901	-0.266804	0.150749	-0.25641	0.142289
	-1868	-0.28363	0.143698	-0.271087	0.139142
	-1835	-0.239522	0.134214	-0.250365	0.130142
	-1802	-0.122201	0.121737	-0.176339	0.114692
	-1769	-0.124433	0.104028	-0.108019	0.0947816
	-1736	-0.169555	0.0946557	-0.145482	0.0828411
	-1703	-0.128101	0.0906121	-0.133721	0.0764222
	-1670	-0.108103	0.0914959	-0.0699858	0.0806478
	-1637	-0.159819	0.0972343	-0.000159236	0.0835478
	-1604	-0.0820069	0.104904	0.00286689	0.091151
	-1571	0.0978992	0.115538	0.0469109	0.102176
	-1538	0.187607	0.132679	0.137889	0.115496
	-1505	0.25954	0.148103	0.245669	0.133243
	-1472	0.331993	0.168992	0.31456	0.147124
	-1439	0.401753	0.183876	0.39176	0.169594
	-1406	0.476219	0.203444	0.525039	0.189321
	-1373	0.575275	0.227284	0.751138	0.210462
	-1340	0.720033	0.247752	0.827407	0.231197
	-1307	0.883658	0.267333	0.989494	0.256517
	-1274	1.11648	0.294677	1.12457	0.276662
	-1241	1.29445	0.311743	1.24493	0.302925
	-1208	1.47197	0.327745	1.30259	0.321614
	-1175	1.72935	0.342306	1.48681	0.339695
	-1142	2.02458	0.369839	1.61366	0.354753
	-1109	2.37204	0.391691	1.88552	0.376384
	-1076	2.68427	0.416562	2.01778	0.390949
	-1043	3.00094	0.436262	2.1839	0.404288
	-1010	3.24054	0.461877	2.36899	0.424583
	-977	3.36827	0.47906	2.46436	0.435621
	-944	3.4224	0.500527	2.52962	0.443587
	-911	3.42532	0.510415	2.53653	0.44226
	-878	3.34497	0.511117	2.54908	0.452855
	-845	3.15359	0.5025	2.40042	0.45028
	-812	2.95062	0.487338	2.27923	0.44335
	-779	2.52066	0.459889	1.99059	0.431559
	-746	2.05663	0.433833	1.77427	0.434546
	-713	1.64433	0.419484	1.37739	0.429155
	-680	1.18523	0.413087	1.06335	0.426965
	-647	0.850397	0.413059	0.790181	0.430039
	-614	0.620581	0.423018	0.496069	0.419317
	-581	0.454819	0.428943	0.353173	0.41545
	-548	0.444789	0.443677	0.255659	0.401125
	-515	0.714493	0.462163	0.197129	0.395349
	-482	0.944366	0.473304	0.248266	0.401952
	-449	1.22209	0.488587	0.38017	0.405793
	-416	1.59487	0.510025	0.465014	0.415288
	-383	1.87701	0.529429	0.698899	0.43171
	-350	1.91186	0.543317	0.823409	0.451343
	-317	1.99081	0.569418	0.873139	0.456616
	-284	2.17905	0.590496	0.866067	0.471898
	-251	2.354	0.605032	1.01139	0.480536
	-218	2.57207	0.625557	1.04832	0.487554
	-185	3.0605	0.653926	1.36285	0.503099
	-152	3.6623	0.690949	1.6545	0.519072
	-119	4.27406	0.734739	2.22481	0.546697
	-86	4.99978	0.782913	2.74057	0.574298
	-53	5.80834	0.8241	3.41115	0.612406
	-20	6.54549	0.867672	3.94023	0.652824
	13	7.18345	0.898866	4.58231	0.703279
	46	7.76426	0.923558	5.08243	0.739407
	79	8.18209	0.941225	5.49163	0.773249
	112	8.37309	0.936588	5.78043	0.802096
	145	8.17354	0.901098	5.92474	0.803101
	178	7.69368	0.853615	5.79715	0.790263
	211	6.92239	0.783634	5.50376	0.771477
	244	6.01847	0.710609	4.92332	0.734122
	277	5.0093	0.630149	4.27315	0.686399
	310	4.10858	0.559434	3.5047	0.621162
	343	3.39277	0.507621	2.77042	0.551131
	376	2.76747	0.469485	2.02693	0.477343
	409	2.31133	0.435904	1.55699	0.423202
	442	1.80775	0.406883	1.08229	0.373048
	475	1.49325	0.384616	0.698125	0.353586
	508	1.10186	0.352767	0.448685	0.332317
	541	0.868928	0.337887	0.265625	0.324393
	574	0.570887	0.314004	0.122654	0.318098
	607	0.428603	0.293177	0.0086122	0.320453
	640	0.151273	0.279154	-0.0810502	0.318342
	673	0.14178	0.276238	-0.195792	0.31756
	706	0.0644525	0.25728	-0.232433	0.309984
	739	-0.00677477	0.245662	-0.384071	0.300745
	772	-0.0782749	0.237563	-0.440437	0.290841
	805	-0.0392938	0.223964	-0.507454	0.271082
	838	-0.0964667	0.219178	-0.542465	0.259117
	871	-0.149471	0.213681	-0.686759	0.247592
	904	-0.131628	0.204829	-0.736104	0.24447
	937	-0.121398	0.197973	-0.853393	0.245474
	970	-0.139412	0.183266	-0.839793	0.24135
	1003	-0.230102	0.181386	-0.847969	0.239847
	1036	-0.303263	0.17803	-0.770802	0.244277
	1069	-0.428487	0.181473	-0.714064	0.238574
	1102	-0.480702	0.186063	-0.740137	0.238841
	1135	-0.502896	0.192236	-0.748797	0.243312
	1168	-0.452105	0.197912	-0.728471	0.242641
	1201	-0.427391	0.207402	-0.699	0.231636
	1234	-0.367487	0.211719	-0.661534	0.2237
	1267	-0.307158	0.22184	-0.503289	0.219738
	1300	-0.235427	0.234307	-0.430588	0.222537
	1333	-0.157018	0.255383	-0.325421	0.225506
	1366	-0.0866372	0.280279	-0.301117	0.233873
	1399	0.0116169	0.294372	-0.227778	0.248485
	1432	0.159223	0.314552	-0.195793	0.257376
	1465	0.382403	0.332119	-0.174997	0.26441
	1498	0.499563	0.340974	-0.182409	0.270062
	1531	0.721408	0.348735	-0.0544254	0.275576
	1564	1.01968	0.367392	0.0317517	0.282937
	1597	1.24253	0.379551	0.138658	0.291436
	1630	1.53443	0.395971	0.384153	0.307144
	1663	1.75277	0.417592	0.626833	0.328368
	1696	1.93594	0.439289	0.766741	0.338371
	1729	2.06041	0.453446	0.958424	0.355171
	1762	2.20484	0.463761	1.13631	0.366032
	1795	2.14565	0.474277	1.21896	0.377149
	1828	2.12536	0.469777	1.3575	0.387548
	1861	2.11259	0.456201	1.57727	0.401288
	1894	1.95138	0.455412	1.73285	0.418955
	1927	1.98911	0.44498	1.99614	0.452691

[truncated: 2 more sheets: Figure6CD, Figure6E]
