# Supplementary material for: Cerebellar output shapes cortical preparatory activity during motor adaptation
Source: Nat Commun. 2025 Mar 15;16:2574. doi: 10.1038/s41467-025-57832-4 (PMC11910607; doi:10.1038/s41467-025-57832-4)
Supplement: Supplementary file 4 — Source data [file 41467_2025_57832_MOESM4_ESM.zip › Source Data zipped/Figure 6/Figure6data.fyp]

<?xml version="1.0" encoding="us-ascii" standalone="yes"?>
<?fyp appVersion="5.4.5" schemaVersion="26"?>
<figure xmlns="http://www.keck.ucsf.edu/datanav/namespace/schema26"
   strokeWidth="0.006in" strokeJoin="miter" loc="0.26in 1.92in" strokePat="solid" psFont="Helvetica" valign="bottom" fontStyle="plain" title="Generalization" fillColor="000000" altFont="serif" strokeCap="butt" width="8.4in" fontSize="7" strokeColor="000000" font="Arial" height="6in">
   <label loc="3% 92%" fontSize="24" title="a"/>
   <label loc="35.3% 92%" fontSize="24" title="b"/>
   <label loc="3% 48%" fontSize="24" title="c"/>
   <label loc="32.2% 48%" fontSize="24" title="d"/>
   <label loc="66.3% 48%" fontSize="24" title="e"/>
   <graph strokeWidth="0.3pt" loc="3.15in 3.6in" autorange="z" width="1.8in" fontSize="6" title="Trajectories - Control (HFS0)" height="1.8in">
      <axis hide="true" labelOffset="9pt" lineHt="0.8" start="-6" spacer="0in" fontSize="7" end="6" title="X [cm]">
         <ticks len="0.066in" intv="2" perLogIntv="1" gap="3pt" start="-6" fontSize="6" end="6" dir="in"/>
      </axis>
      <axis hide="true" labelOffset="15pt" lineHt="0.8" start="-6" spacer="0in" fontSize="7" end="6" title="Y [cm]">
         <ticks len="0.024in" intv="2" perLogIntv="1" gap="1.8pt" start="-6" fontSize="6" end="6"/>
      </axis>
      <colorbar labelOffset="0.3in" size="0.12in" cmapnan="ffffff" lineHt="0.8" gap="0.36in" cmap="tropic" start="0" spacer="0.06in" end="100" title="colormap">
         <ticks len="0.036in" intv="10" gap="0.024in"/>
      </colorbar>
      <gridline strokeColor="262626"/>
      <gridline strokeColor="262626"/>
      <legend loc="0in 0in" labelOffset="0.06in" size="0.06in" len="0.3in" spacer="0.15in" mid="true"/>
      <trace strokeWidth="1.5pt" src="#src_481" legend="false" strokeColor="808080">
         <symbol fillColor="none" size="0pt" type="circle"/>
         <ebar hide="true" capSize="0.12in"/>
      </trace>
      <trace strokeWidth="1.5pt" src="#src_01" legend="false" strokeColor="0072bd">
         <symbol fillColor="none" size="0pt" type="circle"/>
         <ebar hide="true" capSize="0.12in"/>
      </trace>
      <trace strokeWidth="1.5pt" src="#src_41" legend="false" strokeColor="edb120">
         <symbol fillColor="none" size="0pt" type="circle"/>
         <ebar hide="true" capSize="0.12in"/>
      </trace>
      <trace strokeWidth="1.5pt" src="#src_57" legend="false" strokeColor="d95319">
         <symbol fillColor="none" size="0pt" type="circle"/>
         <ebar hide="true" capSize="0.12in"/>
      </trace>
      <trace strokeWidth="1.5pt" src="#src_47" legend="false" strokeColor="808080">
         <symbol fillColor="none" size="0pt" type="circle"/>
         <ebar hide="true" capSize="0.12in"/>
      </trace>
      <trace strokeWidth="1.5pt" src="#src_452" legend="false" strokeColor="7e2f8e">
         <symbol fillColor="none" size="0pt" type="circle"/>
         <ebar hide="true" capSize="0.12in"/>
      </trace>
      <trace strokeWidth="1.5pt" src="#src_621" legend="false" strokeColor="4dbeee">
         <symbol fillColor="none" size="0pt" type="circle"/>
         <ebar hide="true" capSize="0.12in"/>
      </trace>
      <trace strokeWidth="1.5pt" src="#src_44" legend="false" strokeColor="77ac30">
         <symbol fillColor="none" size="0pt" type="circle"/>
         <ebar hide="true" capSize="0.12in"/>
      </trace>
      <trace strokeWidth="1.5pt" src="#src_431" legend="false">
         <symbol fillColor="none" size="0pt" type="circle"/>
         <ebar hide="true" capSize="0.12in"/>
      </trace>
      <trace strokeWidth="0.6pt" src="#src_261" legend="false" strokeColor="edb120">
         <symbol fillColor="none" size="0pt" type="circle"/>
         <ebar hide="true" capSize="0.12in"/>
      </trace>
      <trace strokeWidth="0.6pt" src="#src_26" legend="false" strokeColor="edb120">
         <symbol fillColor="none" size="0pt" type="circle"/>
         <ebar hide="true" capSize="0.12in"/>
      </trace>
      <trace strokeWidth="0.6pt" src="#src_651" legend="false" strokeColor="edb120">
         <symbol fillColor="none" size="0pt" type="circle"/>
         <ebar hide="true" capSize="0.12in"/>
      </trace>
      <trace strokeWidth="0.6pt" src="#src_771" legend="false" strokeColor="edb120">
         <symbol fillColor="none" size="0pt" type="circle"/>
         <ebar hide="true" capSize="0.12in"/>
      </trace>
      <trace strokeWidth="0.6pt" src="#src_33" legend="false" strokeColor="edb120">
         <symbol fillColor="none" size="0pt" type="circle"/>
         <ebar hide="true" capSize="0.12in"/>
      </trace>
      <trace strokeWidth="0.6pt" src="#src_321" legend="false" strokeColor="edb120">
         <symbol fillColor="none" size="0pt" type="circle"/>
         <ebar hide="true" capSize="0.12in"/>
      </trace>
      <trace strokeWidth="0.6pt" src="#src_131" legend="false" strokeColor="edb120">
         <symbol fillColor="none" size="0pt" type="circle"/>
         <ebar hide="true" capSize="0.12in"/>
      </trace>
      <trace strokeWidth="1.5pt" src="#src_36" legend="false" strokeColor="ffc896">
         <symbol fillColor="none" size="0pt" type="circle"/>
         <ebar hide="true" capSize="0.12in"/>
      </trace>
      <trace strokeWidth="0.6pt" src="#src_24" legend="false" strokeColor="edb120">
         <symbol fillColor="none" size="0pt" type="circle"/>
         <ebar hide="true" capSize="0.12in"/>
      </trace>
      <trace strokeWidth="0.6pt" src="#src_451" legend="false" strokeColor="edb120">
         <symbol fillColor="none" size="0pt" type="circle"/>
         <ebar hide="true" capSize="0.12in"/>
      </trace>
      <trace strokeWidth="0.6pt" src="#src_861" legend="false" strokeColor="edb120">
         <symbol fillColor="none" size="0pt" type="circle"/>
         <ebar hide="true" capSize="0.12in"/>
      </trace>
      <trace strokeWidth="0.6pt" src="#src_31" legend="false" strokeColor="edb120">
         <symbol fillColor="none" size="0pt" type="circle"/>
         <ebar hide="true" capSize="0.12in"/>
      </trace>
      <trace strokeWidth="0.6pt" src="#src_29" legend="false" strokeColor="edb120">
         <symbol fillColor="none" size="0pt" type="circle"/>
         <ebar hide="true" capSize="0.12in"/>
      </trace>
      <trace strokeWidth="0.6pt" src="#src_62" legend="false" strokeColor="edb120">
         <symbol fillColor="none" size="0pt" type="circle"/>
         <ebar hide="true" capSize="0.12in"/>
      </trace>
      <trace strokeWidth="0.6pt" src="#src_43" legend="false" strokeColor="edb120">
         <symbol fillColor="none" size="0pt" type="circle"/>
         <ebar hide="true" capSize="0.12in"/>
      </trace>
      <trace strokeWidth="0.6pt" src="#src_23" legend="false" strokeColor="edb120">
         <symbol fillColor="none" size="0pt" type="circle"/>
         <ebar hide="true" capSize="0.12in"/>
      </trace>
      <trace strokeWidth="1.5pt" src="#src_351" legend="false" strokeColor="ffaf7d">
         <symbol fillColor="none" size="0pt" type="circle"/>
         <ebar hide="true" capSize="0.12in"/>
      </trace>
      <trace strokeWidth="0.6pt" src="#src_35" legend="false" strokeColor="edb120">
         <symbol fillColor="none" size="0pt" type="circle"/>
         <ebar hide="true" capSize="0.12in"/>
      </trace>
      <trace strokeWidth="0.6pt" src="#src_89" legend="false" strokeColor="edb120">
         <symbol fillColor="none" size="0pt" type="circle"/>
         <ebar hide="true" capSize="0.12in"/>
      </trace>
      <trace strokeWidth="0.6pt" src="#src_78" legend="false" strokeColor="edb120">
         <symbol fillColor="none" size="0pt" type="circle"/>
         <ebar hide="true" capSize="0.12in"/>
      </trace>
      <trace strokeWidth="0.6pt" src="#src_76" legend="false" strokeColor="edb120">
         <symbol fillColor="none" size="0pt" type="circle"/>
         <ebar hide="true" capSize="0.12in"/>
      </trace>
      <trace strokeWidth="0.6pt" src="#src_601" legend="false" strokeColor="edb120">
         <symbol fillColor="none" size="0pt" type="circle"/>
         <ebar hide="true" capSize="0.12in"/>
      </trace>
      <trace strokeWidth="0.6pt" src="#src_211" legend="false" strokeColor="edb120">
         <symbol fillColor="none" size="0pt" type="circle"/>
         <ebar hide="true" capSize="0.12in"/>
      </trace>
      <trace strokeWidth="0.6pt" src="#src_21" legend="false" strokeColor="edb120">
         <symbol fillColor="none" size="0pt" type="circle"/>
         <ebar hide="true" capSize="0.12in"/>
      </trace>
      <trace strokeWidth="0.6pt" src="#src_45" legend="false" strokeColor="edb120">
         <symbol fillColor="none" size="0pt" type="circle"/>
         <ebar hide="true" capSize="0.12in"/>
      </trace>
      <trace strokeWidth="0.6pt" src="#src_841" legend="false" strokeColor="edb120">
         <symbol fillColor="none" size="0pt" type="circle"/>
         <ebar hide="true" capSize="0.12in"/>
      </trace>
      <trace strokeWidth="0.6pt" src="#src_73" legend="false" strokeColor="edb120">
         <symbol fillColor="none" size="0pt" type="circle"/>
         <ebar hide="true" capSize="0.12in"/>
      </trace>
      <trace strokeWidth="0.6pt" src="#src_84" legend="false" strokeColor="edb120">
         <symbol fillColor="none" size="0pt" type="circle"/>
         <ebar hide="true" capSize="0.12in"/>
      </trace>
      <trace strokeWidth="0.6pt" src="#src_541" legend="false" strokeColor="edb120">
         <symbol fillColor="none" size="0pt" type="circle"/>
         <ebar hide="true" capSize="0.12in"/>
      </trace>
      <trace strokeWidth="0.6pt" src="#src_61" legend="false" strokeColor="edb120">
         <symbol fillColor="none" size="0pt" type="circle"/>
         <ebar hide="true" capSize="0.12in"/>
      </trace>
      <trace strokeWidth="0.6pt" src="#src_91" legend="false" strokeColor="edb120">
         <symbol fillColor="none" size="0pt" type="circle"/>
         <ebar hide="true" capSize="0.12in"/>
      </trace>
      <trace strokeWidth="0.6pt" src="#src_54" legend="false" strokeColor="edb120">
         <symbol fillColor="none" size="0pt" type="circle"/>
         <ebar hide="true" capSize="0.12in"/>
      </trace>
      <trace strokeWidth="1.5pt" src="#src_13" legend="false" strokeColor="ff9664">
         <symbol fillColor="none" size="0pt" type="circle"/>
         <ebar hide="true" capSize="0.12in"/>
      </trace>
      <trace strokeWidth="0.6pt" src="#src_71" legend="false" strokeColor="edb120">
         <symbol fillColor="none" size="0pt" type="circle"/>
         <ebar hide="true" capSize="0.12in"/>
      </trace>
      <trace strokeWidth="0.6pt" src="#src_2" legend="false" strokeColor="edb120">
         <symbol fillColor="none" size="0pt" type="circle"/>
         <ebar hide="true" capSize="0.12in"/>
      </trace>
      <trace strokeWidth="0.6pt" src="#src_98" legend="false" strokeColor="edb120">
         <symbol fillColor="none" size="0pt" type="circle"/>
         <ebar hide="true" capSize="0.12in"/>
      </trace>
      <trace strokeWidth="0.6pt" src="#src_77" legend="false" strokeColor="edb120">
         <symbol fillColor="none" size="0pt" type="circle"/>
         <ebar hide="true" capSize="0.12in"/>
      </trace>
      <trace strokeWidth="0.6pt" src="#src_371" legend="false" strokeColor="edb120">
         <symbol fillColor="none" size="0pt" type="circle"/>
         <ebar hide="true" capSize="0.12in"/>
      </trace>
      <trace strokeWidth="0.6pt" src="#src_52" legend="false" strokeColor="edb120">
         <symbol fillColor="none" size="0pt" type="circle"/>
         <ebar hide="true" capSize="0.12in"/>
      </trace>
      <trace strokeWidth="0.6pt" src="#src_8" legend="false" strokeColor="edb120">
         <symbol fillColor="none" size="0pt" type="circle"/>
         <ebar hide="true" capSize="0.12in"/>
      </trace>
      <trace strokeWidth="0.6pt" src="#src_94" legend="false" strokeColor="edb120">
         <symbol fillColor="none" size="0pt" type="circle"/>
         <ebar hide="true" capSize="0.12in"/>
      </trace>
      <trace strokeWidth="0.6pt" src="#src_28" legend="false" strokeColor="edb120">
         <symbol fillColor="none" size="0pt" type="circle"/>
         <ebar hide="true" capSize="0.12in"/>
      </trace>
      <trace strokeWidth="0.6pt" src="#src_37" legend="false" strokeColor="edb120">
         <symbol fillColor="none" size="0pt" type="circle"/>
         <ebar hide="true" capSize="0.12in"/>
      </trace>
      <trace strokeWidth="0.6pt" src="#src_86" legend="false" strokeColor="edb120">
         <symbol fillColor="none" size="0pt" type="circle"/>
         <ebar hide="true" capSize="0.12in"/>
      </trace>
      <trace strokeWidth="1.5pt" src="#src_9" legend="false" strokeColor="ff7d4b">
         <symbol fillColor="none" size="0pt" type="circle"/>
         <ebar hide="true" capSize="0.12in"/>
      </trace>
      <trace strokeWidth="0.6pt" src="#src_11" legend="false" strokeColor="edb120">
         <symbol fillColor="none" size="0pt" type="circle"/>
         <ebar hide="true" capSize="0.12in"/>
      </trace>
      <trace strokeWidth="0.6pt" src="#src_32" legend="false" strokeColor="edb120">
         <symbol fillColor="none" size="0pt" type="circle"/>
         <ebar hide="true" capSize="0.12in"/>
      </trace>
      <label loc="40% 105%" fontSize="12" fontStyle="bold" align="center" title="Control" font="Helvetica"/>
      <calib loc="85.2% 0.169in" capSize="0in" len="2"/>
      <calib loc="97.2% 0.472in" cap="lineup" capSize="0in" len="2" primary="false"/>
   </graph>
   <graph strokeWidth="0.3pt" loc="5.85in 3.6in" autorange="z" width="1.8in" fontSize="6" title="Trajectories - HFS1" height="1.8in">
      <axis hide="true" labelOffset="9pt" lineHt="0.8" start="-6" spacer="0in" fontSize="7" end="6" title="X [cm]">
         <ticks len="0.036in" intv="2" perLogIntv="1" gap="3pt" start="-6" fontSize="6" end="6" dir="in"/>
      </axis>
      <axis hide="true" labelOffset="15pt" lineHt="0.8" start="-6" spacer="0in" fontSize="7" end="6" title="Y [cm]">
         <ticks len="0.024in" intv="2" perLogIntv="1" gap="1.8pt" start="-6" fontSize="6" end="6"/>
      </axis>
      <colorbar labelOffset="0.3in" size="0.12in" cmapnan="ffffff" lineHt="0.8" gap="0.36in" cmap="tropic" start="0" spacer="0.06in" end="100" title="colormap">
         <ticks len="0.036in" intv="10" gap="0.024in"/>
      </colorbar>
      <gridline strokeColor="262626"/>
      <gridline strokeColor="262626"/>
      <legend loc="0in 0in" labelOffset="0.06in" size="0.06in" len="0.3in" spacer="0.15in" mid="true"/>
      <trace strokeWidth="1.5pt" src="#src_17" legend="false" strokeColor="808080">
         <symbol fillColor="none" size="0pt" type="circle"/>
         <ebar hide="true" capSize="0.12in"/>
      </trace>
      <trace strokeWidth="1.5pt" src="#src_352" legend="false" strokeColor="0072bd">
         <symbol fillColor="none" size="0pt" type="circle"/>
         <ebar hide="true" capSize="0.12in"/>
      </trace>
      <trace strokeWidth="1.5pt" src="#src_341" legend="false" strokeColor="edb120">
         <symbol fillColor="none" size="0pt" type="circle"/>
         <ebar hide="true" capSize="0.12in"/>
      </trace>
      <trace strokeWidth="1.5pt" src="#src_363" legend="false" strokeColor="d95319">
         <symbol fillColor="none" size="0pt" type="circle"/>
         <ebar hide="true" capSize="0.12in"/>
      </trace>
      <trace strokeWidth="1.5pt" src="#src_262" legend="false" strokeColor="808080">
         <symbol fillColor="none" size="0pt" type="circle"/>
         <ebar hide="true" capSize="0.12in"/>
      </trace>
      <trace strokeWidth="1.5pt" src="#src_34" legend="false" strokeColor="7e2f8e">
         <symbol fillColor="none" size="0pt" type="circle"/>
         <ebar hide="true" capSize="0.12in"/>
      </trace>
      <trace strokeWidth="1.5pt" src="#src_811" legend="false" strokeColor="4dbeee">
         <symbol fillColor="none" size="0pt" type="circle"/>
         <ebar hide="true" capSize="0.12in"/>
      </trace>
      <trace strokeWidth="1.5pt" src="#src_961" legend="false" strokeColor="77ac30">
         <symbol fillColor="none" size="0pt" type="circle"/>
         <ebar hide="true" capSize="0.12in"/>
      </trace>
      <trace strokeWidth="1.5pt" src="#src_96" legend="false">
         <symbol fillColor="none" size="0pt" type="circle"/>
         <ebar hide="true" capSize="0.12in"/>
      </trace>
      <trace strokeWidth="0.6pt" src="#src_951" legend="false" strokeColor="edb120">
         <symbol fillColor="none" size="0pt" type="circle"/>
         <ebar hide="true" capSize="0.12in"/>
      </trace>
      <trace strokeWidth="0.6pt" src="#src_362" legend="false" strokeColor="edb120">
         <symbol fillColor="none" size="0pt" type="circle"/>
         <ebar hide="true" capSize="0.12in"/>
      </trace>
      <trace strokeWidth="0.6pt" src="#src_231" legend="false" strokeColor="edb120">
         <symbol fillColor="none" size="0pt" type="circle"/>
         <ebar hide="true" capSize="0.12in"/>
      </trace>
      <trace strokeWidth="0.6pt" src="#src_66" legend="false" strokeColor="edb120">
         <symbol fillColor="none" size="0pt" type="circle"/>
         <ebar hide="true" capSize="0.12in"/>
      </trace>
      <trace strokeWidth="0.6pt" src="#src_283" legend="false" strokeColor="edb120">
         <symbol fillColor="none" size="0pt" type="circle"/>
         <ebar hide="true" capSize="0.12in"/>
      </trace>
      <trace strokeWidth="0.6pt" src="#src_15" legend="false" strokeColor="edb120">
         <symbol fillColor="none" size="0pt" type="circle"/>
         <ebar hide="true" capSize="0.12in"/>
      </trace>
      <trace strokeWidth="0.6pt" src="#src_641" legend="false" strokeColor="edb120">
         <symbol fillColor="none" size="0pt" type="circle"/>
         <ebar hide="true" capSize="0.12in"/>
      </trace>
      <trace strokeWidth="0.6pt" src="#src_781" legend="false" strokeColor="edb120">
         <symbol fillColor="none" size="0pt" type="circle"/>
         <ebar hide="true" capSize="0.12in"/>
      </trace>
      <trace strokeWidth="0.6pt" src="#src_59" legend="false" strokeColor="edb120">
         <symbol fillColor="none" size="0pt" type="circle"/>
         <ebar hide="true" capSize="0.12in"/>
      </trace>
      <trace strokeWidth="0.6pt" src="#src_521" legend="false" strokeColor="edb120">
         <symbol fillColor="none" size="0pt" type="circle"/>
         <ebar hide="true" capSize="0.12in"/>
      </trace>
      <trace strokeWidth="0.6pt" src="#src_361" legend="false" strokeColor="edb120">
         <symbol fillColor="none" size="0pt" type="circle"/>
         <ebar hide="true" capSize="0.12in"/>
      </trace>
      <trace strokeWidth="1.5pt" src="#src_652" legend="false" strokeColor="ffc896">
         <symbol fillColor="none" size="0pt" type="circle"/>
         <ebar hide="true" capSize="0.12in"/>
      </trace>
      <trace strokeWidth="0.6pt" src="#src_981" legend="false" strokeColor="edb120">
         <symbol fillColor="none" size="0pt" type="circle"/>
         <ebar hide="true" capSize="0.12in"/>
      </trace>
      <trace strokeWidth="0.6pt" src="#src_40" legend="false" strokeColor="edb120">
         <symbol fillColor="none" size="0pt" type="circle"/>
         <ebar hide="true" capSize="0.12in"/>
      </trace>
      <trace strokeWidth="0.6pt" src="#src_331" legend="false" strokeColor="edb120">
         <symbol fillColor="none" size="0pt" type="circle"/>
         <ebar hide="true" capSize="0.12in"/>
      </trace>
      <trace strokeWidth="0.6pt" src="#src_3" legend="false" strokeColor="edb120">
         <symbol fillColor="none" size="0pt" type="circle"/>
         <ebar hide="true" capSize="0.12in"/>
      </trace>
      <trace strokeWidth="0.6pt" src="#src_87" legend="false" strokeColor="edb120">
         <symbol fillColor="none" size="0pt" type="circle"/>
         <ebar hide="true" capSize="0.12in"/>
      </trace>
      <trace strokeWidth="0.6pt" src="#src_291" legend="false" strokeColor="edb120">
         <symbol fillColor="none" size="0pt" type="circle"/>
         <ebar hide="true" capSize="0.12in"/>
      </trace>
      <trace strokeWidth="1.5pt" src="#src_64" legend="false" strokeColor="ffaf7d">
         <symbol fillColor="none" size="0pt" type="circle"/>
         <ebar hide="true" capSize="0.12in"/>
      </trace>
      <trace strokeWidth="0.6pt" src="#src_712" legend="false" strokeColor="edb120">
         <symbol fillColor="none" size="0pt" type="circle"/>
         <ebar hide="true" capSize="0.12in"/>
      </trace>
      <trace strokeWidth="0.6pt" src="#src_27" legend="false" strokeColor="edb120">
         <symbol fillColor="none" size="0pt" type="circle"/>
         <ebar hide="true" capSize="0.12in"/>
      </trace>
      <trace strokeWidth="1.5pt" src="#src_543" legend="false" strokeColor="ff9664">
         <symbol fillColor="none" size="0pt" type="circle"/>
         <ebar hide="true" capSize="0.12in"/>
      </trace>
      <trace strokeWidth="0.6pt" src="#src_711" legend="false" strokeColor="edb120">
         <symbol fillColor="none" size="0pt" type="circle"/>
         <ebar hide="true" capSize="0.12in"/>
      </trace>
      <trace strokeWidth="0.6pt" src="#src_941" legend="false" strokeColor="edb120">
         <symbol fillColor="none" size="0pt" type="circle"/>
         <ebar hide="true" capSize="0.12in"/>
      </trace>
      <trace strokeWidth="0.6pt" src="#src_12" legend="false" strokeColor="edb120">
         <symbol fillColor="none" size="0pt" type="circle"/>
         <ebar hide="true" capSize="0.12in"/>
      </trace>
      <trace strokeWidth="0.6pt" src="#src_02" legend="false" strokeColor="edb120">
         <symbol fillColor="none" size="0pt" type="circle"/>
         <ebar hide="true" capSize="0.12in"/>
      </trace>
      <trace strokeWidth="0.6pt" src="#src_282" legend="false" strokeColor="edb120">
         <symbol fillColor="none" size="0pt" type="circle"/>
         <ebar hide="true" capSize="0.12in"/>
      </trace>
      <trace strokeWidth="0.6pt" src="#src_622" legend="false" strokeColor="edb120">
         <symbol fillColor="none" size="0pt" type="circle"/>
         <ebar hide="true" capSize="0.12in"/>
      </trace>
      <trace strokeWidth="0.6pt" src="#src_561" legend="false" strokeColor="edb120">
         <symbol fillColor="none" size="0pt" type="circle"/>
         <ebar hide="true" capSize="0.12in"/>
      </trace>
      <trace strokeWidth="0.6pt" src="#src_281" legend="false" strokeColor="edb120">
         <symbol fillColor="none" size="0pt" type="circle"/>
         <ebar hide="true" capSize="0.12in"/>
      </trace>
      <trace strokeWidth="0.6pt" src="#src_74" legend="false" strokeColor="edb120">
         <symbol fillColor="none" size="0pt" type="circle"/>
         <ebar hide="true" capSize="0.12in"/>
      </trace>
      <trace strokeWidth="0.6pt" src="#src_542" legend="false" strokeColor="edb120">
         <symbol fillColor="none" size="0pt" type="circle"/>
         <ebar hide="true" capSize="0.12in"/>
      </trace>
      <trace strokeWidth="0.6pt" src="#src_5" legend="false" strokeColor="edb120">
         <symbol fillColor="none" size="0pt" type="circle"/>
         <ebar hide="true" capSize="0.12in"/>
      </trace>
      <trace strokeWidth="0.6pt" src="#src_14" legend="false" strokeColor="edb120">
         <symbol fillColor="none" size="0pt" type="circle"/>
         <ebar hide="true" capSize="0.12in"/>
      </trace>
      <trace strokeWidth="0.6pt" src="#src_81" legend="false" strokeColor="edb120">
         <symbol fillColor="none" size="0pt" type="circle"/>
         <ebar hide="true" capSize="0.12in"/>
      </trace>
      <trace strokeWidth="0.6pt" src="#src_891" legend="false" strokeColor="edb120">
         <symbol fillColor="none" size="0pt" type="circle"/>
         <ebar hide="true" capSize="0.12in"/>
      </trace>
      <trace strokeWidth="1.5pt" src="#src_731" legend="false" strokeColor="ff7d4b">
         <symbol fillColor="none" size="0pt" type="circle"/>
         <ebar hide="true" capSize="0.12in"/>
      </trace>
      <label loc="40% 105%" fontSize="12" fontStyle="bold" align="center" title="HFS" font="Helvetica"/>
   </graph>
   <graph strokeWidth="0.3pt" loc="0.622in 0.6in" autorange="z" width="1.8in" fontSize="6" title="Control (HFS0)" clip="true" height="1.8in">
      <axis labelOffset="15pt" lineHt="0.8" start="0" spacer="0.06in" fontSize="8" end="50" title="Trial number">
         <ticks len="0.036in" intv="5" perLogIntv="1" gap="3pt" start="0" fontSize="6" end="50"/>
      </axis>
      <axis labelOffset="15pt" lineHt="0.8" start="0" spacer="0.06in" fontSize="8" end="1.5" title="Max Deviation">
         <ticks len="0.036in" intv="0.5" perLogIntv="1" gap="1.8pt" start="0" fontSize="6" end="1.5" fmt="f1"/>
      </axis>
      <colorbar labelOffset="0.3in" size="0.12in" cmapnan="ffffff" lineHt="0.8" gap="0.36in" cmap="tropic" start="0" spacer="0.06in" end="100" title="colormap">
         <ticks len="0.036in" intv="10" gap="0.024in"/>
      </colorbar>
      <gridline strokeColor="262626"/>
      <gridline strokeColor="262626"/>
      <legend border="0pt" loc="65% 90%" labelOffset="2.76pt" hide="false" size="0.06in" len="0.12in" boxColor="ffffff" spacer="11.58pt" mid="true" fontSize="5" font="Helvetica"/>
      <trace strokeWidth="1.2pt" src="#src_60" strokeColor="0072bd" title="Adaptation samples">
         <symbol fillColor="4169e1" size="2.4pt" strokeColor="4169e1" type="circle"/>
         <ebar hide="true" capSize="0.12in"/>
      </trace>
      <trace strokeWidth="1.8pt" src="#src_95" title="Adaptation fit">
         <symbol fillColor="ffffff" size="0pt" type="circle"/>
         <ebar hide="true" capSize="0.12in"/>
      </trace>
      <trace strokeWidth="0pt" src="#src_63" strokeColor="ff0000" title="Generalization samples">
         <symbol fillColor="000080" strokeWidth="1.2pt" size="2.4pt" strokeColor="000080" type="circle"/>
         <ebar hide="true" capSize="0.12in"/>
      </trace>
      <label loc="5% 115%" fontSize="12" fontStyle="bold" align="center" title="FF|0:p" font="Helvetica"/>
   </graph>
   <graph strokeWidth="0.3pt" loc="3.15in 0.6in" autorange="z" width="1.8in" fontSize="6" title="HFS1" clip="true" height="1.8in">
      <axis labelOffset="15pt" lineHt="0.8" start="0" spacer="0.06in" fontSize="8" end="50" title="Trial number">
         <ticks len="0.036in" intv="5" perLogIntv="1" gap="3pt" start="0" fontSize="6" end="50"/>
      </axis>
      <axis labelOffset="15pt" lineHt="0.8" start="0" spacer="0.06in" fontSize="8" end="1.5" title="Max Deviation">
         <ticks len="0.036in" intv="0.5" perLogIntv="1" gap="1.8pt" start="0" fontSize="6" end="1.5" fmt="f1"/>
      </axis>
      <colorbar labelOffset="0.3in" size="0.12in" cmapnan="ffffff" lineHt="0.8" gap="0.36in" cmap="tropic" start="0" spacer="0.06in" end="100" title="colormap">
         <ticks len="0.036in" intv="10" gap="0.024in"/>
      </colorbar>
      <gridline strokeColor="262626"/>
      <gridline strokeColor="262626"/>
      <legend border="0pt" loc="65% 90%" labelOffset="2.76pt" hide="false" size="0.06in" len="0.12in" boxColor="ffffff" spacer="11.58pt" mid="true" fontSize="5" font="Helvetica"/>
      <trace strokeWidth="1.2pt" src="#src_65" strokeColor="ff0000" title="Adaptation samples">
         <symbol fillColor="ff0000" size="2.4pt" type="circle"/>
         <ebar hide="true" capSize="0.12in"/>
      </trace>
      <trace strokeWidth="1.8pt" src="#src_56" title="Adaptation fit">
         <symbol fillColor="ffffff" size="0pt" type="circle"/>
         <ebar hide="true" capSize="0.12in"/>
      </trace>
      <trace strokeWidth="0pt" src="#src_19" strokeColor="ff0000" title="Generalization samples">
         <symbol fillColor="8b0000" strokeWidth="1.2pt" size="2.4pt" strokeColor="8b0000" type="circle"/>
         <ebar hide="true" capSize="0.12in"/>
      </trace>
      <label loc="15% 115%" fontSize="12" fontStyle="bold" align="center" title="FF-HFS|0:p" font="Helvetica"/>
   </graph>
   <graph strokeWidth="0.3pt" loc="5.85in 0.6in" autorange="z" width="1.8in" fontSize="12" title="Generalization" font="Helvetica" height="1.8in">
      <axis labelOffset="18pt" lineHt="0.8" start="-0.2" spacer="0.06in" fontSize="7" end="6.2">
         <ticks len="0.036in" intv="3" perLogIntv="1" gap="6pt" start="1" fontSize="8" end="4.5" fmt="f1">Early,Late</ticks>
      </axis>
      <axis labelOffset="18pt" lineHt="0.8" start="0" spacer="0.06in" fontSize="8" end="0.4" title="Absolute Residual">
         <ticks len="0.036in" intv="0.1" perLogIntv="1" gap="4.2pt" start="0" fontSize="6" end="0.4" fmt="f2"/>
      </axis>
      <colorbar labelOffset="0.3in" size="0.12in" cmapnan="ffffff" lineHt="0.8" gap="0.36in" cmap="tropic" start="0" spacer="0.06in" end="100" title="colormap">
         <ticks len="0.036in" intv="10" gap="0.024in"/>
      </colorbar>
      <gridline strokeColor="262626"/>
      <gridline strokeColor="262626"/>
      <legend border="0.06pt" loc="65% 90%" labelOffset="3.96pt" hide="false" size="0.06in" len="0.12in" boxColor="ffffff" spacer="16.14pt" mid="true" fontSize="6"/>
      <bar src="#src_src_95">7f0000ff;;Control;;7fff0000;;HFS;;</bar>
      <line p0="-0.2u 0u" p1="6.2u 0u" strokeColor="262626"/>
      <trace strokeWidth="1.2pt" src="#src_48" legend="false" strokeColor="0000ff">
         <symbol fillColor="ffffff" size="0pt" type="circle"/>
         <ebar cap="linethru" capSize="3.6pt"/>
      </trace>
      <trace strokeWidth="1.2pt" src="#src_22" legend="false" strokeColor="ff0000">
         <symbol fillColor="ffffff" size="0pt" type="circle"/>
         <ebar cap="linethru" capSize="3.6pt"/>
      </trace>
      <trace strokeWidth="1.2pt" src="#src_1" legend="false" strokeColor="0000ff">
         <symbol fillColor="ffffff" size="0pt" type="circle"/>
         <ebar cap="linethru" capSize="3.6pt"/>
      </trace>
      <trace strokeWidth="1.2pt" src="#src_0" legend="false" strokeColor="ff0000">
         <symbol fillColor="ffffff" size="0pt" type="circle"/>
         <ebar cap="linethru" capSize="3.6pt"/>
      </trace>
      <label loc="40% 115%" fontSize="13" align="center" title="Generalization"/>
   </graph>
   <image strokeWidth="0in" loc="9.4% 60%" width="2in" bkg="ffffff" height="2in">
iVBORw0KGgoAAAANSUhEUgAAAlQAAAJtCAYAAADw7e5MAAA/OUlEQVR42u3de5hcdZno+zSJIYHc
gwoi4sAojM6AiIhyMTiI4KAJoqDjURllD8ggxCtNEkJABMNFAioDGrSDoqBcAgJilDGgbBGMBhUN
iBKUDBdNCLJnP+x99jnHQy1cb7/EqlR3dXV1VfXn+zzffxLp1GXVWt+2fuv9jfnzn/885mlvJUmS
ZGOO+UtQAQAAoEEEFQAAgKACAAAQVAAAAIIKAABAUAEAAEBQAQAACCoAAABBBQAAIKgAAAAgqAAA
AAQVAACAoAIAABBUAAAAEFQAAACCCgAAQFABAAAIKgAAAAgqAAAAQQUAACCoAAAABBUAAAAEFQAA
gKACAAAQVAAAAIIKAAAAggoAAEBQAQAACCoAAABBBQAAAEEFAAAgqAAAAAQVAACAoAIAAICgAgAA
EFQAAACCCgAAQFABAABAUAEAAAgqAAAAQQUAACCoAAAAIKgAAAAEFQAAgKACAAAQVAAAAIJKUAEA
AAgqAAAAQQUAACCoAAAABBUAAAAEFQAAgKACAAAQVAAAAIIKAAAAggoAAEBQAQAACCoAAABBBQAA
AEEFAAAgqAAAAAQVAACAoAIAAICgAgAAEFQAAACCCgAAQFABAABAUAEAAAgqAAAAQQUAACCoAAAA
IKgAAAAEFQAAgKACAAAQVAAAABBUAAAAggoAAEBQAQAACCoAAAAIKgAAAEEFAAAgqAAAAAQVAAAA
BBUAAICgAgAAEFQAAACCCgAAAIIKAABAUAEAAAgqAAAAQQUAACCoAAAAIKgAAAAEFQAAgKACAAAQ
VAAAABBUAAAAggoAAEBQAQAACCoAAAAIKgAAAEEFAAAgqAAAAAQVAAAABBUAAICgAgAAEFQAAACC
Cl3Jxo0bw9WrV4c333xz2NfX91cuWrSIJDvWT33qU4XVzm8VV65cGa5Zs6bwqaeeCgFBBUFFUlAJ
KggqCCqSFFQQVBihYMoniCVLlhQ6sZLk4L344ovDO+64IxRdEFSCiiQpqCCoUIbT8uXLQyc+kmz9
V4kVy19gRZaggqAiSQoqCCpB5QRHkoIKggpVyB/OfDdeM08KX/7y5eF3vnNL4apVq0mya73hhpvC
fA5sZmTl9VYQVBBUJCmoBBUElaASVCQpqCCoRh2PPPJIWI48GMrYg/Kk8as194WPPrY+fOJP/0WS
fNryvPizn98TNiO48iDRcg0sBBUEFUkKKkEFQSWoBBVJCioIqq6k3Fuv0Q/srbf9IHxo3SOhkyRJ
Nse1Dz4U5nVYjayzyr88Q1BBUJGkoBJUggrtEVGDDamrrr6mMH+4nexIcmS8//4HCvO+f4M5p+dr
AQQVBBVJCipBJaggqEiSggqCqqsjKq+RWr/hiUInMm7W+/rCd475m8JDv3xvOJif8c4xY8IxTfHo
wqX3/Sn0nrHTLc/NFRtdY7VmzZoQggqCioJKUFFQCSpBBUFFQSWoSEEFQdUVEZWHcTpZcUSCqq5r
wq+84wWFY/75a+Gap/83pd4TjlbzL8SD2Q/QWAVBBUFFQSWoSEElqCCoKKgEFSmoIKhGnDwFN39A
RBQFFSmuBvJLdbmX61NPPRVCUAkqQUVBRQoqQSWoMDgGO+Ct3NncCYeCivQ1YPaKK64IIagElaCi
oCIpqAQVBBUFlaAiBRUEVUu44447CgcSUd/5zi2hEwwFFTk6h4CW+7NWrHfdWLt2bQhBJagEFQUV
KagElaCCoKKgElSkoBJUgqqp5Fta641HyGur8gfKCYaCihydPrTukbBeUOVrCASVoBJUFFQkBZWg
gqCioBJUpKASVIKqqaxcuTI0CZ2CSlCRjbpq1eqw3vVkzZo1IQSVoCIFFUlBJajw57p79d1ww02h
EwYFFcmB3P1Xbzh0X19fCEElqEhBRVJQCSoIKgoqQUUKKkGFhsjfXVs3RUElqMjhWk81kEHRGzdu
DCGoBBUpqEgKKkElqAQVBZWgIgWVoMKAWb58eVhv+JoTA0c+qMYUjhm0f1NYO8QEFTlcPvrY+sKB
BFW5j2xFCCpBRQoqkoJKUAkqQUVBJahIQSWoMGDqjUq49bYfhE4MQ/Q/fxJe98X54Tu3HRM+OwK2
Ldz9hIvCq3/8SPjEn/4U3nvZOwrHNBQbm1FQkGySV119TWiEgqASVBRUJCmoBBX+/OdHHnkkrPd/
v95//wOhE0KDPnxH4WeP/Jtw+jsWh19/Oo5Kn/3frSr8ygmvDcdse0y4dM3jYXvcKdduAXtfuPH3
qzdrJwR3tdiuFdzVYrvpwe0rUTZ4t99A7/iDoBJUFFSCSlCRgkpQCSpBJagElaASVBRUggqbZTDD
PPN+TE4Ig3F9+JPPvKFwzH6Lw+8+/GRY/0J7S/iJfWeE0+d+K/zdn/5n4agJqg3rw8d//uVww4o3
9Xv9iwfuTa8OH79rceETf/h9v8Mc2wMJ7mqxXSu4hxrboyK42XLXPvhQOJCgKn/xh6ASVIJKUAkq
QUUKKkElqASVoBJUgkpQUVAJKlRl5cqVYa0D2TDPIbpxVfi5188o3O4Tt4frn46f0u7ZD69166Jy
AA0qnBp0469XhM0M7jK2mx3c1WK7ZnALKrbI/Av6QIJq7dq1hRBUgkpQCSpBJahIQSWoBJWgElSC
SlAJKgoqQYWGg+qGG24qdBJodI3PyvD0F7ygcEQvUJ0cVGn8QSsjaljjapPYHtHgFlQcAQezrx8E
laASVIJKUAkqUlAJKkElqASVoBJUgoqCSlChKldccUUoqATV4B/Pk+F/fu/U8DUv+GT43Q3/VdiM
sQitXi81qLhqdNL6JsfGiB4fgoojYLlOt2Kt61D5iz8ElaASVIJKUAkqUlAJqm6lr68vFFSdcJdf
f8Cs+/E3w6XXrg7XPf1z1g3rYM+Hw1XLPhDuN2ZMOObFZ4ZDDapyuGbFdouoZ/mXIaKjM6hSWK/q
C0/cd0bYv/ffgeHRl/00LI/bda2625VtY3mNqSioBJWgoqASVIJKUFFQCSpBJagElaASVIKKgkpQ
CSpB1Ul7+W37sfDqh54MG4mzitPf/bXwlxv/q3C4gmrD904N9/ngF8LvLJsbbveCT4ZDDap2XjdV
zXwnYuvv8vvr4K4W2+uaPdgzHZef3e+l4ZzL1oSPP/2YHt9krd1+Y94anrNqQ+icIagElaASVBRU
gkpQCSoKKkElqASVoBJUgkpQUVAJKgiqth5M+ex91oq91t6xOPz6jx8Jn/XfPbyq8CsnvDYcs+17
w3PuejgcqcGeG1bOD4caVOUIgoqdEFHZx3/+5bDhvfyaGNzVYrtmcLdibMKzxojsE/aufCx0rhBU
gkpQCSoKKkElqAQVBZWgElSCSlAJKkElqCioBBUEVUeE1U/C6y44JnzW6IFnuW3h7idcFF79dHSV
tsNefs0MqhwlnRZUG75/fNhIbA8kuKvFdq3gHmpsNzuoHl/16fC1rzgr/O7DT4bOEYJKUAkqQUVB
JagElaCioBJUgkpQUVCNSFANIrirxXat4G6bvfz+Eoun7X1MuHTN46HPkKASVIJKUJGCSlAJKgoq
QSWoBBUFlaASVBRUEFSCioKqm4KqS3z83pvD0+e8r3BQa7ooqASVoBJUFFSCSlAJKgoqQSWoBBUF
laASVBRUggqCip0aVKNrsGc3+Hh433Vzw91fMS+8+r6NhT4rFFSCSlD54FNQCSpBRUElqCCoKKgE
laCioIKgElQc+PqVx9ZX9Y/33Rs+cPpxhQ99+XNh/hn5f9vSx79hfdhpQbXxt7eHrX7PH/nDn8Jf
/OaPhfnvl958X/i9n64Lh/xvP3Rd+KFtx4RjxtRz/9BefoJKUAkqQUVBJagElaCioBJUgkpQdZOP
/ej2wl8f9crw9xefFW743e/D+962XWEZVhXzzyr/vuJvjj+4sOVheNfisK1jasWbClv9+vz2ocfD
MR/5j/Cw835UmP+3+e93WXBbWP79lSt/G+af63NFQSWoIKgElaASVIKKggqCSlBRUAkqQUVBJagE
laDisK+RKiOqYvlnOah+2/vOMP+MP/zsp4V5rVS2WpTlf/fhm64Jh+25/uH34YabXt1vm66dGs73
vFwX9ZEvrQ7z37//oh+H1YIqr6E6/9pfhuXPzcH1uk/eHvq8UVAJKggqQSWoBJWgoqCCoBJUFFSC
SlBRUAkqQSWoODxrZ1Ik5bVOZSTltVLNDLg8YiH/u7VGLzTTPJKgLSLqpxeFrXjPy0jK4ZPXPQ11
HVYOsjxWIa+nKuNr05EMpKASVIJKUAkqQSWoBBUFFQSVoBJUgkpQCSoKKggqQcVB+59XXRbmtU7D
Pdn80ZUrwhx1zQ64gcZVq9dVtXqvvhwz5RT007/28zBPRx+ufzePWLC2ioJKUEFQCSpBJagEFQUV
BJWgGu3WGtDZDnca5tBqxdd/1e4CfNYQ0CaE1uP/fX7hxt+vDkdyWGcZUa3eFzBHVL47cDhCjoJK
UAkqQUVBJagEFSmoBJWgElSCSlAJKkFFQSWoIKi6fH++anvrjcT+eqXV9gXc1DK4RvL1y0G08dcr
Ch//1TXhs4Jpw/p+R+oC88MHwxwz1YZ5ttp8l195F6DPKAWVoBJUgkpQCSpBJagoqCCoBJWgElSC
SlBRUEFQCSoOOFzyqIS8f187PMa8r185XLSi96/zzRFVbb8/rxEFlaASVIJKUAkqCioKKggqQSWo
BBUFFQUVBJWgYl3L6ec5VPLIgnZa51Uxh5+wGrx5T728hqod9tDLj63Ue0ZBJagElaASVIJKUAkq
CioIKkE1GiyHZOa753K0tMNjfOD048L8OAVVdwVV/sqv1HtGQSWoBJWgElSCSlAJKgoqCCpBJagE
laASVBRUEFSCinWttkdeu91Jl9dQ5cdZrv/yPg7dkdo7L+/rd+XK34ZLb76v0HtDQSWoBJWgElSC
SlAJKgoqCCpBJagElaASVBRUEFSCigM2j0rIgzRHaoRCGUsVy+ir2G4jHTp5kGZeQzVSgzRzROV9
Br1XFFSCCoJKUAkqQSWoKKggqASVoBJUgkpQUVBBUAkqNm00QV6zNJofT7etlaq4y4Lbwo98aXVh
qx9DtVEJFdthjAMFFQSVoKKgoqCioBJUgkpQsdXmO/se/HRvmL9iG647/zb9+RXzV361Ho/3bWj+
9qHHwzJwzr/2l2Ezv4LLXzVm7/zVI2F5Z5+7+yioBBUElaASVIJKUFFQQVAJKkElqASVoKKggqAS
VByWwZ8Vh2uvv83t02evvtZYhkxex5T3/cvrnuqtb8qhVv5ZXq+VzXHlfaCgElQQVIJKUAkqQUVB
BUElqCioBJWgoqCCoBJUbFlQ5djJQ0B/c/zBYbWhnL8+6pVhXiNVxlmtv/c+tM68hipHVP7zMrhq
rX/KUVaGVf7va4Wa15+CSlBBUAkqQSWoBBUFFQSVoKKgoqCioIKgElQcdjf87veFA5loXgZXXm+V
/77aOiwjETojtMr1T3mtVK2g+t5P1xV6DSmoIKgEFQWVoBJUFFQQVIKKrTF/TZfjqLQMsk2jjCQF
laCCoKKgIimoIKgEFQUVSUEFQSWoSJIUVIJKUPngkyQFlaCCoCJJCioIKkFFkhRUEFSCiiRJQSWo
BBVJkoJKUEFQcQS8+2f3hF4PkoJKUAkqUlCRFFSCCoKKrXPZZZcXfvgjHw9vve320GtECipBJagE
FSmoSAoqQSWoBBUFFUlBBUElqDrc+9c+Ft519wPhf9y+5q/Mf5//u3Z7Ttddf2OYQ6qa4qqzXPfw
hnD1L35XWO1YrfjDVb8J773/4cL1G54MvZ4UVIJKUFFQCSpBJagoqAQVBJWgElQUVBRUEFSCqoPj
6aZbfh5efdNPhmz+eSMVWTmM6kVUvbhyrLRXOOVIGuqxet2K1WEZZBW95oJKUAkqQUVBJagElaCi
oBJUgkpQCSpBRUFFQQVBJaja2LzuqRnxNFDzvztcz+1Hd64KG40o66rax3KdU8UcPq04XnO0WWMl
qASVoBJUFFSCSlAJKgoqQSWoBFWzL0ytjKha5scz5Od232/Ck+cvDJsZVOJqZL7ea3VE1bK8M9B7
I6gElaASVIJKUAkqQSWoKKgElaASVIJKUAkqQUVBJaggqFpsHljYLhemandWNTpYsZURNZxx9adH
/1j4v08/M/z/dtkt/POYmeH/+Uhv4X/d9dOwG4/dZt3B12wffOiPoXOMoBJUgkpQCSpBJagElaCi
oBJUgkpQCSpBJagEFQWVoIKgaoG/WLMubLcLUzY/znrP6dHH1oeLzzmvsNURVcvzzz6z8GtfXhZ+
e8UtYX7sZURV/H/eemRhDqfB+D9vvT3slsGd7Xqsfv9Hvw6dYwSVoBJUgkpQCSpBJagEFQWVoBJU
gkpQCSpBJagoqAQVBFUL16G041qUWhOpBxpRrQqphfN6C2v9/WfPmh8u+/QphZecPT88bUFveOqC
BeEfL14aNhpSpf/v694QdvLxmvfRa+fjtdQ5RlAJKkElqASVoBJUgkpQUVAJKkElqAZiJ1yUBnKR
uuDCi8LhCqdTTu4NqwXTNz63MLzlS4sG7IpL+82h9cd/PDAcalBln3zg96FfANzxR0ElqASVoBJU
gkpQCSoKKggqQSWoBJWgElQUVBBUgkpQjWBQLbvs8nC4ImrB0/FUev4Z88LrLz41HEw81fPaixaG
D73qtWEzg+p//PLeUFAJKgoqQSWoBJWgElSCSlBRUEFQCSpBJagElaCioIKgElSCagS88uvXFDY7
nub3nhSWf3b5BaeEzQyngfjjQ94cDjWi8r5/xnwIKgoqQQVBJagElaASVBRUEFSCSlAJKkElqCio
IKgElUnpI+D13/5x2NRRCPN6wzyxvFzH1OqIyiMUzv63E8L/86KXFjYaVE9deXVoUrpJ6RRUggqC
SlAJKkElqCioIKgElaASVIJKUFFQQVAJqq7yF2vWhe18Yfr0Z5aFwxVRN37+1LDVIVWap63nx/y5
Y44r/F+vfE1Yb73UU5cuC7vleF338IawUzfypqCCoBJUgkpQCSpBJagoqASVoOKmrt/wZHjditVh
O1yYvv7NO8OP954SNhJRp87vDdstorLlvoAVFz4dfKXVntNd37wp/K+7fhqOtq+r3dlHQQVBJagE
laASVIKKggqCSlAJKkElqASVoBJUgkpQCSq27XqqZq6byg7XPnyNmh9Po8/p1ttuD0fL8dpua6m+
/6NfFzqXCCpBJagElaASVIJKUAkqCipBJagElaASVIJKUFFQCSoIqjbxh6t+E7byonRJ33VhMyNq
JPfkq+f5Z8wL81qvocbVaDlW773/4bDVEbXi1nvCci2i84egElSCSlBRUAkqQSWoKKgElaASVIJK
UAkqQUVBJaggqNr4gtXssQrf+Oad4TnnLy1syv58J/eGZai0W0Qt+/Qp4YKnH2dpM57/4nPOKxyN
x2qepJ5jp5kRddfdD4TOD4JKUAkqQUVBJagElaCioBJUgkpQjeQQ0Pw1S/56MO9jVpr//uJLrwyH
Oqwzu2h+b1jtjr52Calq+/Q1w9NOPzN89LH1hY7Zfu9f+1hYxlC1Y7ViebdexfKu10f/8ETo9aSg
ElSCioJKUAkqQUVBJaggqASVoBJUgoqCCoJKUI1Cl112edhoMFS7++1Ti04O851y2XaKqBxSzVg3
dfL8heG99/0mdMyRgkpQQVAJKkElqEhBBUElqCioBBUpqASVoBJUbHJIDTWcKl567oLwxs+fWlhr
OGY7DPGsFlEV5/eeVCiiSEEFQSWoKKgEFSmoBJWgElQUVIKKpKASVIJKULWp5T5yFRuJpxxO31q6
KKwXMNVGJbR6XEKefp4fTzMnof/ozlWh440UVBBUgkpQCSpBRQoqCCpBxYFGVN5bL/95/pqu2td4
g3HxopPDKz6zMByueCofb8XyOTR7T75s+fo63khBBUElqASVoBJUpKCCoBJUFFSCiqSgElSCik3y
7p/dE9ZbI5X/bLjuwMvrl5o52DOv48rru+o9z2Z43fU3ho45UlBBUAkqQSWoBBUpqCCoBBUFlaAi
KagElaBiE8yDJPOAyWcPruwNy3328nqjVqxpyo/nkrPnF+ZRCrXMa68+e9b8woGsBWumed9Dxxwp
qCCoBJWgElSCihRUgkpQCSoKKkFFUlAJKkElqJrkg79bV1groqoFTMUVly4qbDSSvrvszPDbl/97
eNOVXy381hXLwvz3OZLKtVQDiZlF83vD4VoXVfU1+/wXw1F/rD30x8J77384/MWadWH59xXXb3iy
0GeUggqCSlAJKkElqAQVBRUElaDqVh99bH24+JzzCuf3nhQ2+86971x2buE3r7khvPqmnzTkNTfe
Gd74jW8U5jirNRC0FfFUWr6mFfNr3c3HVBlAFVf/4nfhdStWh4283z9c9Zvw0T88EfocU1AJKggq
QSWoBJWgoqCCoBJUgkpQCSpBRUElqASVoBJRYbX1RN/43MKw4aGZaQ1UGUCNRlQ9r/3mfw9vvuyC
sJURlUNqtERUxXUPbyi86Zafh8P1Puc4y+uwfL4pqAQVBJWgElSCSlBRUEFQCSpBJagElaCioIKg
ElSjxC9+6bLwlHm94WkLnrEZAzpv/urScLguqnW94c7w472nhMMVUXncRDmCouvjPK1lGsr6qGaZ
xy34rFNQCSoIKkElqASVoKKggqASVIJKUAkqQUVBBUElqEZZROWQasbE8zzSYCQvsKVfvvK74XBF
VN4DcbQcV/9x+5qwHd7nvH7LhHUKKkEFQSWoBJWgElQUVBBUgqpdvPra6wvrRdRQQqq0HK5ZsR0u
rrU89fSzw6EG1d0/uyccbfvwVWzn97ncF9B5gIJKUAkqQSWoBJWgElQUVBBUgkpQCSpBJagoqCCo
BFUH+t1bVobDHVHZ5dffFrbzhfaipVeFjUTUrbfdHo7G4yvvqdfO7/OKW+8pdE6goBJUgkpQCSpB
JagEFQUVBJWgElSCSlAJKgoqCCpB1SH+6M5V4XAN66xnO19cs31XfCdsJKRG+7HWbqMS6ikKKKgE
laASVIJKUAkqQUVBBUElqASVoBJUgoqCCoJKULWxeTL36afMC5s5/XwgrvjKBYXdGFTLLrs8dHH5
yyiODnmfBRUFlaCCoBJUgkpQCSoKKggqQdWKkDpl3slhjoBWfL2X/c5l5xZ2S1CJqM173YrVoaCi
oBJUgkpQCSpBJagEFSmoBJWgElSCSlAJKkFFQSWoIKgG7KOPrQ9Pnr+wMEfANz63MGxFRHXbXX6L
zzkvbMX7ef/ax8K77n4gzHfQleZBmvfe/3C4fsOThe7yq24ZfaKAgkpQCSpBJagElaASVBRUEFSC
SlAJKkElqCioIKgEVZtE1OmfOCssI+CKzywMRyqistdf++2wnS+0n/7MsrCMqPxaN/M9fPChP4Y3
3fLzsJnB8Is168JWHJf532vn9/n7P/p1oSigoBJUgkpQCSpBJagEFQUVBJWgElSCSlAJKgoqCCpB
NYKec+754YKTe8NLz11Q2A4Rlf3WFcvCdr7QLjrj7HA4IqoYbfGXdU6tfm55vdWwhf4fngjb+X0u
Q1YUUFAJKkElqASVoBJUgoqCCoJKUA3WL37psnDhvN7w/DPmhe0WUtW87rpbwna4uH7uC18P8x6I
w/X1Xjs853z34HAdr/nfaIfnnO9AFAMUVIIKgkpQCSpBJagoqCCoBJWgElSCSlBRUEFQCaoWeuXX
rwlPW9Bb1RWXLgo7Iai+u+zM8Job7wxbeXH90le/HQ5XRGWbfRdfMy3XPA3ncbzi1nsKW/3cyn+3
YjnsdCQGnlJQQVAJKkElqASVoCIFlaASVIJKUAkqQSWoKKgEFUZlUN162+2Fp5zcG+b9+W78/Klh
J0RULb9z2bnhcK+rumjpVWH5+lYcrvcw763XziMEhnuUQsUyZPLohlaslRJRFFSCCoJKUAkqQSWo
KKggqASVoBJUgkpQUVAJKkElqEYooirmeGrX/flaMVV9MHsAfv2bd4aX9F0XfuLMJYWtiKhsuV9c
xXYOqnLfv1Yf73mURA6t8vEMZk++HK8u9BRUggqCSlAJKkElqCioIKgE1aC/Fkp3mOV4Kod2XnL2
/LCbI2ogXn/xqWG14KxleZdkq9/b/NVTOwdVqQskKagElaASVIJKUAkqUlAJKggqQSWoBBUpqCCo
BFVDEXXy/IVh3p+vU4d2Ntv8/D+16OSw2p2P2WWXXR6O1PvcaUGV1zS5WJKCSlAJKkElqASVoCIF
laCCoBJUgkpQkYIKgkpQVfXRx9YX5oiqFQTlWqHRvm5q2adPCRc8HVCl1V6zCy68KGyH99saKrK7
verqa0JBJagElaASVIJKUJGCSlAJKkElqASVoCIFlaASVA1x8803h+0cVGVEVVx8znmFOQJyJOR4
MB5hYOMRyte0Yn6t2+Fka1I62d3WuvYIKkElqASVoBJUJAWVoBpNlAdpxXYOqnzB33RoZ8V855o7
+p6xvMOxYn6tqoVUu0XUs+7mTPvLtXNQlXvouUCSzQ+qNWvWFEJQCSpBJagEFUlBJagElaASVIJK
UJGCSlChKnfccUdY74Bu9YcsD5Wstwbo2osWhqP9jr7PnjW/sFZE5bsjy8GonXLivemWn4ftFlSP
/uGJQhdIsr4PrXskHEhQrV27thCCSlAJKkElqEgKKkElqASVoBJUgooUVIIKVSkP0or1Duj8ARjJ
iCoj4ZKz54ejPaIuv+CUsNprVi2iOimkSvM+ee0QUXfd/UDoIkkO3F+tuS8cSFA99dRThRBUgkpQ
CSpBRVJQCSpBJagElaASVKSgElSoSnmQVqx3QP/s5/eEzf5wfXvFLYX11kpVXDS/t/BbSxeFJqFv
/jX70Z2rwm45IY/UKIVyPIIRCWTj3nrbD8Ja15wlS5aEEFSCSlAJKkFFUlAJqtHExRdfHG5uwGez
hnzeetvtYb0gyHv1lV9tjcaIyhGZB3fO7z0pLF+z/Pp284k5fw3Y7LsAy/35frFmXehiSA7deteb
isuXLw8hqASVoBJUgoqkoBJUgkpQCSpBJahIQSWoMGAGM+Sz0b3f7v7ZPWG9iMqRUG2vvtG4P9/5
Z8wLT5nXG+bX7brrbywc7Sfs+9c+Fua78f7j9jV/ZV4XlfcOXL/hyUIXQLJJn8v7HygczP599vAT
VIJKUAkqQUVSUAkqQSWoBJWgElSkoBJUGBQbN24M6x3oP7zjzrDu7e1pkGQeMDmQEQml3/jcwnA0
rp0qB5jO7+0N8+uTB6I6aZNsV8t1uLWuLZ/61KdCCCpBJagEFUkKKkElqASVoCJJQSWoMGT6+vrC
agd9vuV1/YYnwmofoDylu9F1U6Mxoi49d0F4ysm9hSKKZKe59sGHwnq/rN98880hBJWgElSCiiQF
laCCoBJUJCmoBBWGzNq1a8N6H4C8yWUzp6OPxnVTV3xmYVjtNVl8znlho6MrSLKVXnX1NWG960le
ywtBJagElaAiSUElqFD967+BDGLL/9fuYOKq/EprNH7Nl8OxVlyKKJKd5KpVq0Nf8wkqCCpBRZKC
SlBBUAkqkhRUEFRtwSOPPFI4kKCqdvffQD58py6YX3j5BaeEozGiyrCsmIegPvi7dYVO1CTb1YfW
PRLWu1bkAZ5PPfVUCEElqASVoCIpqASVoIKgElQkKagElaAadlauXBkOJK7K22RrDf6sNkLhW0sX
hd0cUrWGmeaIynsgOlmTbPeQyr9Q17s+rFmzJoSgElSCSlCRFFSCSlBBUAkqkhRUEFQjRr29/qqF
1aZx9aUvXBxecvb8wtGyXipHVI6ru392T+hE3V3eeddPwqWX9jXk9279QeEjj/4x9NpypNdLDTSi
8ogECCoIKkFFQUVBJagEFZpDvitjMP8371cu/2p43L+dEHbbnn217uKrFlH5q08n6s71tw/8vvD0
0z8ZvvSlLw3HjBkzLH7kIx8Lc7R5T9iKiBrIeT//Ag5BBUElqCioKKgElaCCoBJUFFSkoIKgalvK
wZ8V87C28sPU29sbvvzlLw+33Xbb8PJPHVfYzRGVQ0pEdYd5fVO98Nn7ZePDY+dMCue9e8pm/dCR
k8M37jWhcDChZb0VW7UnX60hzwZ3CioIKkFFQUVBJagEFQSVoKKgElQUVBBUHcfGjRvDI444onDL
LbcMtxrfE+60zbjw0L/fqvDUfzkgvPHfe8N2DqlLz11QmCNq4bzeMP/5sssuL3Si7ixzlBz21reF
1ULm8FkTw0s+Nj385uJtmuZXT50Z5jir9nj233//8Be/vDf0vnJT1z74UFiOuhlMROW1UiJKUEFQ
CSoKKgoqQSWoIKgEFQWVoKKggqDqOPIefzvuuGNY7eQ+beIW4Z4v2jIsg6qW5504O7zq0ycWtjqc
VlzabznZvWIOpmqWESWkOjekakXUS144LrzgxGmFzQynwdo3b0ZYbb1VHuNQjnmo6L0eXd5//wPh
DTfcFA4mnkw/F1QQVIKKgkpQCSpBBUE1cqxevTqcNWtW2OhAwje9fGJYL6iqeeKc3cPPfOzt4RWL
jwuH+pXhjZ8/NTz/jHnh/N7esFpELT7nvNAJvHM9f8mFhbUiKgfMSIZUNa8+Y2ZhGVabxlWORO91
dw3d/NWa+8Jbb/tB4WAGcdYy38W9Zs2aEIIKgkpQUVAJKkElqCCoBJWgoqASVBRUEFRty9q1a8Oj
jjqqsNFwmrH1FmH+8wWHTAtPOugZGwmrodj7z68J8x2GH3rn6woP3P814ax9+33Vq179Vx765tnh
VVddE+Y1Cmx/L7jgM2G143m47twb7rCqmGMwP6fjjju+0PvfvpZ33Q32zruhWq6PqujOPUEFQSWo
KKgElaASVBBUgkpQUVAJKkElqCCo2pY8iDN/iKZOnRo2GlL1PO3Q6eG/v3ObwguOmBmWkTWcoXXI
yyaGL99ufFg+xonP6QlrPY9yaGnes7CVJzw212qjP/LwzE6IqFqefdzUMB/DUydPKPT+jz7zuqgc
T+V1AYIKgkpQUVAJKgoqCCpBJagoqAQVBRUEVUcwnOG0/bRxhe/Yc1JYL6hq+dkjZ4afnD29MAfX
u/aaFNaLqP13nhA+b/LYMO8zWO+55f0Jjz322EIn58517ty5YbX3O++d18lBld37ZePD8nnOmTMn
dFx0h0uWLClcvnx5aOQBBJWgElQUVIKKggqCqv0o7+Abyl189Tz38JnhvjtNCN+79+SwXlANxhxf
p715euHr/nZCmB/bcydtEdZ7HltvvXW4dOnSMO9lyM40f12b3/PDZ00s7JaIyn7oyMlh+XwPPvjg
0HHR/uYwyndmuxsPgkpQCSoKKkFFQQVBJagEFQWVoKKggqAadeQPYTPiaZtJY8MynHLsnHDA1HDH
GePCs2bPKGw0ovJ6rGprtnbaZlyYH2N+7BMnTgyrPbe+vr4Q3UVec5Lf83nvnlKYQySvp7rgxGlh
+b89bP+J4T/uuWU4XL+wzN53Yvieg7cKy8dTaxBp/vPyZ+U9OgEIKggqQQVBJagACCpBJaggqAQV
AEHVkTRjPdWLZ44L662PyuupyrDK66o++oap4TH7TQnLv999+/FhfgwH7ToxLP/7vI7rRU//O6Xl
aIeK+WeUt46LqNHBxZ84KFz0vinh3CMmF75xrwnhcIVRq52938Tw0Nc+49vf8poQgKCCoBJUEFSC
CoCgElSCCoJKUAEQVB1JM9ZTzdh6bFiulRrIGqjyf5tjKK+xyvFV/n1ej5WDqd6/Va7XqrjD9HFh
XltVTo/Pex2ic/m//9cT4d3fPb3w3A8+P2w0mMqxChXLNUt5XVWt9UtD9eozZob53zj96KlhORKh
0ef2/rfvFv7w+zeFAAQVBJWgElSCSlABEFStoxlf/w10n76RNH+tWO055Lu/0Fk8/MAPw4VHbx++
5IXjCmsdt+XfVzx2zqTCHEmdPMwz36F49nFTw/LOwIF8rl/xd9uF5d5wAAQVBJWgElSCSlABEFSC
SlBBUAkqAIKqLWnGeqpOCKpsHgharqWaMmVKaD1V+3Nt38fCvV82Pqx2fOa/z3GR1yd14x5+Aw2u
ck1YxRyZ1V7LA1+/b7h69eoQgKASVIJKUAkqQSWoAEEFQSWoBJWgElQABFXb0Ohaqk4LqguPmBn+
wwvGF243dWxoPVV7UcbtnDe8JKx1LFaLp9EWS80a01AttGq97j4zgKCCoBJUgoqCChBUEFSCSlAJ
KkEFQFC1DY2upeq0oMqWjz0/n6233jq0nmpkWLlyZbj98yYU1jr+8oVfFA3vmqty7MLmRi+86pV/
X5jXZwIQVIJKUAkqQSWoBBUgqDB4BjLsM++HVw7M7MSgKp2921bhdlPGhr7KaB0XLjkrrHbM5b3q
+ubNCAXPyPjpD04Nnze9J4xzxIzJoTsCAUElqASVoBJUFFSAoIKgElSCioIKgKBqOQMZ9vnimePC
Y/abUtjJQXXu4TPDHaaPC7fccsvQWqrmc/T7/jmsdayV++yJmPb17OOmhLvs0FNY6/3s6+sLAQgq
QSWoIKgoqABBBUElqAQVBRUgqNASaq2nykFV7ovXyUGVLQOx4oytx4a9vb2FaF5I1bronvovU8KR
ioRLPjY9bOc1W+VIg/x4R3KfwmPfMq5wn5f3hPXiCoCgElSCCoJKUAkqQFBBUAkqQSWoBBUgqDCs
DGQ91UG7TizslqDKe/29aMa48IXbbFVoenpjfPRDHwirrpWaPTEcqTgZyCTwdpjKnuOp2mMs996r
2Oq4Ou/fJhf+66E9Yb24ypPxAQgqQSWoIKgElaACBBU2T72Bn90SVPW+/iu/+vP1X32WffGisNox
M3ufnvDzH5sajlSoDGTvysNnTSwcyaDK+xfWe7w5vlrx2K6cP7PwA28eF9aLq+fOmBQaAgoIKkEl
qCCoBJWgAgQVBJWgElSCSlABggrDSr31VGfNnhF243qqctjnhAkTQuup/pp8QXzejPFhPlYO2L2n
MF9or/nEzHCkQiWvPaoVKOUaq5EMqtOPnhrWC6pW36F43VnPeP6RM8IcV+87pCesNgT0Va/8+9Dn
CxBUgkpQCSpBJagEFSCoIKgElaASVIIKEFQYVvJ6qm0mjS084YCpYTeup3rv3pMLt582Lly0aFGI
Z9jzH3YI84Vyt516wjKiznzb1LAdhmRecOK0sFwrtantMOAzj0Io9zrMjzGvsRqpx5g/O/Xi6rnT
xoT5mJk7d24IQFAJKkElqASVoBJUgKCCoBJUgkpQCSpAUKHp5PVU200dWzh7t63Cbgyqcw+fWZhP
+FtttVU42td7nLZgbmF+ffKFMq+dmXfYpML8+rbbHnkcml84qt/8PueILsP68P37rbUWzDR1QFAJ
KkElqASVoBJUgKDC5tljjz0Ky7vgKnZjUJWWexdWLGOy4mj8+i+H9fOmP6ew1uDOD75lfPjZd8ws
7JSgWv7JfsXS0IIqe9KcrQvz3Z577dJvPpZmzZoVAhBUgkpQCSpBJagEFSCoIKgElaCioAIEFZrO
FVdcUZhPfvMPnhZ2W1B99A1Tw/ycp0yZEo4W3vvOg8PN3c1X8dwjpofVXtd2joPrzuxXLA3+Lr9a
lmFda/Bnrbv/+vr6CgEIKkElqASVoBJUggoQVBBUgkpQUVABggpN56XbTQrfsWe/3byeKq8b6+YT
ft6fb+HChWG129uPPKAnLMcjbDoioZrXnNavIOlcy738BvM5+sThU8Mc4Qft2W8+xvbY/e8KAQgq
QSWoBJWgElSCChBUEFSCSlBRUAGCCk3n+OOPD0fLCIUcjjvOGNfvjjsWdgrLly8Pyz0anzdzSpgv
Zttv0xNW26svXxAvPHJmWO+1vPLkfoVJ5/qNBc/Y6Gcqj9eot55q5513DpcsWRLmcR4ABJWgElSC
ioJKUAGCarSRT2L5Qpvviuu2oMp3M1b7+qv86m+kv/7bNJaKYJo2Kaz22J87aWy4145bhi967tiw
2hDPwXzNl+07rl9h0rle9sFnbPQzVW2vv4r7vLzfWvv9VXOH7Z9fKLgAQSWoBJWgoqASVICgElSC
SlAJKkElqABBhUHzT6/fO8x733VbUF14xMyw2sm8XEs1nOup8sVh7ty5Ya01UM00r2spL3znHzkj
bPR1XX5GvyKlc+7sq3jJu5+x0fe+HPa56cDPdx3YE5bH34Tx/TZ6DOc9Ag0MhaCCoBJUgoqCSlAB
gkpQCSpBJagElaACBBWeRb4NP5+8zj18ZmE3jlDI4bjNpLGFzV5PtXLlynDOnDmFA7loVHs82Tfu
NSGc9+4pf+UBe4wP83+X17WUt7o347X86kf6FSztb36/mvmZyuvx8nqqHZ8/pjAfi8fOntTvnH5f
8sJxhYOJrJfu9KJw0aJF4caNG0NAUEFQCSpBRUElqCCoBJWgElSCioJKUAGCapSxy4tmht28v98x
+00Jy4npja6nyuGU13hUO/nvvv348H2vnRzuOHNcWC2c+ubNCOtdMF/9d88J8799+P494SlvnVzY
7NfV/n7taV7nVq6bGsraqWoufvu0sNoIhXws5l8Aqj3e04+eGtYKqX94+jNUsdbf53WJIguCCoJK
UAkqCipBBUElqDqN/FVXeWLKd8d1S1Cdduj0sN5XCvk1ySfkcuhmrf8ux1M5LDW/lrvvMD7M/917
Dt6qsNGLZ63Hk/daO/eI6YXNfl0vff8z5jvJBM3IW74vFVvx+cpBVQ6RfVbcz5oY1nvs+ZeJ8ivB
/LXgv+47Jcz7ddb7ejAvdQAEFQSVoBJUFFSCCoIKgkpQCSoKKkEFCKouZtcXzSjM641Gy5DP7PTp
08NqAzirhVOtvRBPOGBqmP+NvV82Prz6jJmFg7lgXvKx6eGz1oI9v998kRvu19def+2zT99Q9upr
1I/OnhhuOuCz4k7bjQsH85yqra168cxxYf5cl3cpV9xcZG06MNTegRBUEFSCSlBRUAkqCCoIKkEl
qCioBBUgqLqMct3QDtPHhd24nqp8boPdV6yMzMG8Jjm+8s86+7ipYSMXzwvnTgvzz91tp55w7uwJ
YStf3xxX1lYN//58IxVR2XIsR8Uy4mt9jhp9zuUvIPln1fuFJq+d3HenCWH+Gds+/ctSqTVWEFQQ
VIJKUAkqQSWoIKggqASVoKKgElSAoOoiyrVUFfNtyd0SVPv/7YTCyVtuEeYTbD7xnjV7RjiYf6Nc
y9Hsi0rpiW+fFOafe8DuPWFe1zJSr/UXjur3qlP7FUWDt5xKX7HVYxHquejwKeGme/ptuq/fYHYB
yJaT1vPPavT8lNeJVvt85j0CAUEFQSWoBJWgElSCCoIKI/3VXx72WbHRuGgH82N/7qSxhbVOzM34
mrPaENHBDDdsNKgO2rMnzBe5dns/yq+p8p5zI/oV2ief8dpP9NsO+/CN5J17Q93XL3/9nI/RfIdq
I3e2Put433Vi2Iyhv9X2+SwH+lYEBBUElaASVIJKUAkqCCoIKkElqASVoBJUEFToUF6/1y5hM05e
rTQP+itPlPlkOZzrw4Y7qD4wZ6uwE4Nqc/sCVvzax/sd6rqrvHYr/9x665Dy33/1I/2WP6vROxhr
PZ7yzshOXJdY7hVZsdOCqtovXtXOFxXnzp0bAoIKgkpQCSpBJagEFQQVBJWgElSCSlAJKggqdBCr
V68O84ml3J+unffsqzXIrxVjIIY7qN7/T1uF3RJU7Fy7JaiqrbmsFVflOlNAUEFQCSpSUAkqCCoI
KkElqCioBBUEFTqM449+d1juh5fXKbXDif29e08O88lv9m5bha0Mu1qT0q8+Y2bYSFAd/9atQ0HF
dgyqXXbotxlB1cxJ6Y3GVbU9ANeuXRsCggqCSlCRgkpQQVBBUAkqQUVBJaggqNBh7Lzt5MK8Tqkd
RiTkE97u248PmzH9vBFrreM6+7ipYSNBtfCoyWH+uXvt0hPOO2xS6KLP4fQTh08Ny6Bq9i8Te79s
fGH+WR99w9SwFc+zXDta0SR1CCoIKkFFCipBBUGFdmDp0qWF5b54FVvxf7/Xsvx3R/JkO9ATcMXy
4lCxkYvLOcdNCfPPzXdWfXT2xNBFn8Np/nr5fYf0FNYKqsEc56cfPTUs//sXzxwXjuRzLn9Zy8/N
138QVBBUgooUVIIKggqCSlAJKgoqQQVBhQ5ll112CUcyZsrBe3ndVLtddPJjy6/VG/eaUDiYtSX5
f1vrwvWBN48LXfQ5nOZ4P/KAnsJ8LM56xZZhvWP7ghOnhdWO6/xLyog+57+c3/JjW7JkSQgIKggq
QUUKKkEFQQVBJagEFQWVoIKgQgexcuXK8HmTx4bV4mq49svLe+blwZ7tdtHJAwLzOpBNw6riYIYf
7vyCLcL8ur/rwJ7wwiNnFrr4czj84FvGh+Vg2Xwsvv/QrcNqvxiUQzs3HdzZ6j04hzq8d9asWSEg
qCCoBBUpqAQVBBUElaASVBRUggqCCh1KPpnM2HqLcLjWVVUbSdAOoxIajataF5IcWvnCU7rXrmPD
/N+96dU94Zlvm1ro4s+mBcVfIr1iOR29Yjm2Ix+L7zl46/DYOZPCl7xwXGG9iGqnkNrc2shyf7+K
gKCCoBJUpKASVBBUaIev/xYtWhQe/e4jCpt9F+Ax+00Jy5+bvwbsmAvTX746yBePWheYau7xtz1h
/vNddugJT5qzdaEQ4HDs31cO89zcQM/NmaOkU34pKj1o14lhfk6AoIKgElSkoBJUEFQQVIJKUFFQ
CSoIKnQpi0+fF9ZaJ1HGRcVuXkM10MiqOP/gaWGOyNIPzOq31gXrvW/sKfzsO2aGooBDce7sCWFe
r1cec7u+YFyYj9f8uS3XEXby62ANFQQVBJWgIgWVoIKggqASVIKKgkpQQVBhFLN8+fJw+222Dnec
+ZywXhh12mDPVrjP340Lc1AdsHtPYTk+wQgFNuL5R84I86iEHZ8/JiyPuQ8fODXsyrERBntCUEFQ
CSpBRUElqCCoIKgElaCioBJUEFRAZuPGjeHJH/63sDxJ7ThzfJhvUc5rr6ZN3KIwr2cYjRe8Dx88
Ocwn+udOe8YP/NP4UCBwsM47bFJ45AE9YT7Wtps+tnAw6yE70fIXvvzclyxZEgKCCoJKUJGCSlBB
UKHbQquvry/MwfV/zT4g3GuvvQqbPTy008x38b14256wfE0O2rMn9PUfh7JnXx4cmz93/7LPpMJu
f13KX9zyc1+7dm0ICCoIKkFFCipBBUEFQSWoBBUFlaCCoAIGTXkSq7U/WLev56jmsQduHVYb9vnf
Dh4fGvjJmmuFZk8MZ+/TE+ZjadtpW4Td/DmrNkz4qKOOCgFBBUElqAQVBZWggqCCoBJUgoqCSlBB
UAFNYe7cuWE+4c/ebatwNK6nesXOWxTm12S3nXrCU946ORQRrLj47dMK33dIT1iO36hYbd1UN66d
KvcbrLjjjHHhdttMLrRuCoIKgkpQCSoKKkEFQQUIKkFFQSWoIKiAppOnrr9mz93CfPIvp6uPpovj
grdMKay2lqrim17dE557xPRCUTH6zBH+gTePK9xrl54wHzOvePFzwtESUfn5l6NcAEEFQSWoBBUF
laCCoAI2T/6/4redOSXcNKxGU1y97bVbhrXi6j1vGFfozr/R59zZE8IysGsdJ2e8ZXrYbSFVK6Lc
0QdBBUElqAQVBZWggqACBJWgoqASVBBUwIiyevXqcNOw2jSuunkIaI6kV++6RZhfi/IurmMP2TIU
V93rvMMmhbUGd5b+6+smhd3y/E87dHoooiCoAEElqCioBBUEFSCoBBUFlaACBBU6Lq5qjVXYd6cJ
Yb59uutuDT98WrjLDj1h+TrkPzv+0AmhuOquiHrXgT1htYg6dPeJYbc8/2P2mxJWe86LFi0KAUEF
CCpBRUElqCCoAEElqCioBBUEFdDW5Knqc+bMCWvdJl6egLtxjdVph00Jq+3VluOq2toqkdJZIXX4
/j1hrf353rjbloXdsj4q/6KUn2ceqbJ8+fJCQFABgkpQUVAJKggqYORZsmRJWG0g6O7bjw8/+oap
YbdcdE/6p8mFtS60+c+PPmjLwguPnBkKl/a6m/OkOVuHm7uDL0dUJ4bUuYfPDMs7dms9z1mzZoV5
ADAgqABBJagoqAQVBBUgqAQVBZWgAgQVupK8zqoc7lfrJF0ttLplXVW1uwCfdSfY3mPDxW+fFoqb
1nn+kTPCfFfmPi/vCbshoqqFU614eulOLwr7+vpCQFABgkpQUVAJKggqQFAJKgoqQQUIKox6Vq5c
Gea1GPUi64QDpoadNnohx1WtPQBL99qlJzzxTVuFBoIOj4sOn1J45AE94Y7PHxNWe4/evvfEsFPG
HtRbF/W8mVPCcihn/oUIEFSAoBJUFFSCCoIKEFSCSlAJKkEFCCpgkKFVb+p6trxQzD94Wtgpa3Vm
v2ZcYa3nlkcsHPyqsWEZAYJo4J75tqnhfzt4fLi59VEVX7xtT/jhgycXttt6qPzLRv4lpNrz2XXn
HcK85554gqACBJWgoqASVICgAmqRhwbOnTs3zF9PVLto7DhjXJjvZGq34Cq/wjvxkEnhbjv1hLUu
8uXXUW/b9znhgjlTwtH89WC9cNpcPJUessf48Ly3zQhH6m68HEy19tSrN4DTHXoQVICgElSCSlAJ
KkBQAYJKUAkqQQUIKqCNWb58eWG57moga69ycM3ebasw7y2YL2gtvZAeMT3MwVTvzrO83uqA3XvC
Dx68dWEeGNrJwZVfn3mHTQrf/rqxhfkuyYGswXvFzlsUluujWrVGKt+B9969J4cDjaU8eDOvhbK3
HiCoAEElqASVoAIEFSCoBJWgElSAoAK6hHwLeBlcFcv9BOutwao1YDTHV17Xki+OrVgbNNDIqrbu
qmIOrvfM2jI86c2TC3N85YAZrvER+d8oR0JUPO6NWxUets/YMAdTjsiBhlPFD75xUjjUsMzhnUd3
lIF00K4Tw4Eca3HM7b57uGTJknD16tUhAEEFCCpBJagEFSCoAEElqASVoAIEFYCCfIHKF668Jmvb
p8Nr2wHGV2m+vT2H2DH7TQnLi+9Zs2eEjUbW+/9xQphHBAw0OGqtx8pjHHLMHLTn0Mw/dyCjIgYa
jG/YY1y44C1Twlrrxso9IXMU51jO65vKMMpr8AbzGF+z525hHgOSo9+0ckBQAYJKUAkqQQUIKgAD
j69yUGLFfHEsByk2Gga17kbMXx2V5jjLfvigfj9+6KTCdx+wZVgrbJrxmJtpGXU55N786nHhu/af
EB4za1JhHuSaX6vBDMSsZ94PL4d3vtuu3JfSHnmAoAIgqASVoAIEFQBBJagEFSCoAHQFedhieaGt
WF58qwVZxXzhHq5o2X3nnrCMrENe3e+b9u739Xv02+jaqQNe8Yz/uEe/b3xVvwfu0W/5uJ73dFSV
NuM559e4WgzlWM7vlzACBBUAQSWoBBUgqAAIKkElqAAIKgBNoryw54t9NgdBDoVqlsNOK+bQGCnr
Pd5q65SyBl8CEFQABJWgAiCoAAgqQQVAUAEAAAgqAAAAQQUAAABBBQAAIKgAAAAEFQAAgKACAACA
oAIAABBUAAAAggoAAEBQAQAAQFABAAAIKgAAAEEFAAAgqAAAACCoAAAABBUAAICgAgAAEFQAAAAQ
VAAAAIIKAABAUAEAAAgqAAAACCoAAIDhD6rTSJIk2Zj/P9Ar82h8+yzXAAAAAElFTkSuQmCC
   </image>
   <ref >
      <set id="src_0" fmt="ptset">AAAABXNyY18wAAAAAAAAAAMAAAABQJAAAD6PzG48fQaI</set>
      <set id="src_1" fmt="ptset">AAAABXNyY18xAAAAAAAAAAMAAAABQGAAAD37L0c70LPR</set>
      <set id="src_22" fmt="ptset">AAAABnNyY18yMgAAAAAAAAADAAAAAT/AAAA+mcWHPEws4Q==</set>
      <set id="src_48" fmt="ptset">AAAABnNyY180OAAAAAAAAAADAAAAAT8AAAA+tdE7PIDr0Q==</set>
      <set id="src_src_95" fmt="mset">AAAACnNyY19zcmNfOTUAAAABAAAAAwAAAAI/gAAAPrXROz6ZxYdAgAAAPfsvRz6PzG4=</set>
      <set id="src_19" fmt="ptset">
AAAABnNyY18xOQAAAAAAAAACAAAAJT+AAAA/O7/8QEAAAD8WgTRAgAAAPiLAakCgAAA+1zHJQMAA
AD94s2RBAAAAPqTYbEEQAAA/QJNRQSAAAD77dShBMAAAPgC1mkFAAAA+s9IWQVAAAD7MTehBcAAA
PtQLkUGAAAA/TGAuQYgAAD9Ze91BkAAAPyuRjEGYAAA+P7OLQaAAAD6SufFBqAAAPmSUIUGwAAA+
qUMSQbgAAD9RjIVBwAAAP1ZOO0HQAAA+N2S1QeAAAD6oyYlB6AAAPmOZmkH4AAA/LQjjQgAAAD7l
GBhCBAAAP3EyzkIIAAA+HIf+QgwAAD7YlnRCFAAAPhb0FUIYAAA/EdsCQhwAAD+O8GFCIAAAPRrt
AEIkAAA+UcYWQigAAD+JcKVCMAAAPtK67kI4AAA/LhXV
      </set>
      <set id="src_56" fmt="ptset">
AAAABnNyY181NgAAAAAAAAACAAABVr+zMzM/6jH5v5wOBz/jh0y/hOjbP90cir9bh10/1u9Hvy09
BT/Q/TG+/eVZP8tECb6hUKg/xcGovgl37z/Ac/s9PsXJP7tZBD5o2tQ/tm7XPtECGz+xs50/Fstm
P60ljT9FFb4/qMLzP3NgFj+kiio/gAAAP6Nqcz+Q1Tc/oHmcP6f6ZD+cj8Q/vx+QP5jLKj/WRLw/
lSpnP+1p6D+RrB5AAAAAP472D0ACR4o/jk8DQA3aID+LEdNAGWy2P4fzWkAk/0w/hPJuQDCR4z+C
DfFAPCR5P36JnUBAAAA/fLn+QEe3Dz95K/9AU0mlP3QBCEBe3Ds/bwbNQGpu0T9qO3hAdgFnP2Wd
QkCAAAA/YcNAQIDJ/z9hKnVAhpNKP1zhbkCMXJU/WMCYQJIl4D9Uxm5Al+8rP1DxekCduHY/TUBU
QKAAAD9L1YdAo4HBP0mxoECpSww/RkQSQK8UVz9C9mhAtN2iPz/Hb0C6pu0/PLX8QMAAAD85+VRA
wHA4PznA80DGOYM/Nuc/QMwCzj80J9pA0cwZPzGBw0DXlWQ/LvQHQN1erz8sfbpA4AAAPytmu0Dj
J/o/Kh35QOjxRT8n0+lA7rqQPyWeukD0g9w/I32hQPpNJz8hb9xBAAAAPx98PEEACzk/H3SwQQLv
3j8di2lBBdSEPxuzWkEIuSk/GevcQQudzz8YNFFBDoJ0PxaMHEEQAAA/FbdgQRFnGj8U8qtBFEu/
PxNnbkEXMGU/EencQRoVCz8QeXJBHPmwPw8Vr0Ef3lY/Db4aQSAAAD8NrsRBIsL7PwxyPUElp6E/
CzGoQSiMRj8J++xBK3DsPwjQokEuVZE/B69kQTAAAD8HDUVBMTo3PwaX0kE0Htw/BYmOQTcDgj8E
hD5BOegnPwOHjUE8zM0/ApMmQT+xcj8BprtBQAAAPwGOHEFClhg/AMH9QUV6vT7/yUdBSF9jPv4c
zUFLRAg+/H4EQU4orj767GdBUAAAPvnzdkFRDVM++Wd4QVPx+T737rxBVtafPvaBv0FZu0Q+9SAP
QVyf6j7zyT9BX4SPPvJ850FgAAA+8kaAQWJpNT7xOqJBZU3aPvACEEFoMoA+7tLSQWsXJT7trJBB
bfvLPuyO80FwAAA+68zTQXDgcD7reahBc8UWPupsYEF2qbs+6WbNQXmOYT7oaKZBfHMGPudxo0F/
V6w+5oGAQYAAAD7mS9tBgR4pPuWX+0GCkHs+5LTVQYQCzj7j19BBhXUhPuMAs0GG53Q+4i9FQYgA
AD7hlENBiFnGPuFjT0GJzBk+4JydQYs+bD7f2v1BjLC/Pt8eP0GOIxI+3mY0QY+VZD7dsq9BkAAA
Pt1/0UGRB7c+3QOFQZJ6Cj7cWI1Bk+xdPtuxn0GVXq8+2w6UQZbRAj7ab0hBmAAAPtnvokGYQ1U+
2dOWQZm1qD7ZO15Bmyf6PtimfkGcmk0+2BTWQZ4MoD7XhkhBn37zPtb6tkGgAAA+1srCQaDxRT7W
cgVBomOYPtXsGUGj1es+1WjZQaVIPj7U6CpBprqQPtRp9kGoAAA+0/0GQags4z7T7iRBqZ82PtN0
nkGrEYk+0v1QQayD3D7SiCNBrfYuPtIVBUGvaIE+0aPhQbAAAD7RdiZBsNrUPtE0pkGyTSc+0MdC
QbO/eT7QW6RBtTHMPs/xu0G2pB8+z4l4QbgAAD7PKPlBuBZyPs8iy0G5iMQ+zr2lQbr7Fz7OWflB
vG1qPs33ukG9370+zZbZQb9SDz7NN0pBwAAAPs0K2kHAxGI+zNkCQcI2tT7Me/VBw6kIPswgGEHF
G1o+y8VfQcaNrT7La8BByAAAPssTM0HIAAA+yxMzQclyUz7Ku6xByuSmPsplI0HMVvg+yg+OQc3J
Sz7JuuZBzzuePslnIkHQAAA+yTsRQdCt8T7JFDtB0iBDPsjCKEHTkpY+yHDiQdUE6T7IIGJB1nc8
PsfQokHX6Y4+x4GbQdgAAD7HfNdB2VvhPsczRkHazjQ+xuWeQdxAhz7GmJ1B3bLZPsZMPUHfJSw+
xgB5QeAAAD7F0/tB4Jd/PsW1TEHiCdI+xWqwQeN8JD7FIKFB5O53PsTXG0HmYMo+xI4YQefTHT7E
RZVB6AAAPsQ800HpRXA+w/2NQeq3wj7Dtf1B7CoVPsNu4EHtnGg+wygzQe8Ouz7C4fNB8AAAPsK0
Z0HwgQ0+wpwcQfHzYD7CVqtB82WzPsIRnEH02AY+wczuQfZKWD7BiJtB97yrPsFEo0H4AAA+wThR
Qfku/j7BAQJB+qFRPsC9tkH8E6M+wHq7Qf2F9j7AOBFB/vhJPr/1tEIAAAA+v8afQgA1Tj6/s6JC
AO53Pr9x2UIBp6E+vzBXQgJgyj6+7xpCAxnzPr6uIEID0x0+vm1oQgQAAD6+XcFCBIxGPr4s7kIF
RXA+veyzQgX+mT69rLRCBrfCPr1s70IHcOw+vS1jQggAAD68/G9CCCoVPrzuD0II4z4+vK7xQgmc
aD68cAhCClWRPrwxUkILDrs+u/LOQgvH5D67tHxCDAAAPruhokIMgQ0+u3ZZQg06Nz67OGVCDfNg
Prr6nkIOrIk+ur0EQg9lsz66f5ZCEAAAPrpMhUIQHtw+ukJSQhDYBj66BThCEZEvPrnIR0ISSlg+
uYt+QhMDgj65TtxCE7yrPrkSYEIUAAA+uPxrQhR11T641glCFS7+PriZ2EIV6Cc+uF3KQhahUT64
IeBCF1p6PrfmGEIYAAA+t7DFQhgToz63qnNCGMzNPrdu70IZhfY+tzOMQho/ID62+ElCGvhJPra9
JkIbsXI+toIiQhwAAD62aSJCHGqcPrZHPUIdI8U+tgx2Qh3c7j610c1CHpYYPrWXQUIfT0E+tVzR
QiAAAD61JSVCIAhrPrUif0IgwZQ+tOhIQiF6vT60rixCIjPnPrR0LEIi7RA+tDpHQiOmOj60AHxC
JAAAPrPkgUIkX2M+s8bMQiUYjD6zjTVCJdG2PrNTuEImit8+sxpUQidECD6y4QlCJ/0yPrKn1kIo
AAA+sqb4Qii2Wz6ybrxCKW+FPrI1ukIqKK4+sfzPQirh1z6xw/xCK5sBPrGLQUIsAAA+sWxZQixU
Kj6xUpxCLQ1TPrEaD0Itxn0+sOGYQi5/pj6wqTdCLzjQPrBw7UIv8fk+sDi5QjAAAD6wNHhCMKsi
PrAAmkIxZEw+r8iSQjIddT6vkJ9CMtafPq9YwUIzj8g+ryD4QjQAAD6u/zNCNEjxPq7pREI1Ahs+
rrGlQjW7RD6uehtCNnRtPq5CpkI3LZc+rgtEQjfmwD6t0/dCOAAAPq3Mb0I4n+o+rZy/QjlZEz6t
ZZpCOhI8Pq0uiUI6y2Y+rPeMQjuEjz6swKNCPAAAPqycEkI8Pbg+rInNQjz24j6sUwtCPbALPqwc
XEI+aTU+q+XAQj8iXj6rrzdCP9uHPqt4wkJAAAA+q24KQkCUsT6rQl9CQU3aPqsMEEJCBwQ+qtXT
QkLALT6qn6hCQ3lWPqppkUJEAAA+qkJGQkQygD6qM4xCROupPqn9mUJFpNI+qce5QkZd/D6pketC
RxclPqlcMEJH0E8+qSaGQkiJeD6o8O9CSUKhPqi7akJJ+8s+qIX2Qkq09D6oUJVCS24dPqgbRUJM
J0c+p+YIQkzgcD6nsNxCTZmaPqd7wQ==
      </set>
      <set id="src_65" fmt="ptset">
AAAABnNyY182NQAAAAAAAAACAAAAMT+AAAA/nmIuQAAAAD+MYDBAQAAAP4xj7UCAAAA/aybOQKAA
AD9MMV5AwAAAPxwQREDgAAA/GZ2RQQAAAD8nD6ZBEAAAPylYiUEgAAA/GWipQTAAAD8jwrhBQAAA
PuyuREFQAAA+04pRQWAAAD77BrRBcAAAPt2EREGAAAA+ycHHQYgAAD7Nss5BkAAAPrNSiEGYAAA+
pH6TQaAAAD8ATBtBqAAAPtUOQ0GwAAA+swT9QbgAAD7RllxBwAAAPtl78UHIAAA+oe4mQdAAAD73
4oJB2AAAPtxK1kHgAAA+vMkFQegAAD7GttxB8AAAPuPoDEH4AAA+0dwHQgAAAD76ci5CBAAAPtV6
CUIIAAA+vwEwQgwAAD6azQpCEAAAPsI5u0IUAAA+nNNuQhgAAD7Kn69CHAAAPwJEFUIgAAA+vL1T
QiQAAD6arMJCKAAAPt5qhEIsAAA+o0KsQjAAAD5Pp9JCNAAAPwCVy0I4AAA+qTTQQjwAAD65OK5C
QAAAPrUpIUJEAAA9dLKN
      </set>
      <set id="src_63" fmt="ptset">
AAAABnNyY182MwAAAAAAAAACAAAAKj+AAAA/Kl84QAAAAD96NIxAgAAAP8bkLECgAAA+HhHQQOAA
AD841VVBAAAAP1+l9kEQAAA9JUK6QSAAAD67kKJBQAAAPtRYtEFQAAA/cvKoQWAAAD8yh0dBcAAA
PtH83UGAAAA/bBnMQYgAAD92cypBkAAAPpCo0EGYAAA+kzoKQaAAAD6Sp+VBqAAAPqS0BEGwAAA/
TRypQbgAAD8kneZBwAAAPiUb1EHIAAA/l9f7QdAAAD467CxB2AAAP6NHRUHgAAA/KB70QegAAD6d
ZFBB8AAAPwf3SUH4AAA+o4oqQgAAAD7BGEtCBAAAPtn1MEIIAAA/EjtrQgwAAD7xRxpCEAAAPn+v
V0IcAAA/Lg0uQiAAAD8vuq9CJAAAPsmUjEIoAAA+OaVXQiwAAD6DCKpCMAAAPr331UI0AAA/Bz8F
QjgAAD7VcFBCRAAAPjUdYw==
      </set>
      <set id="src_95" fmt="ptset">
AAAABnNyY185NQAAAAAAAAACAAABVr+zMzNAIW7zv5wOB0AaXtC/hOjbQBOwXb9bh11ADV5Pvy09
BUAHY6C+/eVZQAG7k76hUKg/+MNavgl37z/uo149PsXJP+UPLT5o2tQ/2/8xPtECGz/TbD4/Fstm
P8tPij9FFb4/w6KqP3NgFj+8X44/gAAAP7p2Hj+Q1Tc/tYB3P6f6ZD+u//g/vx+QP6jY7z/WRLw/
owaCP+1p6D+dhBlAAAAAP5lOeUACR4o/mE1cQA3aID+TXjBAGWy2P46ys0Ak/0w/ikc5QDCR4z+G
GEhAPCR5P4IimUBAAAA/gNziQEe3Dz98xh1AU0mlP3WtdEBe3Ds/bvWmQGpu0T9omXNAdgFnP2KT
40CAAAA/XaKjQIDJ/z9c4EJAhpNKP1d6HkCMXJU/Ul1CQJIl4D9NhbZAl+8rP0jvt0CduHY/RJe2
QKAAAD9C8e1Ao4HBP0B6VkCpSww/PJRpQK8UVz844u5AtN2iPzVjC0C6pu0/MhIRQMAAAD8vKOlA
wHA4Py7tdEDGOYM/K/LMQMwCzj8pH9JA0cwZPyZyYEDXlWQ/I+hsQN1erz8hgAtA4AAAPyByeEDj
J/o/HzdpQOjxRT8dDM5A7rqQPxr+mkD0g9w/GQtCQPpNJz8XMVFBAAAAPxV2DUEACzk/FW9oQQLv
3j8TxDhBBdSEPxIuhkEIuSk/EK0oQQudzz8PPwVBDoJ0Pw3jEEEQAAA/DTaWQRFnGj8MmE9BFEu/
Pwtd0kEXMGU/CjK5QRoVCz8JFixBHPmwPwgHZEEf3lY/BwWhQSAAAD8G+jZBIsL7PwYQLkElp6E/
BSZiQSiMRj8ER5pBK3DsPwNzPUEuVZE/Aqi9QTAAAD8COGhBMTo3PwHnj0E0Htw/AS8zQTcDgj8A
fy9BOegnPv+uHUE8zM0+/mzMQT+xcj79OZpBQAAAPv0Z0UFClhg+/BPEQUV6vT76+pFBSF9jPvnt
U0FLRAg++OtlQU4orj739ClBUAAAPvdcI0FRDVM+9wcNQVPx+T72I4VBVtafPvVJDEFZu0Q+9Hcl
QVyf6j7zrVtBX4SPPvLrPUFgAAA+8suaQWJpNT7yMGFBZU3aPvF8ZEFoMoA+8M7mQWsXJT7wJ5BB
bfvLPu+GC0FwAAA+7xi+QXDgcD7u6ghBc8UWPu5TO0F2qbs+7cFdQXmOYT7tNCpBfHMGPuyrYkF/
V6w+7CbIQYAAAD7sCTVBgR4pPuumJEGCkHs+6yk/QYQCzj7qr+VBhXUhPuo550GG53Q+6ccWQYgA
AD7pch9BiFnGPulXSEGJzBk+6OpUQYs+bD7ogBFBjLC/PugYXUGOIxI+57MUQY+VZD7nUBZBkAAA
Pucz/0GRB7c+5u9DQZJ6Cj7mkH9Bk+xdPuYzrUGVXq8+5dizQZbRAj7lf3lBmAAAPuU3tUGYQ1U+
5SfnQZm1qD7k0edBmyf6PuR9ZEGcmk0+5CpKQZ4MoD7j2IZBn37zPuOIB0GgAAA+42xCQaDxRT7j
OLtBomOYPuLqk0Gj1es+4p2BQaVIPj7iUXVBprqQPuIGYkGoAAA+4cUtQags4z7hvDxBqZ82PuFy
9kGrEYk+4SqGQayD3D7g4uBBrfYuPuCb+kGvaIE+4FXLQbAAAD7gOUhBsNrUPuAQSkGyTSc+38tt
QbO/eT7fhy5BtTHMPt9Dg0G2pB8+3wBnQbgAAD7ewddBuBZyPt690UG5iMQ+3nu8Qbr7Fz7eOiJB
vG1qPt34+0G9370+3bhEQb9SDz7dd/dBwAAAPt1Z5kHAxGI+3TgOQcI2tT7c+IZBw6kIPty5WkHF
G1o+3HqFQcaNrT7cPARByAAAPtv90kHIAAA+2/3SQclyUz7bv+5ByuSmPtuCUkHMVvg+20T8Qc3J
Sz7bB+lBzzuePtrLFkHQAAA+2qruQdCt8T7ajoFB0iBDPtpSJ0HTkpY+2hYFQdUE6T7Z2hlB1nc8
PtmeYkHX6Y4+2WLcQdgAAD7ZX0JB2VvhPtknh0HazjQ+2OxgQdxAhz7YsWVB3bLZPth2lkHfJSw+
2DvwQeAAAD7YGVtB4Jd/PtgBckHiCdI+18cbQeN8JD7XjOlB5O53PtdS20HmYMo+1xjxQefTHT7W
3yhB6AAAPtbYKUHpRXA+1qV/Qeq3wj7Wa/dB7CoVPtYyjUHtnGg+1flCQe8Ouz7VwBNB8AAAPtWa
4UHwgQ0+1YcBQfHzYD7VTgpB82WzPtUVL0H02AY+1NxtQfZKWD7Uo8VB97yrPtRrNkH4AAA+1GDx
Qfku/j7UMsBB+qFRPtP6YUH8E6M+08IaQf2F9j7TielB/vhJPtNRz0IAAAA+0ynpQgA1Tj7TGctC
AO53PtLh3EIBp6E+0qoDQgJgyj7Scj5CAxnzPtI6jkID0x0+0gLxQgQAAD7R9XlCBIxGPtHLaUIF
RXA+0ZP0QgX+mT7RXJJCBrfCPtElQ0IHcOw+0O4HQggAAD7Qw2VCCCoVPtC23UII4z4+0H/GQgmc
aD7QSMBCClWRPtARzEILDrs+z9rqQgvH5D7PpBlCDAAAPs+TgEIMgQ0+z21ZQg06Nz7PNqpCDfNg
Ps8ADEIOrIk+zsl/Qg9lsz7OkwJCEAAAPs5lp0IQHtw+zlyWQhDYBj7OJjpCEZEvPs3v7kISSlg+
zbmzQhMDgj7Ng4dCE7yrPs1Na0IUAAA+zTnCQhR11T7NF19CFS7+PszhYkIV6Cc+zKt1QhahUT7M
dZhCF1p6Psw/ykIYAAA+zA+9QhgToz7MCgtCGMzNPsvUW0IZhfY+y566Qho/ID7LaSlCGvhJPssz
pkIbsXI+yv4zQhwAAD7K54pCHGqcPsrIzkIdI8U+ypN4Qh3c7j7KXjFCHpYYPsoo+EIfT0E+yfPO
QiAAAD7JwR1CIAhrPsm+s0IgwZQ+yYmmQiF6vT7JVKhCIjPnPskfuEIi7RA+yOrXQiOmOj7ItgRC
JAAAPsicbEIkX2M+yIE/QiUYjD7ITIlCJdG2PsgX4EImit8+x+NGQidECD7HrrtCJ/0yPsd6PUIo
AAA+x3lxQii2Wz7HRc1CKW+FPscRbEIqKK4+xt0YQirh1z7GqNNCK5sBPsZ0nEIsAAA+xlgmQixU
Kj7GQHJCLQ1TPsYMV0Itxn0+xdhJQi5/pj7FpElCLzjQPsVwV0Iv8fk+xTxzQjAAAD7FOIVCMKsi
PsUInUIxZEw+xNTVQjIddT7EoRpCMtafPsRtbUIzj8g+xDnOQjQAAD7EGotCNEjxPsQGPEI1Ahs+
w9K4QjW7RD7Dn0JCNnRtPsNr2UI3LZc+wzh+QjfmwD7DBTFCOAAAPsL+M0I4n+o+wtHxQjlZEz7C
nr9COhI8PsJrmkI6y2Y+wjiDQjuEjz7CBXlCPAAAPsHjekI8Pbg+wdJ9Qjz24j7Bn45CPbALPsFs
rUI+aTU+wTnZQj8iXj7BBxJCP9uHPsDUWUJAAAA+wMpdQkCUsT7Aoa1CQU3aPsBvD0JCBwQ+wDx+
QkLALT7ACfpCQ3lWPr/XhEJEAAA+v7LZQkQygD6/pRtCROupPr9yv0JFpNI+v0BxQkZd/D6/Di9C
RxclPr7b+0JH0E8+vqnUQkiJeD6+d7tCSUKhPr5FrkJJ+8s+vhOvQkq09D694b1CS24dPr2v2EJM
J0c+vX4AQkzgcD69TDVCTZmaPr0aeA==
      </set>
      <set id="src_60" fmt="ptset">
AAAABnNyY182MAAAAAAAAAACAAAAMT+AAAA/uEPGQAAAAD+QbLNAQAAAP5v4rkCAAAA/ZIkrQKAA
AD8YxpFAwAAAPybNuEDgAAA/E3FaQQAAAD736PxBEAAAPy8X9kEgAAA/Dr/KQTAAAD8guz5BQAAA
PwxTdkFQAAA+39YLQWAAAD7u/5tBcAAAPsWigEGAAAA+5OlCQYgAAD7ap6tBkAAAPq+mL0GYAAA+
4EfJQaAAAD8BCNdBqAAAPvj9pUGwAAA/AZfLQbgAAD8VE8FBwAAAPv25ZEHIAAA+yQRSQdAAAD65
M8NB2AAAPuTvJ0HgAAA+yA2YQegAAD64xX9B8AAAPt5rTUH4AAA+3negQgAAAD7G1mlCBAAAPpar
K0IIAAA+3ncSQgwAAD7FPyVCEAAAPuhqMUIUAAA+tLaFQhgAAD7NyE5CHAAAPriyfkIgAAA+0bSf
QiQAAD7WXHZCKAAAPpH4wUIsAAA+zA4NQjAAAD60ZXpCNAAAPpMxAkI4AAA/FNbwQjwAAD6u2XZC
QAAAPtkgZEJEAAA+0fPt
      </set>
      <set id="src_731" fmt="ptset">
AAAAB3NyY183MzEAAAAAAAAAAgAAAC8+rqW5P4qA1j6ZUGM/iwlfPpUMHz+NEDM+jBZdP420Cj6H
m3s/kJVRPoCRPj+ROSg+gJE+P5Ofjz5jsdg/lWIePlMOAT+YlVE+OrwVP5rSwj4t70k/ntLCPgeI
4j+htAo9296RP6W0Cj2CRPg/qlfhPQmoqD+wbFy8w7juP7W0Cr2Ppo0/vJVRvgka9T/C0sK+RouZ
P8qA1r6K8+E/0BpwvrFaRz/Xdpm+4BKZP905KL8E1hk/5i7rvxqYqT/svke/MfTSP/SVUb9MMkI/
+8iEv2QyQkAC2gW/f7dhQAaIGb+NnkBACrEPv5vbsUAOc56/qfArQBOSV7+5TFRAFwL7v8gtnEAa
7oC/2ASmQB5znr/nN9lAI33cv/ZrDUAmxYrAAqYqQCrugMAKVD9ALrEPwBIrSUAyc57AGdldQDUX
dcAgpipAOHOewCh9NEA7VObAL9ldQD42LsA2+BZAQZJXwD4CU0BEiBnARYCeQEdijcBLXnxASabS
      </set>
      <set id="src_891" fmt="ptset">
AAAAB3NyY184OTEAAAAAAAAAAgAAAEc+kdjsPznOej6epbk/QUXxPqJ8wz9Er8E+p5t7P0ogZT6l
DB8/SxYoPqjjKT9RKqM+pGhIP1DYtz6oP1I/WDTgPqZTzT9Yhsw+qD9SP16bRj6lDB8/YNi3PqmH
AD9l928+pGhIP2g04D6nm3s/cDTgPqb3pD90r8E+qirYP3ogZT6lr/Y/gGxcPqZTzT+EQ2Y+nV4L
P4d2mT6bcoY/ivu4PpMgmj+OLus+kJE+P5KpzD6OAeI/lqnMPo1eCz+bJK0+gyCaP59Noz6B2Ow/
pENmPm829z+nyIQ+XpMgP60QMz5N70k/sbQKPkOx2D+3TaM+J4jiP70QMz4W5Qs/xENmPfqW4z/J
tAo9x2OwP9C+Rz2ZTzU/102jPYJE+D/eV+E9HiOJP+QacDzqW40/602jO58wwz/xEDO8JiouP/ga
cL0fTRs//tLCvVy9v0ADu0y9oZITQAdpYb2uXt9AC33cveQhb0APkle9+yusQBPkQr4M8f9AF2lh
vg45rUAcIbO+HZXWQCAhs74XL3BAJQL7vhh3HkAp+L2+FKAUQC/Px74dldZANLEPviAlMkA67oC+
M1hlQEBfJL45vsxARkqpvkka9UBLptK+TPH/QFJKqb5cTihAWDYuvl2V1kBe7oC+eb7MQGTugL6D
6aNAa5JXvpfArkBxkle+pTFRQHg2Lr6+JxRAffi9vsuXuECB8iG+5TFRQISgNr71MVFAh2LFvwQy
QkCJbQK/DXnwQIugNr8VefBAjKA2
      </set>
      <set id="src_81" fmt="ptset">
AAAABnNyY184MQAAAAAAAAACAAAAQj4wfqU/Q2gTPjblCz9Gm0Y+NZ1dP0u5/z41nV0/Tu0yPjRV
rz9TaBM+NFWvP1jYtz4zDgE/WxYoPjblCz9hKqM+NuULP2X3bz48A8Q/bF3WPj1Lcj9vkQk+QSJ8
P3VTmD4/2s4/eXyOPkEifD+AGnA+PAPEP4DnPT49S3I/hJVRPj1Lcj+HJK0+P9rOP4pX4T4/2s4/
i/F6PkT5hj+P8Xo+Te9JP5JX4T5ZdGc/li7rPmEifD+YlVE+be9JP5znPT56vBU/oENmPoWv9j+k
lVE+iOMpP6fxej6OAeI/rTkoPpjjKT+yV+E+odjsP7efjz6jxHE/vWIePq4B4j/EbFw+tvekP8oF
9T66zq8/0ENmPr/tZz/WgNY+xvekP95X4T7IP1I/5TkoPstyhj/tixQ+zLo0P/ZX4T7KKtg//02j
Psebe0AEDTg+ys6vQAlU5j7I4ylADg04Psg/UkATQGs+yYcAQBkC+z7MujRAHsWKPsMgmkAkXyQ+
vqW5QCsr8D66zq9AMVTmPrCRPkA3ptI+onzDQD4hsz6aKthARMWKPomHAEBKsQ8+cw4BQFFAaz5P
NvdAV33cPijQkEBeDTg9/SY/QGQhsz2tyhZAasWKPI4yl0BxAvu9FQ+qQHhfJL3H+HlAfl8kviK0
jkCCbQK+ZouZQIV3QL6KUApAiN2mvqavnUCLsUe+uvPhQI+gNg==
      </set>
      <set id="src_14" fmt="ptset">
AAAABnNyY18xNAAAAAAAAAACAAAAQD71DB8/Qc56PvLp/T9CVwI+88RxP0g04D71DB8/S7n/PvWv
9j9Om0Y++OMpP1QL6j744yk/VptGPvjjKT9Zzno+9vekP15JWz71DB8/Y7n/PvHY7D9lU5g+8nzD
P2ogZT7x2Ow/bfdvPvPEcT9zaBM+88RxP3iGzD71r/Y/gOc9PvRoSD+Evkc++D9SP4jnPT76Ktg/
jGxcPwBInz+REDM/AoYQP5WLFD8GCy4/mtLCPwW5Qz+hOSg/BgsuP6liHj8Ew4A/sWIePwTDgD+5
EDM/BHGVP8GLFD8FuUM/y8iEPwZdGj/VtAo/B1LcP+GLFD8FFWw/7Oc9PwLX+z/4lVE++3KGQALF
ij7tXgtACVTmPtjjKUAPu0w+yirYQBcC+z6v7WdAHiGzPpZTzUAkiBk+duULQCt93D5DsdhAMogZ
PfV4K0A5klc9ekx/QECxD7wRr01ASIgZvaGSE0BP5EK+IrSOQFbaBb5mi5lAXg04vpXVKEBlaWG+
ulAKQGtAa77eJxRAcLEPvvrz4UB2nJS/DNYZQHxznr8c1hlAgNNpvyn00kCDlfi/M45rQIYvkr87
4FdAiIF9v0H00kCKbQK/RNYZQIwlVL9BouZAjefkv0BbOECPi7u/O45rQJEQ2b8zPIBAkou7vygJ
TUCUBpy/HGjfQJVb8b8NefBAlm0C
      </set>
      <set id="src_5" fmt="ptset">
AAAABXNyY181AAAAAAAAAAIAAABYvQrSOj7m0Ca884JRPuoDWr0P8PI+9ixPvPbsIT7/xem9D/Dy
PwCGzL0AlMk/Bu0yvQrSOj8H4vS84nFAPwu5/70K0jo/Du0yvQrSOj8V92+9H00bPxg04Lz27CE/
H5EJvRouYz8iclG9CtI6PyeRCb0aLmM/K7n/vOyusT8yxDy9D/DyPzabRrzN9l8/PVOYvPbsIT9C
IGW8uXt9P0iGzL0AlMk/S7n/vHgVsz9TFii8JiouP1fi9DvxHEg/Xu0yPEp5qT9hzno86luNP2rE
PDzV4Kw/b+L0PSNCQT942Lc9KGD6P3+RCT11LcY/hWIePZGhIT+Ivkc9xNRUP44F9T3RoSE/kRAz
PfqW4z+VixQ98ujPP5iVUT4QfqU/ntLCPhRVrz+i+7g+JkE0P6qA1j4vNvc/ri7rPkjQkD+2V+E+
Q7HYP7tNoz5Mp5s/wgX1PkjQkD/HTaM+Shg+P9Hc/z5Dsdg/2i7rPkEifD/k5z0+McZTP+77uD4f
2s4/+02jPgeI4kACxYo93m3tQAixDz2ZTzVADl8kPUcZTEAVF3U8XvSKQBtU5ryawyxAInOevXE4
oEApVOa9vbsIQDCxD74Ydx5ANxd1vkaLmUA+Sqm+gLZwQETugL6ZCFxATF8kvrrz4UBTK/C+1dUo
QFrFir73HNdAYabSvwn00kBpAvu/G45rQG7ugL8pouZAdabSvzqYqUB7u0y/SK0kQIC+7r9Z9NJA
g1iIv2V58ECGYsW/cfTSQIjJK794rSRAiyVUv4BWkkCNd0C/gkIXQI/8X7+Ef4hAkbSwv4Oyu0CT
tLC/hSNfQJUGnL+DN9lAloF9v4AtnECXgX2/d2V2QJjyIb9ty9xAmZX4v1158ECaqnO/T7dhQJti
xb874FdAnC+SvylQ+0CcOc+/E45rQJy+7r71notAnTnPvsSNekCdOc8=
      </set>
      <set id="src_542" fmt="ptset">
AAAAB3NyY181NDIAAAAAAAAAAgAAADm+YrSOPwUBrb44CeQ/C2gTvjcvcD8PPx2+LPH/PxWlhL4s
8f8/GSqjviK0jj8baBO+HZXWPyA04L4LqlE/KDTgvgAlMj8sC+q93wK2PzVTmL3Kh9U/P+L0vbN9
mD9LaBO9rl7fP1O5/72cc1o/YnJRvaGSEz9t92+9qUAnP3xd1r2rz4M/g8iEvaawyz+Kqcy9sO48
P5DnPb2zfZg/mL5HvavPgz+gbFy9pCFvP6m0Cr2kIW8/s/F6vbsrrD++Luu9z6aNP8fxer3uXt8/
0oDWvgpioz/d3P++KmKjP+kQM748Tig/9gX1vlm+zEACSqm+fZXWQAnPx76QtnBAEMWKvqASmUAX
+L2+rN9mQB6clL67l7hAJF8kvsXVKEAqNi6+0VpHQDANOL7YZIVANfi9vuH+HkA7ptK+6GSFQEIh
s77tgz1ASA04vu4nFEBOiBm+8qH1QFUXdb70jXpAWwL7vvSNekBg2gW+8qH1QGaxD77zRcxAa/i9
vumsM0BxK/C+5nkAQHaxD77eyutAe+RCvtXVKECAi7u+zDuPQIMbF77EjXpAhU5KvrUxUUCHySu+
p8CuQIoGnL6Z4tBAjBetvorz4UCOBpw=
      </set>
      <set id="src_74" fmt="ptset">
AAAABnNyY183NAAAAAAAAAACAAAAO77a8+E/CDTgvtavnT8Gm0a+1I16Pw33b77UjXo/EDTgvtUx
UT8Ur8G+00XMPxrEPL7WeQA/Hz8dvtfArj8jFii+2GSFPynOer7bl7g/MsQ8vuSNej85znq+6lAK
P0CGzL7uyus/SnJRvvFaRz9VpYS+80XMP1+RCb7yofU/bF3WvvH+Hj942Le+7DuPP4L7uL7oZIU/
ilfhvuSNej+RtAq+4VpHP5kQM77bl7g/oi7rvtzfZj+qqcy+3YM9P7N2mb7eyus/vWIevuC2cD/H
yIS+40XMP9GLFL7iofU/3WIevuKh9T/pYh6+5I16P/YF9b7iofVAAVTmvuXVKEAHz8e+6awzQA42
Lr7x/h5AFDYuvvSNekAaIbO+/DuPQCCIGb8ACU1AJxd1vwPgV0AtaWG/B2V2QDRfJL8LPIBAOu6A
vw158EBBVOa/EP8PQEem0r8SRr1ATnOevxJGvUBUIbO/EpipQFnPx78TPIBAXsWKvw9ldkBkNi6/
DSgFQGixD78Ht2FAbbtMvwBbOEBx+L2+6vPhQHbugL7TRcxAesWKvrXVKEB/QGu+k+mjQIFYiL5d
ldZAg20CvguqUUCFYsW9Ydx3QIb8Xz0GPtdAiKA2PgOx2ECJOc8=
      </set>
      <set id="src_281" fmt="ptset">
AAAAB3NyY18yODEAAAAAAAAAAgAAAES+QrSOPu02jb46LAY++gNavjm+zD8ANOC+NefCPwRd1r4z
WGU/CiBlvjIQtz8NAa2+Ny9wPw6bRr4vgVs/EsQ8vjIQtz8XPx2+MhC3PxrEPL4qYqM/G7n/vhsG
ej8iclG+D4FbPyeRCb4CtI4/LVOYvelAJz8w2Le92eP+PzogZb3cc1o/Pfdvvcf4eT9Gm0a9prDL
P0u5/72UxUY/VF3WvYLZwT9cC+q9XL2/P2ZJW71XnwY/cSqjvTPH/D99pYS9Gi5jP4TnPbzicUA/
i02jvDqlDz+SLuu7fw8fP5hDZrvRcxQ/ni7ru6h9Uj+kbFy7LSOaP6tNo7uofVI/soDWu/po1z+5
ixS7+mjXP8JX4buofVI/y/F6u9FzFD/VtAq8OqUPP992mbv6aNc/6vu4vE8f8T/2+7i82DPPQAGm
0r0fTRtAB8/HvWwZ6EAOSqm9oZITQBUC+727K6xAG1Tmveawy0Ahkle+BUPrQCghs74bBnpALpyU
viuqUUA0nJS+S6pRQDrFir5pGvVAQc/HvoUxUUBIxYq+kVpHQE/Px76pCFxAVtoFvr4nFEBd5EK+
zsrrQGRfJL7hWkdAatoFvvPpo0BwiBm/AP8PQHZfJL8HZXZAfCGzvw158ECAvu6/FDJCQIMbF78Z
ouZAhbSwvx0oBUCH02m/HNYZQIn8X78bPIBAi7SwvxbBnkCNYsW/D5wTQI8Xrb8IrSRAkG0C
      </set>
      <set id="src_561" fmt="ptset">
AAAAB3NyY181NjEAAAAAAAAAAgAAAD++XE4oPvoDWr5cTig+/TaNvlsGej8CclG+WwZ6PwUBrb5Y
dx4/B+L0vlsGej8Luf++Vy9wPxA04L5bBno/EXyOvlcvcD8XPx2+TjmtPxtoE75AJTI/IXyOvjh3
Hj8lU5i+J9NHPy33b74e3YQ/NF3WvhNYZT89Aa2+C6pRP0QL6r3w7jw/T5EJvevPgz9ZfI69wtnB
P2Rd1r24nFA/b+L0vZI16j+AlVG9j6aNP4dNo71cvb8/jyStvTjmtD+Xdpm8zfZfP6LSwryvPg0/
qoDWvBGvTT+0lVG7LSOaP792mbuofVI/yqnMvMO47j/Tn4+9CtI6P98krb17dhE/6lfhvZdUoj/3
JK29wEpkQAFU5r3msMtAB/i9vguqUUAONi6+EMkJQBVAa74uOa1AGxd1vj2V1kAhu0y+VKAUQCfP
x75qYqNALu6AvoC2cEA0DTi+ilAKQDn4vb6XHNdAP33cvpw7j0BEc56+o0XMQEjFir6nHNdATiGz
vqSNekBS7oC+oLZwQFeSV76a8+FAXLEPvo7K60BhVOa+gLZwQGZfJL5itI5AarEPvkP8PEBvQGu+
DjmtQHQNOL29uwhAeEqpvTPH/EB8DTg78RxIQH/4vT2MgmhAgliIPf+1nECERA0+PUtyQIYlVD59
S3JAiI8lPptyhkCJbQI=
      </set>
      <set id="src_622" fmt="ptset">
AAAAB3NyY182MjIAAAAAAAAAAgAAAEG+FefCPv02jb4m+NM+9b8VvifTRz8A2Le+L4FbPwJyUb4y
ELc/BQGtvjNYZT8KclG+MMkJPw0Brb4wyQk/EXyOvjNYZT8WSVu+MMkJPx2lhL4uOa0/JptGvi+B
Wz8tU5i+M1hlPzQL6r4vgVs/PptGvjDJCT9Jznq+MhC3P1LEPL43L3A/Xz8dvjXnwj9sr8G+Ob7M
P3kqo74158I/gqnMvjm+zD+J3P++Ny9wP5G0Cr43L3A/mlfhvjm+zD+jyIS+R9NHP62LFL5M8f8/
uENmvlh3Hj/Dn4++amKjP8/IhL55vsw/3BpwvofArj/pEDO+kf4eP/ViHr6dgz1AAabSvquXuEAH
u0y+uQhcQA42Lr7EjXpAFNoFvtH+HkAbptK+4qH1QCHPx77wEplAKHOevv2DPUAu2gW/B7dhQDac
lL8TjmtAPVTmvxpGvUBEiBm/JDJCQEuSV78wWzhAUl8kvze3YUBYIbO/PsGeQF7aBb9HE4pAZF8k
v0+3YUBqIbO/VIQuQG+SV79YrSRAdMWKv1vgV0B5QGu/X2V2QH2SV79fE4pAgRDZv15vs0CDYsW/
XNYZQITyIb9YWzhAhmLFv1CtJECH/F+/RNYZQIjyIb84WzhAiefkvypGvUCKtLC/GaLmQIu0sL8G
b7NAjIF9vumsM0CNBpy+vzglQI2xR76a8+FAjW0C
      </set>
      <set id="src_282" fmt="ptset">
AAAAB3NyY18yODIAAAAAAAAAAgAAAE0+cH6lP2HOej5sOmE/YDTgPnB+pT9nPx0+bKebP2l8jj5v
Nvc/bF3WPnMOAT9yxDw+be9JP3Rd1j525Qs/du0yPoRoSD95KqM+h5t7P3/i9D6Kzq8/gRAzPo/t
Zz+CgNY+lvekP4UQMz6Y4yk/h3aZPqCRPj+IGnA+q3KGP4qA1j62U80/jJVRPrmHAD+OBfU+wJE+
P5KpzD7Kzq8/ltLCPs/tZz+aV+E+1GhIP577uD7hNRU/pRAzPurOrz+p3P8+8JE+P7C+Rz744yk/
uJVRPwE+Yj/B3P8/A3vSP8pX4T8GrwU/1BpwPwcA8T/egNY/BHGVP+liHj8C1/s/9Oc9PwCaikAA
2gU++D9SQAdU5j7x2OxADZJXPujjKUAUsQ8+2YcAQBuSVz7Fr/ZAIpyUPq1eC0AqDTg+jV4LQDKI
GT5ekyBAOiGzPiEifEBB+L09upbjQEnPxzy3KFpAUbtMvUMkJUBZVOa9+JxQQGEXdb5KYqNAaSvw
vpC2cEBwsQ++ulAKQHhKqb7kjXpAf0BrvwhbOECDL5K/IVD7QIZ3QL82wZ5Aigacv0s8gECM/F+/
YFs4QJAlVL9zPIBAkqpzv4GeQECU3aa/ifArQJcGnL+QVpJAmSVUv5PbsUCaoDa/lw7kQJxEDb+Y
f4hAnefkv5h/iECe02m/lzfZQJ+Lu7+Uf4hAoG0Cv5AtnEChJVS/iuXuQKGLu7+C5e5AohsXv3TW
GUCiWIi/YuqUQKIGnL9OHcdAoZX4vzLqlEChbQK/GP8PQKEQ2b7+yutAoN2mvsKh9UCgi7u+ivPh
QKBK4L4PgVtAnwac
      </set>
      <set id="src_02" fmt="ptset">
AAAABnNyY18wMgAAAAAAAAACAAAAUD7bcoY/KDTgPt6luT8raBM+4TUVPy/i9D7gkT4/MnJRPuMg
mj84hsw+48RxPzyvwT7jxHE/P5EJPtwWXT9Er8E+2YcAP0sWKD7TIJo/UDTgPs4B4j9VpYQ+xa/2
P1ogZT7IP1I/YNi3PsjjKT9mm0Y+yirYP2l8jj7IP1I/a7n/PswWXT9yIGU+zBZdP3Rd1j7LcoY/
du0yPsjjKT97uf8+yOMpP4EQMz7GU80/g02jPsUMHz+GLus+xlPNP4i+Rz7I4yk/iyStPsg/Uj+O
V+E+xa/2P5DnPT7FDB8/lRAzPr9JkD+aBfU+uYcAP592mT6v7Wc/pJVRPqoq2D+rn48+oJE+P7EQ
Mz6UaEg/ttLCPomHAD+8lVE+gnzDP8N2mT5xxlM/yoDWPlMOAT/SBfU+MH6lP9r7uD4RxlM/5ENm
PdvekT/tixQ9gkT4P/dNozy3KFpAAZJXvJCFu0AHAvu9h/h5QAxznr4D/DxAEkqpvkK0jkAYIbO+
hdUoQB2m0r6nHNdAI8/HvszfZkAqc56+8BKZQDEC+78K6pRAN2lhvxvgV0A+Sqm/LsGeQEQ2Lr9A
/w9ASeRCv1CtJEBPkle/Xm+zQFUr8L9tefBAWbtMv3n00kBesQ+/g2DPQGPkQr+If4hAaIgZv4z6
aUBsc56/jw7kQHCxD7+QqH1AdHOev5D6aUB3+L2/kASmQHsr8L+NdUpAfpyUv4l1SkCAySu/hPpp
QIJYiL98hC5Ag8krv27BnkCFbQK/X7dhQIaqc79RouZAh8krvz4dx0CJOc+/LDJCQIqLu78YWzhA
i77uvwOOa0CNRA2+3N9mQI8GnL6zfGlAkG0CvpSNekCSBpw=
      </set>
      <set id="src_12" fmt="ptset">
AAAABnNyY18xMgAAAAAAAAACAAAAOr6OJxQ+wGnAvoavnT7BetG+jN9mPsoDWr6K8+E+1ixPvoXV
KD7i+Ry+gqH1PvL5HL50oBQ+/JK2vmP8PD8Gm0a+WwZ6Pw6bRr5dldY/GIbMvl7dhD8em0a+WwZ6
PyrEPL5Zvsw/N+L0vlh3Hj9Er8G+ZUPrP0/i9L5rqlE/Y2gTvnSgFD90r8G+gVpHP4Ofj76IZIU/
jTkovoZ5AD+X8Xq+i5e4P6GLFL6QtnA/rOc9vpfArj+4vke+oLZwP8W0Cr6sO48/05+PvrZ5AD/h
tAq+vsrrP/BsXL7Ll7g//bQKvtZ5AEAFz8e+5I16QAzFir7sO49AFCGzvv2DPUAbAvu/BDJCQCJz
nr8MMkJAKZJXvxAJTUAxAvu/GK0kQDfkQr8eHcdAPu6AvyM8gEBFfdy/JsGeQEwNOL8sMkJAUiGz
vy9ldkBYSqm/NSgFQF6xD786mKlAZX3cvz5vs0Bq7oC/QpipQHCclL9FKAVAdl8kv0UoBUB7aWG/
Qka9QH+m0r9ACU1AgliIvzrqlECElfi/NcvcQIZ3QL8tKAVAiG0CvyZvs0CKL5K/HSgFQIu0sL8T
4FdAjUQNvwcTikCO/F+++NG/QJBb8b7UjXpAkm0C
      </set>
      <set id="src_941" fmt="ptset">
AAAAB3NyY185NDEAAAAAAAAAAgAAAEi9V58GPvOc872FaR0+85zzvZnj/j79No29q8+DPwHOer3F
aR0/A2gTvdI16j8GSVu95rDLPwtoE73kIW8/DaWEvfN9mD8PkQm+ACUyPxWlhL4JGvU/GsQ8vhNY
ZT8fkQm+GwZ6PyX3b74e3YQ/LF3Wvh7dhD8xznq+K6pRPzkqo740oBQ/Pu0yvkK0jj9EXda+UMkJ
P05JW75n00c/WDTgvmka9T9juf++dKAUP2+RCb6AEpk/fQGtvoNFzD+EbFy+g0XMP4qA1r6Ll7g/
kL5HvpKh9T+YQ2a+l8CuP5+fj76dgz0/qGxcvqcc1z+yqcy+r27CP71iHr65CFw/x8iEvsNFzD/S
+7i+00XMP96A1r7kjXo/6oDWvvfArj/3n4+/BcvcQAKclL8RouZACkqpvx+3YUASXyS/L7dhQBpz
nr8+b7NAIsWKv0zWGUAraWG/XXnwQDMXdb9vE4pAOwL7v30oBUBCsQ+/huXuQEo2Lr+PsrtAUX3c
v5eJxUBZQGu/nfArQGBfJL+lI19AZwL7v6prDUBtVOa/rfArQHQhs7+wVpJAerEPv7IZIUCAWIi/
shkhQINYiL+wqH1AhndAv6832UCJRA2/rXVKQIuLu7+pxzZAjfIhv6K8+ECQoDa/nC2cQJK0sL+U
0XNAlGLFv4uyu0CWd0C/gcc2QJhYiL90MkJAmdNpv2Gi5kCblfi/Tm+zQJ1ixb86Rr1AnxDZvyit
JECgvu6/FDJCQKI5z78ArSRAo6A2vtfArkCkbQI=
      </set>
      <set id="src_711" fmt="ptset">
AAAAB3NyY183MTEAAAAAAAAAAgAAAEm+9I16Px0Brb70jXo/IDTgvvfArj8kC+q+9nkAPyg04L71
1Sg/LQGtvvPpoz80C+q+80XMPzbtMr7xWkc/PfdvvvC2cD9CIGW+8LZwP0VTmL7wtnA/SDTgvu2D
PT9O7TK+5xzXP1LEPL7jRcw/WSqjvt7K6z9cr8G+2QhcP2O5/77T6aM/Z5EJvtNFzD9tpYS+y5e4
P3MWKL7DRcw/fK/Bvr9uwj+AbFy+s+mjP4RsXL6prDM/h02jvqUxUT+KgNa+o0XMP44u676XwK4/
kqnMvpNFzD+XJK2+jDuPP5t2mb6HwK4/oJVRvnsGej+lEDO+b4FbP6qA1r5mi5k/sENmvmFs4D+3
n4++WwZ6P777uL5OOa0/xqnMvkVD6z/Oqcy+OwZ6P9dNo74zWGU/302jviaLmT/n8Xq+JUPrP/Kp
zL4bBno/+/F6vhSgFEADF3W+CRr1QAf4vb4FQ+tADZJXvgAlMkARfdy+AWzgQBcC+73uXt9AG/i9
vfYM9EAhptK97l7fQCbaBb3msMtALO6AvfsrrEAyNi6+FefCQDfkQr4qYqNAPbtMvkaLmUBDu0y+
Z9NHQEnkQr6GeQBAT6bSvpXVKEBVVOa+o+mjQFtpYb60jXpAYEqpvsPpo0Blu0y+00XMQGraBb7e
yutAcEqpvu7K60B0iBm++GSFQHn4vb8CmKlAfg04vwZvs0CBbQK/DXnwQIM5z78Pt2FAhTnPvxPg
V0CGlfi/EpipQIhixb8QrSRAifIhvw158ECLfhO/CK0kQI05zw==
      </set>
      <set id="src_543" fmt="ptset">
AAAAB3NyY181NDMAAAAAAAAAAgAAAD486luNP4dNoz0oYPo/h5HnPSNCQT+KgNY9I0JBP4y+Rz0t
f7I/joDWPR4jiT+SBfU9E+YYP5QacD0T5hg/lRAzPTKeaj+XyIQ9N70jP5qA1j0jQkE/nBpwPSNC
QT+e+7g9DsdgP6JX4Tys6uk/pGxcO58wwz+mBfU7Gop7P6nc/7v6aNc/rGxcu/po1z+wbFy8OqUP
P7LSwrwRr00/tvu4vLl7fT+5EDO8zfZfP70QM70VD6o/wBpwvVefBj/FOSi9lMVGP8pX4b2hkhM/
0ENmvd8Ctj/Uvke+BUPrP9oF9b4cTig/3vu4vjxOKD/kvke+XZXWP+qA1r55vsw/8Tkovo7K6z/2
+7i+oLZwP/4u676wEplAAl8kvsSNekAGNi6+2awzQAnkQr73wK5ADkqpvwrqlEASc56/HNYZQBcr
8L8x9NJAG2lhv0lQ+0AgSqm/YFs4QCTaBb94WzhAKfi9v4gEpkAuXyS/lhkhQDLugL+lI19AN5JX
v7OJxUA8Ni6/xASmQD/Px7/UVpJAQ5JXv+K8+EBHK/C/8NFzQEqxD8AAFs5ATfi9wAZoukBRaWHA
DTWGQFO7TMATsGhAVrEPwBk1hkBYNi7AHj/EQFoNOMAjDJFAWu6AwCdKAUBcc57AK158QF2m0sAu
+BZAXg04
      </set>
      <set id="src_27" fmt="ptset">
AAAABnNyY18yNwAAAAAAAAACAAAAML8yRr0/W2gTvycTij9hznq/IpipP2eRCb8dKAU/bfdvvxmi
5j90r8G/EzyAP32lhL8PE4o/g/F6vwj/Dz+JOSi/A+BXP49No778O48/li7rvvNFzD+byIS+5nkA
P6JX4b7dgz0/qBpwvtFaRz+v8Xq+zicUP7bSwr7CofU/vqnMvruXuD/G+7i+tI16P9CVUb6yofU/
2TkovqpQCj/i+7i+rN9mP+0QM76pCFw/+ENmvqrz4UABptK+pxzXQAeSV76oZIVADX3cvqNFzEAU
IbO+pdUoQBnkQr6jRcxAH/i9vqfArkAlu0y+qvPhQCxKqb6zRcxAMnOevq2DPUA5Avu+r27CQD9U
5r6pCFxARbtMvqSNekBL5EK+mQhcQFHkQr6WeQBAV/i9vo4nFEBexYq+hnkAQGUXdb5wyQlAa/i9
vmka9UByXyS+XE4oQHkC+75LqlFAfxd1vjxOKECCqnO+OwZ6QIVEDb4j/DxAiFiIvhXnwkCLF629
68+DQI7TaQ==
      </set>
      <set id="src_712" fmt="ptset">
AAAAB3NyY183MTIAAAAAAAAAAgAAAEq+ricUPztoE76mr50/Mc56vqfArj8yclG+pdUoPzJyUb6j
6aM/Nz8dvqw7jz87Fii+sBKZPz/i9L611Sg/QsQ8vrmsMz9Ihsy+w0XMP0xd1r7GeQA/Uc56vs2D
PT9ZKqO+zicUP2IgZb7ZrDM/aXyOvt4nFD90Xda+5I16P3toE77q8+E/glfhvvhkhT+GgNa/AFs4
P4t2mb8HZXY/kL5HvwvgVz+YlVG/EVD7P5/IhL8WHcc/p/F6vxrqlD+w5z2/HXnwP7nc/78jPIA/
wvu4vyhbOD/LyIS/LDJCP9Yu678x9NI/4Oc9vzuOaz/rTaO/Qka9P/bSwr9JUPtAAfi9v1TWGUAI
Ni6/XIQuQA4hs79iRr1AFO6Av2158EAb5EK/d7dhQCLugL+A0XNAKc/Hv4XHNkAxQGu/jASmQDiI
Gb+QVpJAP/i9v5ZCF0BHkle/mmsNQE993L+gf4hAVsWKv6V1SkBeSqm/qhkhQGVpYb+txzZAbIgZ
v7JrDUBzQGu/tPppQHohs7+2lAJAgFiIv7eJxUCDtLC/uC2cQIbJK7+3YM9Aid2mv7ZCF0CMySu/
szfZQI+0sL+xdUpAki+Sv63HNkCUi7u/qUxUQJbdpr+jicVAmSVUv56UAkCbENm/mFaSQJ0Q2b+S
GSFAnqpzv4s32UCgYsW/g7K7QKH8X791efBAo20Cv2QyQkCkGxe/TcvcQKU5z782wZ5Apd2mvyAJ
TUCl/F+/CFs4QKW0sL7UjXpApefkvpw7j0Cllfi+QJJsQKUGnL2SNepApTnP
      </set>
      <set id="src_64" fmt="ptset">
AAAABnNyY182NAAAAAAAAAACAAAALb8tefA/ODTgvy158D87aBO/LcvcPz+RCb8tefA/QxYovy3L
3D9HkQm/LSgFP0u5/78wWzg/UNi3vzH00j9V92+/NcvcP11TmL83E4o/Y2gTvz0oBT9qclG/PsGe
P3IgZb9EhC4/fQGtv0hbOD+Dn4+/UAlNP4kQM79Xt2E/j3aZv18Tij+WBfW/Zm+zP5xsXL9wrSQ/
oqnMv3vgVz+qBfW/hASmP7GLFL+MBKY/uTkov5Ngzz/AlVG/nFaSP8nc/7+mGSE/0tLCv67l7j/c
bFy/uUxUP+UQM7/E0XM/7/F6v9BWkj/4lVG/29uxQAG7TL/o+mlABfi9v/UjX0ALaWHAAcTiQBBf
JMAIuqVAFWlhwBACU0AaIbPAFyELQB+SV8AfDJFAJF8kwCYrSUApklfALV58QC7aBcA0+BZANEqp
wDy6pUA5u0zAQ9ldQD8C+8BLDJFAQ8/HwFJNa0BI/CfAWPgWQE2m0g==
      </set>
      <set id="src_291" fmt="ptset">
AAAAB3NyY18yOTEAAAAAAAAAAgAAADy9CtI6P2nOejxlyCs/a/CcPI4ylz9vkQk9CaioP3NoEzzq
W40/daWEPPSY/T97uf886luNP30BrT0JqKg/gdz/PPSY/T+D8Xo8/tZuP4hDZjyirXg/idz/PMFl
yj+OV+E8oq14P5IF9TwNCQU/lgX1u38PHz+Xdpm6tnApP5znPbyGSEo/obQKvM32Xz+l3P+84nFA
P6qA1rzDuO4/sWIevPbsIT+13P+82DPPP7ou670AlMk/voDWvOJxQD/Dn4+9AJTJP8hDZrzicUA/
zi7rvQrSOj/UGnC89uwhP9wacL0K0jo/43aZvK8+DT/r8Xq8hkhKP/L7uLq2cCk//GxcO2x2AEAB
z8c8rOrpQAaIGTys6ulACrEPPOAeHEAQSqk81eCsQBUXdTzBZcpAGogZPCGD5kAffdw8DQkFQCW7
TLx4FbNAKyvwvQrSOkAxVOa9e3YRQDd93L2kIW9APiGzvfYM9EBENi6+CRr1QErugL4hbOBAUSvw
vi+BW0BXz8e+R9NHQF34vb5LqlFAZNoFvlm+zEBrF3W+XZXWQHHPx75gJTJAd5JXvlxOKEB9z8e+
YrSOQIGBfb5dldZAhBsXvl7dhECGd0C+S6pRQIlEDb48TihAi8JYvg+BW0COoDY=
      </set>
      <set id="src_87" fmt="ptset">
AAAABnNyY184NwAAAAAAAAACAAAATL48Tig/GDTgvjPFnz8VAa2+MMkJPxrEPL4yELc/HfdvvkP8
PD8fPx2+SmKjPyWlhL5XL3A/J+L0vlsGej8raBO+Y/w8Py5JW75cTig/NVOYvlxOKD85znq+U1hl
Pz+RCb5cTig/RVOYvlXnwj9NU5i+Wb7MP1MWKL5PgVs/XfdvvlcvcD9lAa2+TPH/P233b75TWGU/
daWEvk+BWz+Avke+Wb7MP4Pxer5XL3A/ivu4vlNYZT+REDO+RUPrP5ZX4b5AJTI/mtLCvjDJCT+g
vke+KmKjP6S+R74n00c/qbQKvizx/z+vn4++JUPrP7ZX4b4j/Dw/vBpwvhNYZT/C0sK+EhC3P8iV
Ub4AJTI/0ENmvf27CD/UbFy91MVGP9pX4b3H+Hk/3yStvZxzWj/lixS9e3YRP+k5KL0Fs4E/8Oc9
vPbsIT/13P+8OqUPP/3c/zqRPexAAVTmPIP1JkAFF3U81eCsQAeSVz1MOARACyvwPWCy5UANQGs9
jIJoQBEC+z2oq15AE7tMPcdjsEAXfdw91r/ZQBqclD4BInxAHnOePgT5hkAhQGs+DKebQCV93D4K
GD5AKNoFPhB+pUAtu0w+BPmGQDGSVz4E+YZANxd1PeD9SkA7ptI9xNRUQEHkQj2E1FRARiGzPVuU
LUBMc548rOrpQFG7TLkUyPZAWEqpvPbsIUBc2gW9V58GQGNAa73NFzFAaMWKvgka9UBuxYq+MMkJ
QHNAa75V58JAeUBrvnm+zEB+DTi+hnkAQIGgNr6TRcxAg7Swvprz4UCGL5K+omtYQIiPJb6kjXpA
iwac
      </set>
      <set id="src_3" fmt="ptset">
AAAABXNyY18zAAAAAAAAAAIAAABKPl1Lcj9Zzno+cH6lP10BrT5wfqU/YiBlPnblCz9ohsw+dFWv
P2yvwT525Qs/cnJRPnB+pT91pYQ+dZ1dP3xd1j5zDgE/fptGPnWdXT+CV+E+be9JP4RDZj51nV0/
hlfhPm829z+IQ2Y+fUtyP4tNoz5/2s4/i/F6PojjKT+Pn48+is6vP5GLFD6Vr/Y/lGxcPpebez+V
ixQ+n+1nP5jnPT6hNRU/moDWPqb3pD+dOSg+q3KGP592mT6zIJo/o3aZPrWv9j+mgNY+vgHiP6qp
zD7B2Ow/r5+PPsrOrz+1Yh4+zV4LP7nc/z7Vr/Y/vyStPtebez/DyIQ+4JE+P8nc/z7cujQ/z3aZ
Pt6luT/Xdpk+2YcAP97Swj7Y4yk/5gX1Ps/tZz/slVE+zqW5P/PIhD7Hm3s/+WIePsZTzUAAXyQ+
wdjsQARznj6+AeJACNoFPrb3pEAM2gU+tGhIQBFpYT6tXgtAFQL7Pq4B4kAZfdw+r+1nQB0r8D6z
xHFAIQL7PrHY7EAkNi4+tGhIQCjugD6wkT5ALF8kPrJ8w0AxK/A+rgHiQDSclD6yfMNAOabSPrHY
7EA9+L0+uOMpQEMr8D61r/ZARxd1Prg/UkBMnJQ+snzDQFFpYT6yfMNAViGzPqtyhkBanJQ+r0mQ
QGBfJD6o4ylAZWlhPqebe0BqnJQ+nLo0QG/kQj6VDB9AdSvwPn/azkB5klc+YSJ8QH6xDz4+kyBA
gefkPiZBNECERA098ujPQIZYiD3CRPhAiLSwPYdjsECKsUc9QfqTQI1tAg==
      </set>
      <set id="src_331" fmt="ptset">
AAAAB3NyY18zMzEAAAAAAAAAAgAAAEi9kjXqP10Brb2FaR0/YDTgvYBKZD9mSVu9XL2/P2sWKL1h
3Hc/bVOYvVKATj9zaBO9UoBOP3Svwb0Fs4E/eDTgvQCUyT96xDy8uXt9P4AacLyQhbs/ggX1vDql
Dz+Evke8pQCcP4fIhLyGSEo/i5+PvJCFuz+OgNa8eBWzP5E5KLylAJw/lOc9vE8f8T+ZYh68Ea9N
P5ufjzsains/oENmPEp5qT+k5z09GQTRP6jnPT1MOAQ/q/F6PYJE+D+yLus9qzq6P7W0Cj3ZTzU/
vL5HPeD9Sj/DyIQ+DKebP8ufjz4dS3I/05+PPioYPj/eBfU+MH6lP+YF9T49S3I/8L5HPjWdXT/7
JK0+PAPEQAMXdT4xxlNACHOePjblC0AOnJQ+NZ1dQBP4vT4wfqVAGpyUPiJqKkAgnJQ+GXRnQCdp
YT3mHAJALZJXPas6ukA0iBk9GQTRQDraBbxPH/FAQkqpvaQhb0BJF3W+C6pRQFA2Lr5gJTJAVsWK
vo9uwkBeiBm+uawzQGRznr7gtnBAa5JXvwXL3EByDTi/FsGeQHjaBb8ty9xAfjYuvz5vs0CCRA2/
T2V2QITJK79eb7NAh3dAv27BnkCJqnO/d7dhQIwGnL+A+mlAji+Sv4KUAkCQTkq/hH+IQJGqc7+D
DuRAk2LFv4DRc0CUoDa/eAlNQJXyIb9wCU1Alskrv14dx0CYTkq/TNYZQJkvkr85UPtAmjnPvyXL
3ECaqnO/DIQuQJvTab7vOCVAnKA2vrfArkCebQI=
      </set>
      <set id="src_40" fmt="ptset">
AAAABnNyY180MAAAAAAAAAACAAAAPj26luM/VptGPYdjsD9aVwI9RxlMP1u5/z0T5hg/X5EJPLco
Wj9iIGU8rOrpP2abRjzgHhw/bK/BPKzq6T9w2Lc8tyhaP3WlhDy3KFo/esQ8PMFlyj+AGnA8oq14
P4Hc/zzLozs/hRAzPMFlyj+Gqcw9HiOJP4mLFD0ynmo/jENmPVuULT+PTaM9hNRUP5G0Cj2ebe0/
ldz/PaOMpj+ZOSg9x2OwP5vIhD3g/Uo/n/F6PfBZcz+lEDM+B4jiP6fxej4avBU/rL5HPh1Lcj+y
Lus+KNCQP7b7uD4wfqU/u8iEPjMOAT/C+7g+OCy5P8gacD5Mp5s/z/F6PlB+pT/XJK0+YSJ8P+BD
Zj5o0JA/6JVRPm3vST/0lVE+ZkE0P/20Cj5t70lABF8kPmjQkEAJaWE+bKebQA9Aaz5hInxAFJyU
Plq8FUAbAvs+TKebQCEXdT49S3JAKEqpPhgsuUAvVOY99XgrQDZfJD2jjKZAPVTmPQSJ70BFQGu8
rz4NQEw2Lr17dhFAU8/Hveawy0BaxYq+IrSOQGKxD75dldZAabtMvokIXEBxF3W+qGSFQHe7TL7H
HNdAfyvwvuZ5AECB/F+/ApipQIUQ2b8UhC5Ah92mvyOOa0CKlfi/MAlNQI0bF78/E4pAkCi+v0JG
vUCTBpw=
      </set>
      <set id="src_981" fmt="ptset">
AAAAB3NyY185ODEAAAAAAAAAAgAAADm+hI16P1HOer6HwK4/UDTgvokIXD9VpYS+i5e4P1iGzL6M
O48/X5EJvomsMz9l92++iQhcP2jYt76KUAo/bVOYvoNFzD9zFii+gBKZP3abRr55vsw/e7n/vnIQ
tz+B3P++ZUPrP4Yu675mi5k/iYsUvmAlMj+Mvke+Wb7MP5G0Cr5QyQk/ltLCvkP8PD+b8Xq+PE4o
P6Iu6745vsw/qOc9vjh3Hj+wQ2a+NefCP7hDZr47Bno/v8iEvjh3Hj/JEDO+NefCP9Iu6743L3A/
2oDWvjsGej/jn4++Ob7MP+20Cr5FQ+s/9/F6vlSgFEABkle+WwZ6QAe7TL5qYqNADbtMvoASmUAT
5EK+hTFRQBo2Lr6PbsJAH+RCvpkIXEAl5EK+nYM9QCv4vb6lMVFAMg04vrASmUA3u0y+sf4eQD5f
JL64ZIVARLEPvrzfZkBLQGu+uvPhQFFpYb62eQBAWDYuvrXVKEBesQ++s0XMQGSIGb6z6aNAal8k
vrC2cEBwiBm+ricUQHWm0r6jRcxAeu6AvpkIXECAd0C+iGSFQIL8X75yELdAhRsXvlSgFECHoDa+
Ny9wQInn5L4V58JAi8JYvd8CtkCOOc8=
      </set>
      <set id="src_652" fmt="ptset">
AAAAB3NyY182NTIAAAAAAAAAAgAAADO+6vPhPztoE77o0b8/QL1pvuhkhT9FAa2+6awzP0fi9L7o
ZIU/Tklbvuw7jz9PkQm+65e4P1VTmL7uJxQ/WDTgvuw7jz9gNOC+7N9mP2UBrb7oZIU/bklbvupQ
Cj9zFii+7N9mP3yvwb70jXo/gbQKvvhkhT+Gqcy/AFs4P4rSwr8EMkI/kYsUvwgJTT+Xn4+/DDJC
P56A1r8VefA/pGxcvx8Tij+sbFy/KuqUP7L7uL82wZ4/u/F6v0cTij/EQ2a/UzyAP877uL9mwZ4/
13aZv3n00j/igNa/iNFzP+qpzL+VdUo/9WIev6V1Sj/93P+/suXuQARKqb/DDuRACF8kv9IZIUAN
QGu/4Kh9QBDaBb/uQhdAFNoFv/1MVEAXklfABM8gQBsC+8ALxONAHbtMwBFKAUAhQGvAF5vtQCQN
OMAcka9AJu6AwCKmKkApF3XAJuObQCwNOMAr2V1ALiGzwC6mKkAxAvvAMgJTQDNAa8AzDJFANiGz
wDTPIEA4c57ANUoBQDtAa8A2CSdAPg04wDYrSUBBptI=
      </set>
      <set id="src_361" fmt="ptset">
AAAAB3NyY18zNjEAAAAAAAAAAgAAAEi+uvPhP0g04L668+E/S2gTvrpQCj9OSVu+uvPhP1A04L66
8+E/VaWEvrhkhT9W7TK+sLZwP1pyUb6tgz0/X5EJvqfArj9kC+q+o+mjP2c/Hb6eyus/bfdvvqH+
Hj9yIGW+oqH1P3c/Hb6j6aM/faWEvp7K6z+CLuu+nN9mP4QacL6XwK4/hqnMvpC2cD+I5z2+iawz
P4yVUb6MO48/joDWvopQCj+S0sK+i5e4P5Yu676IZIU/mqnMvoUxUT+cvke+fE4oP6C+R75s8f8/
pGxcvlh3Hj+oGnC+VefCP6r7uL5AJTI/sJVRvizx/z+1EDO+J9NHP7m0Cr4QyQk/wGxcvfDuPD/G
+7i9zRcxP805KL2NFzE/1TkovVKATj/c5z284nFAP+aA1rv6aNc/8GxcO2x2AD/78Xo6kT3sQAMX
dTys6ulACQL7PI4yl0AO2gU8tyhaQBUXdTy3KFpAGnOePJhwCEAhQGs8IYPmQChznrstI5pAL2lh
vQCUyUA2iBm9h/h5QD42Lr3fArZARQL7viFs4EBLptK+UhC3QFJznr6B/h5AWLEPvp2DPUBfF3W+
tI16QGX4vb7OyutAbCGzvukIXEByiBm/Aka9QHhKqb8OHcdAfg04vxzWGUCBYsW/JXnwQIPyIb8x
UPtAhZX4vzlQ+0CHi7u/P2V2QIklVL8+wZ5AixsXv0D/D0CMYsW/OpipQI3yIb8ymKlAjxDZvylQ
+0CP02m/HIQuQJCBfb8PE4pAkRetvvFaR0CSoDY=
      </set>
      <set id="src_521" fmt="ptset">
AAAAB3NyY181MjEAAAAAAAAAAgAAAEg+EH6lP0toEz4OXIM/SDTgPgynmz9NU5g+FZ1dP05JWz4k
+YY/UnJRPi3vST9XPx0+PUtyP1ogZT5KGD4/XQGtPkjQkD9jFig+R4jiP2c/HT5E+YY/bQGtPkeI
4j9zaBM+Uw4BP3pyUT5f2s4/gL5HPmjQkD+EbFw+cH6lP4fIhD525Qs/jRAzPnB+pT+R3P8+ccZT
P5d2mT50Va8/ngX1Pn1Lcj+lEDM+cw4BP6pX4T5rX+w/sbQKPl6TID+6BfU+QmoqP8Hc/z4avBU/
y3aZPe3KFj/XTaM9mU81P+L7uDys6uk/7lfhvOyusT/9Yh69lMVGQAWm0r4FQ+tADQL7vkzx/0AU
c56+ilAKQByIGb6wtnBAJA04vuH+HkAsSqm/CFs4QDQ2Lr8gWzhAPF8kvzj/D0BEnJS/U45rQE0C
+79tKAVAVO6Av4K8+EBdAvu/jzfZQGVAa7+cVpJAbNoFv6jRc0Bz5EK/tSNfQHsC+7/BTFRAgIF9
v8uyu0CDRA2/1NFzQIYQ2b/bicVAiLSwv+D6aUCK/F+/5UxUQI13QL/m5e5Aj7Swv+dgz0CRi7u/
5cc2QJNtAr/ivPhAlN2mv9wtnECWOc+/1fArQJd3QL/NI19AmPxfv8OJxUCZ02m/t4nFQJsQ2b+q
5e5AnEQNv5zRc0CdJVS/jhkhQJ2Lu798hC5AnoF9v1rqlECfOc+/PIQuQJ93QL8bPIBAn/IhvuuX
uECgvu6+p8CuQKElVL5AkmxAocJYvYVpHUCiOc8=
      </set>
      <set id="src_59" fmt="ptset">
AAAABnNyY181OQAAAAAAAAACAAAART6IP1I/VQGtPo6luT9YNOA+jBZdP1sWKD6OAeI/XVOYPo4B
4j9iclE+jBZdP2UBrT6MujQ/Z5EJPo6luT9tU5g+jqW5P3MWKD6Opbk/daWEPo6luT95zno+kTUV
P3/i9D6Kzq8/goDWPoWv9j+E5z0+f9rOP4gacD6DxHE/i/F6PoJ8wz+Pn48+iYcAP5IF9T6RNRU/
loDWPpZTzT+bTaM+lQwfP56pzD6cFl0/oqnMPqE1FT+nJK0+pa/2P6pX4T6sujQ/rbQKPrebez+y
qcw+vBZdP7ckrT7CfMM/vTkoPsUMHz/DTaM+yYcAP8liHj7KKtg/0Oc9Pstyhj/ZtAo+yD9SP+Bs
XD7KKtg/6WIePsmHAD/y0sI+xa/2P/tNoz7EaEhAAWlhPsCRPkAGxYo+uYcAQAu7TD6upblAEEqp
PqUMH0AVptI+la/2QBuSVz6Fr/ZAISvwPmOx2EAmIbM+QSJ8QCvkQj4dS3JAMabSPeOMpkA3aWE9
lDB9QDxfJDz0mP1AQiGzvJCFu0BHkle9l1SiQExfJL3pQCdAUNoFvh7dhEBV5EK+PZXWQFqxD75b
BnpAXyvwvm45rUBjVOa+fZXWQGdpYb6D6aNAa7tMvopQCkBvaWG+hI16QHNAa758TihAdtoFvmzx
/0B5u0y+UhC3QHvkQr4mi5lAfsWKvf27CECAoDa9gEpkQIIlVLuofVJAg2LFPX22T0CEwlg97coW
QITTaQ==
      </set>
      <set id="src_781" fmt="ptset">
AAAAB3NyY183ODEAAAAAAAAAAgAAAEc94P1KP3NoEz2+2yc/cUXxPdlPNT91pYQ944ymP3abRj4B
Inw/eSqjPgtf7D99pYQ+C1/sP3/i9D4I0JA/gGxcPgtf7D+DJK0+B4jiP4U5KD4Dsdg/hgX1PgEi
fD+IGnA+BPmGP4qpzD4Caio/jRAzPgT5hj+PyIQ9/SY/P5NNoz4E+YY/lvu4PgEifD+aV+E9/SY/
P54u6z39Jj8/ogX1PgJqKj+nn489/SY/P62LFD4BInw/s/F6PfBZcz+6gNY94P1KP8PIhD3J8ww/
yvu4PaD9Sj/UGnA9VnV0P92LFDy3KFo/502jvLl7fT/xEDO9j6aNP/znPb37K6xAA/i9vjDJCUAL
F3W+ZouZQBINOL6SofVAGUBrvrFaR0AgSqm+00XMQChznr7+JxRAL1TmvxTWGUA2nJS/LDJCQD1p
Yb9GwZ5ARbtMv2D/D0BMSqm/epipQFOm0r+KQhdAWpyUv5eJxUBhkle/ow7kQGbaBb+uaw1AbNoF
v7kjX0Bxu0y/wXVKQHX4vb/H27FAebtMv80jX0B9z8e/z7K7QIB3QL/Q+mlAghDZv9JrDUCDySu/
0H+IQIWV+L/NdUpAhtNpv8gEpkCIRA2/v9uxQIlYiL+2QhdAindAv6vbsUCLWIi/oH+IQIyBfb+U
qH1AjaA2v4eJxUCO02m/czyAQI++7r9Vy9xAkN2mvzXL3ECR8iG/Fh3HQJLTab71MVFAk6pzvrrz
4UCUqnO+gmtYQJVb8b4itI5Algac
      </set>
      <set id="src_641" fmt="ptset">
AAAAB3NyY182NDEAAAAAAAAAAgAAAEM9upbjP1abRj2tyhY/VQGtPaOMpj9Yhsw9m96RP1kqoz2g
/Uo/XF3WPZGhIT9fkQk9mU81P2QL6j2J8ww/ZQGtPZa/2T9tU5g9kaEhP3Eqoz2g/Uo/eIbMPZ5t
7T98r8E9phwCP4KpzD2CRPg/g/F6PWXRnT+IlVE9Mp5qP4pX4T0JqKg/jlfhPMFlyj+SLus84B4c
P5apzDzgHhw/mi7rPPSY/T+fJK08oq14P6RsXDyD9SY/qdz/O2x2AD+vyIS7LSOaP7aA1rz27CE/
vL5HvQWzgT/ElVG9cTigP8vIhL2UxUY/1RAzvdnj/j/d3P+9/bsIP+jnPb4vgVs/8qnMvkfTRz//
JK2+dKAUQAVU5r6K8+FAC/i9vqNFzEASIbO+tTFRQBhKqb7RWkdAHbtMvu2DPUAjz8e/CFs4QCkX
db8Vy9xAL5JXvyXL3EA1ptK/MpipQDyclL9A/w9AQl8kv0zWGUBJVOa/W45rQE5Kqb9ly9xAVDYu
v3KYqUBZK/C/eaLmQF7aBb9/ZXZAYsWKv4EjX0BoSqm/grz4QGxznr+CQhdAcMWKv4F1SkB0xYq/
fXnwQHlpYb94/w9AfMWKv2+3YUCAgX2/ZIQuQIIbF79WwZ5Ag+fkv0qYqUCFL5K/M+BXQIc5z78h
9NJAiPIhvwwyQkCK8iG+65e4QIyV+L63HNdAjrSwvoavnUCQOc++IrSOQJHTaQ==
      </set>
      <set id="src_15" fmt="ptset">
AAAABnNyY18xNQAAAAAAAAACAAAATj8KhhA/hBpwPw25Qz+EGnA/FB+pP4Pxej8ZPmI/g8iEPx6v
BT+EGnA/IynnP4L7uD8qhhA/g3aZPy25Qz+EbFw/M82+P4W0Cj87zb4/hlfhP0I0JD+Ivkc/SJqK
P4qA1j9PpMg/i/F6P1ZdGj+NOSg/W3vSP5BsXD9fpMg/kyStP2PNvj+Xn48/ZB+pP5xDZj9mrwU/
olfhP2iaij+oQ2Y/a3vSP6+fjz9omoo/tYsUP2o0JD+9tAo/Zq8FP8U5KD9i1/s/zgX1P11nVz/X
JK0/WjQkP+LSwj9Qmoo/7TkoP0f2sz/6qcw/PHGVQAO7TD8vpMhACogZPx+kyEARVOY/DwDxQBju
gD73m3tAICGzPswWXUAn5EI+llPNQC/4vT5GQTRAN7tMPbgHh0A/z8e89uwhQEe7TL4hbOBAT8/H
vopQCkBXu0y+z27CQF+SV78IWzhAZrEPvyqYqUBtu0y/SzyAQHSclL9ub7NAesWKv4YZIUCAoDa/
lw7kQIOLu7+mGSFAhou7v7Ngz0CI8iG/v9uxQItYiL/L27FAjViIv9T6aUCPTkq/3SNfQJC+7r/j
DuRAkjnPv+eyu0CTd0C/6hkhQJREDb/rYM9AlSVUv+l1SkCWBpy/52DPQJaV+L/ivPhAlznPv9xW
kkCX5+S/0rz4QJiqc7/Kaw1AmRsXv7/bsUCZ/F+/tFaSQJqgNr+of4hAm7Swv52eQECcJVS/kASm
QJ0vkr+ELZxAnefkv3BbOECe/F+/WfTSQJ/dpr9EMkJAoPIhvy+3YUCh3aa/GuqUQKNEDb8JouZA
pBDZvu4nFEClKL6+18CuQKVtAg==
      </set>
      <set id="src_283" fmt="ptset">
AAAAB3NyY18yODMAAAAAAAAAAgAAAEk+sdjsPyHOej6sg5c/It+LPq6luT8m7TI+r0mQPykqoz6w
kT4/Lu0yPrJ8wz8xfI4+s8RxPzbtMj6upbk/PAvqPqebez9CxDw+pGhIP0jYtz6fSZA/UNi3Ppjj
KT9VpYQ+m3KGP1yvwT6dXgs/YsQ8PpwWXT9nkQk+ms6vP2wL6j6azq8/cnJRPpjjKT94hsw+l5t7
P3+RCT6YP1I/g3aZPpoq2D+HyIQ+ms6vP4y+Rz6Y4yk/kYsUPpjjKT+W0sI+lvekP5znPT6VDB8/
o02jPpMgmj+o5z0+lGhIP7BDZj6TxHE/uJVRPpJ8wz/CBfU+jBZdP8znPT6IP1I/2bQKPnq8FT/m
V+E+WCy5P/Pxej4wfqVAAUBrPf0mP0AJAvs9dS3GQBFAa7q2cClAGbtMvY0XMUAiSqm+FefCQCtp
Yb5mi5lAM6bSvqC2cEA8IbO+1I16QETFir8DPIBATVTmvx+3YUBVu0y/PIQuQF42Lr9Xt2FAZiGz
v3PgV0Btkle/iFaSQHP4vb+ULZxAebtMv56UAkB/K/C/qPppQIIGnL+w+mlAhEQNv7eJxUCGi7u/
vNFzQIgbF7/Af4hAiaA2v8JrDUCKi7u/wrz4QIuBfb/AqH1AjBsXv7wtnECM5+S/thkhQI0bF7+t
I19AjXdAv6JrDUCNySu/lzfZQI4GnL+JnkBAji+Sv3cTikCOlfi/WK0kQI7yIb83t2FAjwacvxYd
x0CPGxe+6GSFQI+V+L6j6aNAj92mvkb400CQOc+9hWkdQJCgNg==
      </set>
      <set id="src_66" fmt="ptset">
AAAABnNyY182NgAAAAAAAAACAAAATD2HY7A/ZQGtPTDpgj9mEr49Mp5qP2sWKD0eI4k/b5EJPR4j
iT90XdY9I0JBP3nOej0829s/fptGPRkE0T+BOSg84B4cP4PIhDxe9Io/hlfhuRTI9j+J3P+8pQCc
P4tNo7zN9l8/j3aZvPbsIT+RYh69D/DyP5S+R7045rQ/lbQKvVy9vz+ZixS9h/h5P5t2mb2XVKI/
n3aZvalAJz+h3P+9pCFvP6Yu672msMs/qlfhvalAJz+uqcy9sO48P7G0Cr3ASmQ/tyStvddUoj+7
yIS96UAnP8CVUb34nFA/xvu4vgAlMj/OBfW+AWzgP9QacL4M8f8/3ENmvhNYZT/klVG+HZXWP+zn
Pb44dx4/9gX1vkfTR0AASqm+XZXWQAUXdb5zWGVACkqpvohkhUAPfdy+lxzXQBUr8L6sO49AGxd1
vrzfZkAhaWG+2QhcQCd93L7zRcxALkqpvwgJTUA02gW/GFs4QDsC+78r4FdAQSvwvzwyQkBH+L2/
UK0kQE4hs79kMkJAVHOev3gJTUBbF3W/hC2cQGGm0r+OvPhAZ7tMv5eyu0Btz8e/oC2cQHOm0r+n
YM9AeO6Av6+yu0B95EK/tPppQIFtAr+58CtAg4F9v72eQECFi7u/v2DPQIdixb+/icVAiRDZv73w
K0CKvu6/ufArQIx3QL+00XNAjfxfv65CF0CPqnO/pSNfQJF3QL+avPhAkrSwv4832UCT5+S/ghkh
QJU5z79qmKlAlmLFv09ldkCXoDa/M+BXQJi+7r8XZXZAmgacvvZ5AECbL5K+uNG/QJv1i76EjXpA
nTnP
      </set>
      <set id="src_231" fmt="ptset">
AAAAB3NyY18yMzEAAAAAAAAAAgAAAFC8Ea9NPuOc87yNG+s+4GnAvIZISj7liHi8eBWzPuRAyrv6
aNc+9EDKvGOa0j71iHi70XMUPv8iErw6pQ8/AnJRvE8f8T8JfI68eBWzPwsWKLxjmtI/D5EJu/po
1z8TFig7yCaFPxiGzDwhg+Y/GsQ8PKKteD8gNOA86luNPyO5/z0829s/KxYoPTzb2z8u7TI9dS3G
PzabRj2ebe0/OnJRPcTUVD9FAa09wkT4P0c/HT3oq14/T5EJPfqW4z9XkQk+B4jiP1+RCT4PNvc/
Y7n/Ph6TID9um0Y+I7HYP3jYtz4rX+w/goDWPh6TID+J3P8+HUtyP5N2mT4E+YY/nWIePeYcAj+n
n489m96RP7C+Rz1blC0/vRAzO/EcSD/IQ2a9AJTJP9Xc/72pQCc/4qnMvgP8PD/yLuu+RUPrQACI
Gb6D6aNACJyUvqzfZkAPptK+2lAKQBghs78FKAVAH6bSvx0oBUAnF3W/N7dhQC7aBb9SmKlANsWK
v28TikA9ptK/hUxUQEUC+7+UBKZAS8/Hv6D6aUBSiBm/rmsNQFfkQr+5nkBAXiGzv8XHNkBjF3W/
0FaSQGhKqb/Y+mlAbDYuv98O5EBxAvu/5FaSQHPkQr/mvPhAd1Tmv+hWkkB5+L2/6XVKQHzaBb/o
f4hAfl8kv+V1SkCAd0C/4fArQIFtAr/aaw1AgpX4v9MO5ECDd0C/ycc2QISV+L/AqH1AhViIv7QE
pkCGWIi/p4nFQIcGnL+YVpJAh6pzv4nwK0CIoDa/cpipQImLu79VKAVAiliIvzitJECLWIi/Hh3H
QIygNr8B9NJAjYF9vtH+HkCOlfi+nRYDQI/Tab5V58JAkG0C
      </set>
      <set id="src_362" fmt="ptset">
AAAAB3NyY18zNjIAAAAAAAAAAgAAAEy84nFAP4aA1rzRYC8/iKL5vMO47j+KgNa8zfZfP42LFLzs
rrE/kENmvMO47j+TJK29CtI6P5S+R7zsrrE/mGxcvOJxQD+a+7i8pQCcP52LFLzicUA/nyStvMO4
7j+iqcy82DPPP6SVUbyawyw/p3aZvOyusT+o5z28w7juP61iHrzYM88/r3aZvM32Xz+1Yh68rz4N
P7bSwrt/Dx8/u3aZurZwKT++Lus8IYPmP8PIhDyOMpc/xtLCPKKteD/OLus8XvSKP9PIhDy3KFo/
2/F6PKKteD/i+7g8wWXKP+y+RzwNCQU/9qnMO/EcSEABfdy8rz4NQAbFir0P8PJADabSvYqH1UAU
c569tgz0QBvkQr4QyQlAI7tMvjh3HkAsSqm+gqH1QDQ2Lr6nwK5APRd1vtcc10BGDTi/AVD7QE9U
5r8eHcdAWA04vzgJTUBhkle/VcvcQGo2Lr9z4FdAcrEPv4pCF0B6IbO/l7K7QIE5z7+mQhdAhIu7
v7Ll7kCIBpy/wSNfQIryIb/NxzZAjjnPv9oZIUCQ5+S/5H+IQJPn5L/u5e5AlhsXv/QEpkCYi7u/
+FaSQJovkr/7DuRAnAacv/z6aUCdGxe/+4nFQJ6Lu7/6aw1An05Kv/T6aUCggX2/7msNQKElVL/j
DuRAohsXv9fbsUCioDa/yH+IQKOBfb+4+mlAo20Cv6eyu0Cj8iG/l4nFQKQGnL+EqH1ApCVUv2XL
3ECkBpy/Q45rQKRtAr8houZApC+SvvhkhUCkTkq+t8CuQKQ5z75n00dApEQNvavPg0CkW/E9W5Qt
QKRtAg==
      </set>
      <set id="src_951" fmt="ptset">
AAAAB3NyY185NTEAAAAAAAAAAgAAAFa+oVpHPyNoE76kjXo/JQGtvqUxUT8nPx2+pxzXPyg04L6j
Rcw/LfdvvqXVKD8t92++oqH1PzRd1r6nwK4/OIbMvqXVKD9Bznq+pxzXP0btMr6lMVE/UiBlvqZ5
AD9W7TK+o0XMP2DYt76iofU/aSqjvqASmT9xznq+of4eP3iGzL6eyus/gi7rvqASmT+FYh6+nN9m
P4mLFL6fbsI/jdz/vpzfZj+SLuu+nsrrP5WLFL6eyus/mqnMvqUxUT+eqcy+pI16P6Mkrb6nwK4/
p8iEvqhkhT+sQ2a+qawzP6/IhL6hWkc/s/F6vpzfZj+4Q2a+k+mjP70QM76PbsI/wL5HvoUxUT/G
qcy+gBKZP8t2mb5yELc/0YsUvnIQtz/WgNa+YWzgP93c/75e3YQ/402jvlIQtz/qBfW+RouZP+/I
hL4wyQk/+ENmvika9T//dpm+GwZ6QASclL4e3YRACQL7vifTR0AONi6+OHceQBMXdb49ldZAGRd1
vlcvcEAeXyS+YrSOQCSIGb57BnpAKg04vorz4UAwxYq+o0XMQDaxD7611ShAPRd1vtKh9UBDu0y+
8VpHQEsr8L8JouZAURd1vxhbOEBXu0y/KK0kQF5fJL866pRAZDYuv0rqlEBpptK/WVD7QG/Px79q
mKlAdJyUv3itJEB55EK/g2DPQH7aBb+IqH1AghDZv43HNkCD5+S/kKh9QIZixb+VnkBAiBDZv5fb
sUCJ/F+/mUxUQIuV+L+ZdUpAjXdAv5oZIUCOySu/luXuQJCgNr+T27FAkiVUv4/bsUCTbQK/i7K7
QJSgNr+E0XNAlhDZv30oBUCW02m/a+BXQJgbF79dy9xAmLSwv0n00kCZySu/NxOKQJo5z78ft2FA
mznPvwpGvUCbgX2+4mtYQJw5z76xWkdAnNNp
      </set>
      <set id="src_96" fmt="ptset">
AAAABnNyY185NgAAAAAAAAACAAAAZT9AAr+25HRUPz+hwT1A3VY/Pn8rPcB/dz88nCE+D+bhPzn6
jD4+/KM/Np0TPm1Rbj8yhx8+jVs5Py28zj6jfuo/KEL5Prj9bD8iHyc+zcEGPxtXjD7htMA/E/MD
PvTEbz8L+QM/A25qPwNxmz8L9dI+9MrSPxPv0j7huyI/G1RbPs3HaD8iG/Y+uQPOPyg/yD6jhUw/
LbmdPo1hmz8yg+0+bV4yPzaZ4j4/CWc/OfdaPg/zpj88mPA9wJj/Pz57+j1BEGc/P56QOC+1qD8/
/469QLiMPz+ekL3AbRI/Pnv6vg/drz88mPC+PvNxPzn3Wr5tSDs/Npnivo1WoD8yg+2+o3pRPy25
nb64+NI/KD/Ivs28bT8iG/a+4bAnPxtUW770v9Y/E+/SvwNsHT8L9dK/C/OFPwNuar8T7YU+9MRv
vxtSDz7htMC/IhmpPs3BBr8oPXs+uP1svy23UD6jfuq/MoGhPo1bOb82l5Y+bVFuvzn1Dj4+/KO/
PJajPg/m4b8+ea09wH93vz+cRD1A3Va/P/1BtuR0VL8/nES9QOudvz55rb3Ahpq/PJajvg/qc785
9Q6+PwA1vzaXlr5tVP+/MoGhvo1dAr8tt1C+o4Czvyg9e764/zW/Ihmpvs3Cz78bUg++4baJvxPt
hb70xji/C/OFvwNvTr8DbB2/C/a2vvS/1r8T8Le+4bAnvxtVQL7NvG2/Ihzavrj40r8oQKy+o3pR
vy26gb6NVqC/MoTSvm1IO782mse+PvNxvzn4P74P3a+/PJnUvcBtEr8+fN69QLiMvz+fdTgvtai/
QAByPUEQZ78/n3U9wJj/vz583j4P86a/PJnUPj8JZ785+D8+bV4yvzaaxz6NYZu/MoTSPqOFTL8t
uoE+uQPOvyhArD7Nx2i/IhzaPuG7Ir8bVUA+9MrSvxPwtz8DcZu/C/a2Pwv5A78Db04/E/MDvvTG
OD8bV4y+4baJPyIfJ77Nws8/KEL5vrj/NT8tvM6+o4CzPzKHH76NXQI/Np0Tvm1U/z85+oy+PwA1
PzycIb4P6nM/Pn8rvcCGmj8/ocG9QOudP0ACv7bkdFQ=
      </set>
      <set id="src_961" fmt="ptset">
AAAAB3NyY185NjEAAAAAAAAAAgAAAGVAcFKbwEBSBUBwOlzAPU5zQG/xtsA6TexAb3j0wDdTekBu
0I7ANGIeQG35MMAxfNFAbPOzwC6mgUBrwR/AK+ILQGpiqsApMjtAaNm1wCaZx0BnJ8/AJBtQQGVO
rMAhuVpAY1AswB92TkBhLlLAHVR0QF7rRsAbVfNAXIlQwBl80UBaCtnAF8rrQFdyZcAWQfZAVMKV
wBTjgUBR/h/AE7DtQE8nz8ASq29ATEKCwBHUEUBJUSbAESusQEZWs8AQsupAQ1YtwBBqREBAUpvA
EFIFQD1PCcAQakRAOk6DwBCy6kA3VBHAESusQDRitMAR1BFAMX1owBKrb0AupxfAE7DtQCviocAU
44FAKTLRwBZB9kAmml7AF8rrQCQb58AZfNFAIbnxwBtV80AfduTAHVR0QB1VCsAfdk5AG1aKwCG5
WkAZfWjAJBtQQBfLgcAmmcdAFkKNwCkyO0AU5BfAK+ILQBOxg8AupoFAEqwGwDF80UAR1KjANGIe
QBEsQ8A3U3pAELOAwDpN7EAQatvAPU5zQBBSm8BAUgVAEGrbwENVlkAQs4DARlYdQBEsQ8BJUI9A
EdSowExB60ASrAbATyc4QBOxg8BR/YhAFOQXwFTB/kAWQo3AV3HPQBfLgcBaCkJAGX1owFyIuUAb
VorAXuqvQB1VCsBhLbxAH3bkwGNPlkAhufHAZU4WQCQb58BnJzhAJppewGjZH0ApMtHAamITQCvi
ocBrwIhALqcXwGzzHEAxfWjAbfiaQDRitMBuz/hAN1QRwG94XUA6ToPAb/EgQD1PCcBwOcVAQFKb
wHBSBUBDVi3AcDnFQEZWs8Bv8SBASVEmwG94XUBMQoLAbs/4QE8nz8Bt+JpAUf4fwGzzHEBUwpXA
a8CIQFdyZcBqYhNAWgrZwGjZH0BciVDAZyc4QF7rRsBlThZAYS5SwGNPlkBjUCzAYS28QGVOrMBe
6q9AZyfPwFyIuUBo2bXAWgpCQGpiqsBXcc9Aa8EfwFTB/kBs87PAUf2IQG35MMBPJzhAbtCOwExB
60BvePTASVCPQG/xtsBGVh1AcDpcwENVlkBwUpvAQFIF
      </set>
      <set id="src_811" fmt="ptset">
AAAAB3NyY184MTEAAAAAAAAAAgAAAGU/QAK/wIgADD8/ocHAhn5DPz5/K8CE/gA/PJwhwIOAxz85
+ozAgggZPzadE8CAlXM/MocfwH5UlT8tvM7Ae5AfPyhC+cB44E8/Ih8nwHZH2z8bV4zAc8lkPxPz
A8BxZ24/C/kDwG8kYj8DcZvAbQKIPvTK0sBrBAc+4bsiwGkq5T7Nx2jAZ3j/PrkDzsBl8Ao+o4VM
wGSRlT6NYZvAY18BPm1eMsBiWYM+PwlnwGGCJT4P86bAYNnAPcCY/8BgYP49QRBnwGAYWDgvtajA
YAAZvUC4jMBgGFi9wG0SwGBg/r4P3a/AYNnAvj7zccBhgiW+bUg7wGJZg76NVqDAY18BvqN6UcBk
kZW+uPjSwGXwCr7NvG3AZ3j/vuGwJ8BpKuW+9L/WwGsEB78DbB3AbQKIvwvzhcBvJGK/E+2FwHFn
br8bUg/Ac8lkvyIZqcB2R9u/KD17wHjgT78tt1DAe5AfvzKBocB+VJW/NpeWwICVc7859Q7AgggZ
vzyWo8CDgMe/PnmtwIT+AL8/nETAhn5Dvz/9QcCIAAy/P5xEwImB1b8+ea3AiwIYvzyWo8CMf1K/
OfUOwI34AL82l5bAj2qmvzKBocCQ1c6/LbdQwJI4Cb8oPXvAk4/xvyIZqcCU3Cu/G1IPwJYbZ78T
7YXAl0xivwvzhcCYbei/A2wdwJl+1b70v9bAmn4VvuGwJ8Cbaqa+zbxtwJxDmb64+NLAnQgUvqN6
UcCdt06+jVagwJ5QmL5tSDvAntNXvj7zccCfPwa+D92vwJ+TOb3AbRLAn8+avUC4jMCf8+04L7Wo
wKAADD1BEGfAn/PtPcCY/8Cfz5o+D/OmwJ+TOT4/CWfAnz8GPm1eMsCe01c+jWGbwJ5QmD6jhUzA
nbdOPrkDzsCdCBQ+zcdowJxDmT7huyLAm2qmPvTK0sCafhU/A3GbwJl+1T8L+QPAmG3oPxPzA8CX
TGI/G1eMwJYbZz8iHyfAlNwrPyhC+cCTj/E/LbzOwJI4CT8yhx/AkNXOPzadE8CPaqY/OfqMwI34
AD88nCHAjH9SPz5/K8CLAhg/P6HBwImB1T9AAr/AiAAM
      </set>
      <set id="src_34" fmt="ptset">
AAAABnNyY18zNAAAAAAAAAACAAAAZcAQUT3AQFIFwBBpfMA9TnPAELIiwDpN7MARKuTAN1N6wBHT
SsA0Yh7AEqqowDF80cATsCXALqaBwBTiucAr4gvAFkEuwCkyO8AXyiPAJpnHwBl8CcAkG1DAG1Us
wCG5WsAdU6zAH3ZOwB91hsAdVHTAIbiSwBtV88AkGojAGXzRwCaY/8AXyuvAKTFzwBZB9sAr4UPA
FOOBwC6lucATsO3AMXwJwBKrb8A0YVbAEdQRwDdSssARK6zAOk0lwBCy6sA9TavAEGpEwEBRPcAQ
UgXAQ1TPwBBqRMBGVVXAELLqwElPx8ARK6zATEEkwBHUEcBPJnDAEqtvwFH8wcATsO3AVME3wBTj
gcBXcQfAFkH2wFoJesAXyuvAXIfxwBl80cBe6efAG1XzwGEs9MAdVHTAY07OwB92TsBlTU7AIbla
wGcmcMAkG1DAaNhXwCaZx8BqYUvAKTI7wGu/wcAr4gvAbPJVwC6mgcBt99LAMXzRwG7PMMA0Yh7A
b3eVwDdTesBv8FjAOk3swHA4/cA9TnPAcFE9wEBSBcBwOP3AQ1WWwG/wWMBGVh3Ab3eVwElQj8Bu
zzDATEHrwG330sBPJzjAbPJVwFH9iMBrv8HAVMH+wGphS8BXcc/AaNhXwFoKQsBnJnDAXIi5wGVN
TsBe6q/AY07OwGEtvMBhLPTAY0+WwF7p58BlThbAXIfxwGcnOMBaCXrAaNkfwFdxB8BqYhPAVME3
wGvAiMBR/MHAbPMcwE8mcMBt+JrATEEkwG7P+MBJT8fAb3hdwEZVVcBv8SDAQ1TPwHA5xcBAUT3A
cFIFwD1Nq8BwOcXAOk0lwG/xIMA3UrLAb3hdwDRhVsBuz/jAMXwJwG34msAupbnAbPMcwCvhQ8Br
wIjAKTFzwGpiE8AmmP/AaNkfwCQaiMBnJzjAIbiSwGVOFsAfdYbAY0+WwB1TrMBhLbzAG1UswF7q
r8AZfAnAXIi5wBfKI8BaCkLAFkEuwFdxz8AU4rnAVMH+wBOwJcBR/YjAEqqowE8nOMAR00rATEHr
wBEq5MBJUI/AELIiwEZWHcAQaXzAQ1WWwBBRPcBAUgU=
      </set>
      <set id="src_262" fmt="ptset">
AAAAB3NyY18yNjIAAAAAAAAAAgAAAGXAX/9RtuR0VMBgF5A9QN1WwGBgNj3Af3fAYNj4Pg/m4cBh
gV4+PvyjwGJYvD5tUW7AY145Po1bOcBkkM0+o37qwGXvQj64/WzAZ3g3Ps3BBsBpKh0+4bTAwGsD
QD70xG/AbQHAPwNuasBvI5o/C/XSwHFmpj8T79LAc8icPxtUW8B2RxM/Ihv2wHjfhz8oP8jAe49X
Py25ncB+U80/MoPtwICVDz82meLAgge1Pzn3WsCDgGM/PJjwwIT9nD8+e/rAhn3fPz+ekMCH/6g/
P/+OwImBcT8/npDAiwG1Pz57+sCMfu4/PJjwwI33nD8591rAj2pCPzaZ4sCQ1Wo/MoPtwJI3pT8t
uZ3Ak4+NPyg/yMCU28c/Ihv2wJYbAz8bVFvAl0v+PxPv0sCYbYQ/C/XSwJl+cT8DbmrAmn2xPvTE
b8CbakI+4bTAwJxDNT7NwQbAnQewPrj9bMCdtuo+o37qwJ5QND6NWznAntLzPm1RbsCfPqI+Pvyj
wJ+S1T4P5uHAn882PcB/d8Cf84k9QN1WwJ//qLbkdFTAn/OJvUDrncCfzza9wIaawJ+S1b4P6nPA
nz6ivj8ANcCe0vO+bVT/wJ5QNL6NXQLAnbbqvqOAs8CdB7C+uP81wJxDNb7Nws/Am2pCvuG2icCa
fbG+9MY4wJl+cb8Db07AmG2Evwv2tsCXS/6/E/C3wJYbA78bVUDAlNvHvyIc2sCTj42/KECswJI3
pb8tuoHAkNVqvzKE0sCPakK/NprHwI33nL85+D/AjH7uvzyZ1MCLAbW/PnzewImBcb8/n3XAh/+o
v0AAcsCGfd+/P591wIT9nL8+fN7Ag4BjvzyZ1MCCB7W/Ofg/wICVD782msfAflPNvzKE0sB7j1e/
LbqBwHjfh78oQKzAdkcTvyIc2sBzyJy/G1VAwHFmpr8T8LfAbyOavwv2tsBtAcC/A29OwGsDQL70
xjjAaSodvuG2icBneDe+zcLPwGXvQr64/zXAZJDNvqOAs8BjXjm+jV0CwGJYvL5tVP/AYYFevj8A
NcBg2Pi+D+pzwGBgNr3AhprAYBeQvUDrncBf/1G25HRU
      </set>
      <set id="src_363" fmt="ptset">
AAAAB3NyY18zNjMAAAAAAAAAAgAAAGXAEFE9QEBR08AQaXxAQ1VlwBCyIkBGVezAESrkQElQXsAR
00pATEG6wBKqqEBPJwfAE7AlQFH9V8AU4rlAVMHNwBZBLkBXcZ3AF8ojQFoKEcAZfAlAXIiIwBtV
LEBe6n7AHVOsQGEtisAfdYZAY09kwCG4kkBlTeXAJBqIQGcnB8AmmP9AaNjtwCkxc0BqYeLAK+FD
QGvAV8AupblAbPLrwDF8CUBt+GnANGFWQG7Px8A3UrJAb3gswDpNJUBv8O7APU2rQHA5lMBAUT1A
cFHTwENUz0BwOZTARlVVQG/w7sBJT8dAb3gswExBJEBuz8fATyZwQG34acBR/MFAbPLrwFTBN0Br
wFfAV3EHQGph4sBaCXpAaNjtwFyH8UBnJwfAXunnQGVN5cBhLPRAY09kwGNOzkBhLYrAZU1OQF7q
fsBnJnBAXIiIwGjYV0BaChHAamFLQFdxncBrv8FAVMHNwGzyVUBR/VfAbffSQE8nB8BuzzBATEG6
wG93lUBJUF7Ab/BYQEZV7MBwOP1AQ1VlwHBRPUBAUdPAcDj9QD1OQsBv8FhAOk27wG93lUA3U0nA
bs8wQDRh7cBt99JAMXygwGzyVUAuplDAa7/BQCvh2sBqYUtAKTIJwGjYV0AmmZbAZyZwQCQbH8Bl
TU5AIbkpwGNOzkAfdhzAYSz0QB1UQsBe6edAG1XCwFyH8UAZfKDAWgl6QBfKucBXcQdAFkHFwFTB
N0AU41DAUfzBQBOwvMBPJnBAEqs+wExBJEAR0+DASU/HQBEre8BGVVVAELK4wENUz0AQahPAQFE9
QBBR08A9TatAEGoTwDpNJUAQsrjAN1KyQBEre8A0YVZAEdPgwDF8CUASqz7ALqW5QBOwvMAr4UNA
FONQwCkxc0AWQcXAJpj/QBfKucAkGohAGXygwCG4kkAbVcLAH3WGQB1UQsAdU6xAH3YcwBtVLEAh
uSnAGXwJQCQbH8AXyiNAJpmWwBZBLkApMgnAFOK5QCvh2sATsCVALqZQwBKqqEAxfKDAEdNKQDRh
7cARKuRAN1NJwBCyIkA6TbvAEGl8QD1OQsAQUT1AQFHT
      </set>
      <set id="src_341" fmt="ptset">
AAAAB3NyY18zNDEAAAAAAAAAAgAAAGU/QAK/QIf/8j8/ocFAiYG7Pz5/K0CLAf4/PJwhQIx/Nz85
+oxAjfflPzadE0CPaos/MocfQJDVtD8tvM5AkjfvPyhC+UCTj9c/Ih8nQJTcED8bV4xAlhtMPxPz
A0CXTEc/C/kDQJhtzT8DcZtAmX66PvTK0kCaffo+4bsiQJtqiz7Nx2hAnEN/PrkDzkCdB/k+o4VM
QJ23ND6NYZtAnlB+Pm1eMkCe0zw+PwlnQJ8+6z4P86ZAn5MePcCY/0Cfz389QRBnQJ/z0jgvtahA
n//yvUC4jECf89K9wG0SQJ/Pf74P3a9An5Mevj7zcUCfPuu+bUg7QJ7TPL6NVqBAnlB+vqN6UUCd
tzS+uPjSQJ0H+b7NvG1AnEN/vuGwJ0Cbaou+9L/WQJp9+r8DbB1AmX66vwvzhUCYbc2/E+2FQJdM
R78bUg9AlhtMvyIZqUCU3BC/KD17QJOP178tt1BAkjfvvzKBoUCQ1bS/NpeWQI9qi7859Q5Ajffl
vzyWo0CMfze/PnmtQIsB/r8/nERAiYG7vz/9QUCH//K/P5xEQIZ+Kb8+ea1AhP3mvzyWo0CDgKy/
OfUOQIIH/r82l5ZAgJVYvzKBoUB+VGC/LbdQQHuP6r8oPXtAeOAZvyIZqUB2R6a/G1IPQHPJL78T
7YVAcWc5vwvzhUBvJCy/A2wdQG0CUr70v9ZAawPSvuGwJ0BpKrC+zbxtQGd4yb64+NJAZe/VvqN6
UUBkkWC+jVagQGNezL5tSDtAYllOvj7zcUBhgfC+D92vQGDZi73AbRJAYGDIvUC4jEBgGCM4L7Wo
QF//4z1BEGdAYBgjPcCY/0BgYMg+D/OmQGDZiz4/CWdAYYHwPm1eMkBiWU4+jWGbQGNezD6jhUxA
ZJFgPrkDzkBl79U+zcdoQGd4yT7huyJAaSqwPvTK0kBrA9I/A3GbQG0CUj8L+QNAbyQsPxPzA0Bx
Zzk/G1eMQHPJLz8iHydAdkemPyhC+UB44Bk/LbzOQHuP6j8yhx9AflRgPzadE0CAlVg/OfqMQIIH
/j88nCFAg4CsPz5/K0CE/eY/P6HBQIZ+KT9AAr9Ah//y
      </set>
      <set id="src_352" fmt="ptset">
AAAAB3NyY18zNTIAAAAAAAAAAgAAAGVAcFKbQEBR00BwOlxAQ1VlQG/xtkBGVexAb3j0QElQXkBu
0I5ATEG6QG35MEBPJwdAbPOzQFH9V0BrwR9AVMHNQGpiqkBXcZ1AaNm1QFoKEUBnJ89AXIiIQGVO
rEBe6n5AY1AsQGEtikBhLlJAY09kQF7rRkBlTeVAXIlQQGcnB0BaCtlAaNjtQFdyZUBqYeJAVMKV
QGvAV0BR/h9AbPLrQE8nz0Bt+GlATEKCQG7Px0BJUSZAb3gsQEZWs0Bv8O5AQ1YtQHA5lEBAUptA
cFHTQD1PCUBwOZRAOk6DQG/w7kA3VBFAb3gsQDRitEBuz8dAMX1oQG34aUAupxdAbPLrQCvioUBr
wFdAKTLRQGph4kAmml5AaNjtQCQb50BnJwdAIbnxQGVN5UAfduRAY09kQB1VCkBhLYpAG1aKQF7q
fkAZfWhAXIiIQBfLgUBaChFAFkKNQFdxnUAU5BdAVMHNQBOxg0BR/VdAEqwGQE8nB0AR1KhATEG6
QBEsQ0BJUF5AELOAQEZV7EAQattAQ1VlQBBSm0BAUdNAEGrbQD1OQkAQs4BAOk27QBEsQ0A3U0lA
EdSoQDRh7UASrAZAMXygQBOxg0AuplBAFOQXQCvh2kAWQo1AKTIJQBfLgUAmmZZAGX1oQCQbH0Ab
VopAIbkpQB1VCkAfdhxAH3bkQB1UQkAhufFAG1XCQCQb50AZfKBAJppeQBfKuUApMtFAFkHFQCvi
oUAU41BALqcXQBOwvEAxfWhAEqs+QDRitEAR0+BAN1QRQBEre0A6ToNAELK4QD1PCUAQahNAQFKb
QBBR00BDVi1AEGoTQEZWs0AQsrhASVEmQBEre0BMQoJAEdPgQE8nz0ASqz5AUf4fQBOwvEBUwpVA
FONQQFdyZUAWQcVAWgrZQBfKuUBciVBAGXygQF7rRkAbVcJAYS5SQB1UQkBjUCxAH3YcQGVOrEAh
uSlAZyfPQCQbH0Bo2bVAJpmWQGpiqkApMglAa8EfQCvh2kBs87NALqZQQG35MEAxfKBAbtCOQDRh
7UBvePRAN1NJQG/xtkA6TbtAcDpcQD1OQkBwUptAQFHT
      </set>
      <set id="src_17" fmt="ptset">
AAAABnNyY18xNwAAAAAAAAACAAAAZUCgAFi25HRUQJ/0OD1A3VZAn8/lPcB/d0Cfk4Q+D+bhQJ8/
UT4+/KNAntOiPm1RbkCeUOQ+jVs5QJ23mj6jfupAnQhfPrj9bECcQ+U+zcEGQJtq8T7htMBAmn5g
PvTEb0CZfyA/A25qQJhuMz8L9dJAl0ytPxPv0kCWG7I/G1RbQJTcdj8iG/ZAk5A9Pyg/yECSOFU/
LbmdQJDWGT8yg+1Aj2rxPzaZ4kCN+Es/OfdaQIx/nT88mPBAiwJkPz57+kCJgiE/P56QQIgAWD8/
/45Ahn6PPz+ekECE/ks/Pnv6QIOBEj88mPBAgghkPzn3WkCAlb4/NpniQH5VKz8yg+1Ae5C1Py25
nUB44OU/KD/IQHZIcj8iG/ZAc8n7PxtUW0BxaAU/E+/SQG8k+D8L9dJAbQMePwNuakBrBJ4+9MRv
QGkrfD7htMBAZ3mVPs3BBkBl8KE+uP1sQGSSKz6jfupAY1+XPo1bOUBiWho+bVFuQGGCvD4+/KNA
YNpXPg/m4UBgYZQ9wH93QGAY7z1A3VZAYACvtuR0VEBgGO+9QOudQGBhlL3AhppAYNpXvg/qc0Bh
gry+PwA1QGJaGr5tVP9AY1+Xvo1dAkBkkiu+o4CzQGXwob64/zVAZ3mVvs3Cz0BpK3y+4baJQGsE
nr70xjhAbQMevwNvTkBvJPi/C/a2QHFoBb8T8LdAc8n7vxtVQEB2SHK/IhzaQHjg5b8oQKxAe5C1
vy26gUB+VSu/MoTSQICVvr82msdAgghkvzn4P0CDgRK/PJnUQIT+S78+fN5Ahn6Pvz+fdUCIAFi/
QAByQImCIb8/n3VAiwJkvz583kCMf52/PJnUQI34S785+D9Aj2rxvzaax0CQ1hm/MoTSQJI4Vb8t
uoFAk5A9vyhArECU3Ha/IhzaQJYbsr8bVUBAl0ytvxPwt0CYbjO/C/a2QJl/IL8Db05Amn5gvvTG
OECbavG+4baJQJxD5b7Nws9AnQhfvrj/NUCdt5q+o4CzQJ5Q5L6NXQJAntOivm1U/0CfP1G+PwA1
QJ+ThL4P6nNAn8/lvcCGmkCf9Di9QOudQKAAWLbkdFQ=
      </set>
      <set id="src_32" fmt="ptset">
AAAABnNyY18zMgAAAAAAAAACAAAAL7x4FbM+0GnAvJ4s/D7UrgS8pQCcPttLCLy5e30+4vkcvMO4
7j7vIhK8rz4NPvi7rLzYM88/A2gTvMO47j8MC+q9D/DyPxSvwb045rQ/Hu0yvWb7Lz8ruf+9gtnB
PzrEPL2uXt8/TK/BvbsrrD9hznq98O48P3fi9L4LqlE/iL5HviuqUT+VEDO+RouZP6GLFL5mi5k/
r3aZvoASmT+9Yh6+lI16P8yVUb6jRcw/2/F6vrXVKD/sbFy+ylAKP/0QM77a8+FABwL7vumsM0AP
aWG+/srrQBhznr8GwZ5AIRd1vw4dx0ApaWG/FNYZQDGSV78amKlAOg04vxwyQkBB+L2/H2V2QEo2
Lr8ewZ5AUjYuvx8TikBZ5EK/HsGeQGEXdb8b4FdAaA04vxhbOEBunJS/EzyAQHUXdb8LjmtAe6bS
vwPgV0CA/F+++QhcQIPdpr7l1ShAhqpzvtC2cECJL5K+wVpHQIvTab6sBPJAjkrgvqfArkCRBpw=
      </set>
      <set id="src_11" fmt="ptset">
AAAABnNyY18xMQAAAAAAAAACAAAASb2FaR0+3TaNvZI16j7Y8km9jRcxPuWIeL2SNeo+6+7fvYqH
1T7yVUW9jRcxPvyStr1xOKA/AXyOvVefBj8Duf+9JGvTPwfi9L0P8PI/DptGvJCFuz8UC+q8OqUP
PxrEPDqRPew/JQGtO2x2AD8tU5g8oq14Pzg04DzBZco/RK/BPKzq6T9WSVs8XvSKP2QL6jy3KFo/
dQGtPQSJ7z+DyIQ9Mp5qP4znPT1blC0/lBpwPZGhIT+cvkc9o4ymP6aA1j2y6M8/sL5HPb0mPz+7
n4894P1KP8d2mT31eCs/03aZPgOx2D/fn4898ujPP+nc/z3/tZw/9YsUPfLoz0AAiBk+CNCQQAem
0j4QfqVADQL7PiZBNEATVOY+Lzb3QBl93D49S3JAHpyUPjblC0AjAvs+PAPEQChKqT40Va9ALSvw
PjMOAUAxQGs+McZTQDW7TD4/2s5AOogZPkOx2EA/Avs+WCy5QEMr8D5ekyBAR0BrPmtf7EBLQGs+
ccZTQE4NOD6EaEhAUfi9Pob3pEBU7oA+kyCaQFghsz6epblAWrEPPqb3pEBdz8c+pvekQF/kQj6w
kT5AYl8kPrUMH0BknJQ+u3KGQGf4vT6+pblAau6APsUMH0BuXyQ+xQwfQHGSVz7G96RAdO6APsPE
cUB3K/A+yirYQHoNOD7IP1JAfDYuPs1eC0B/VOY+zV4LQIDyIT7PSZBAgr7uPsPEcUCEOc8+wdjs
QIYvkj60aEhAh/IhPqoq2ECJ3aY+nqW5QIvkej6VDB9AjW0C
      </set>
      <set id="src_9" fmt="ptset">
AAAABXNyY185AAAAAAAAAAIAAAAuvrSNej8baBO+vATyPyLfi77BWkc/JF3WvsPpoz8n4vS+xnkA
PytoE77GeQA/LklbvsSNej8yxDy+wVpHPzc/Hb7B/h4/PF3Wvr9uwj9DaBO+vicUP0jYt768O48/
UNi3vsKh9T9Zznq+xxzXP2QL6r7Oyus/baWEvtpQCj99U5i+5xzXP4ZX4b7zRcw/jgX1vwCtJD+X
TaO/BsGeP6IF9b8OHcc/q02jvxcTij+1OSi/H7dhP8EQM78sMkI/zGxcvzwyQj/Xdpm/Th3HP+N2
mb9grSQ/8Bpwv3TWGT/9Yh6/hPppQAUr8L+Qf4hAC8/Hv5xWkkASNi6/qmsNQBjugL+4+mlAH1Tm
v8dgz0AmNi6/1msNQCyxD7/lI19AM0Brv/OJxUA5QGvAAUoBQD7aBcAJcvdAQ2lhwBFKAUBISqnA
GitJQEyxD8AifTRAUO6AwCpUP0BUxYrAMUoBQFjugMA35wVAXJXBwD3E4kBgc54=
      </set>
      <set id="src_86" fmt="ptset">
AAAABnNyY184NgAAAAAAAAACAAAAQD36luM/MDTgPgXT+j8vI88+De9JPzQL6j4N70k/NfdvPhMO
AT86clE+Ew4BPzyvwT4ZdGc/QIbMPiEifD9CxDw+NZ1dP0nOej44LLk/TVOYPkT5hj9WSVs+RPmG
P1jYtz5PNvc/YSqjPlMOAT9nPx0+XUtyP3NoEz5iaio/fu0yPnB+pT+IbFw+cw4BP4/xej50Va8/
mYsUPngsuT+hOSg+fAPEP6ou6z54LLk/s/F6Pnl0Zz+/JK0+duULP8m0Cj59S3I/13aZPm829z/j
n48+aNCQP/DnPT5f2s4//gX1Pk3vSUAGXyQ+K1/sQAzaBT4N70lAFJyUPcTUVEAcIbM9N70jQCRK
qbvRcxRALCGzvWHcd0A0nJS92eP+QDxKqb4dldZARIgZvmVD60BMIbO+j27CQFOSV76wtnBAWpyU
vs9uwkBiXyS+9dUoQGiIGb8IrSRAbxd1vxhbOEB0nJS/J7dhQHpznr82HcdAf2lhv0SELkCCOc+/
UaLmQIRYiL9dy9xAhqpzv2Ydx0CIqnO/a+BXQIpixb9tKAVAjBsXv23L3ECNWIi/bsGeQI6Lu79r
4FdAj6A2v2e3YUCQlfi/XxOKQJGgNr9VefBAkvIhv0cTikCT5+S/OaLmQJS+7r8shC5AlfIhvyBb
OECW02m/Eka9QJfCWL8FefBAmKA2
      </set>
      <set id="src_37" fmt="ptset">
AAAABnNyY18zNwAAAAAAAAACAAAAM75cTig+baBNvl5wSj6BetG+WwZ6Po5+O75cTig+mgNavl2V
1j6nc/2+WHcePrWIeL5SELc+xEDKvkP8PD7UQMq+Ob7MPugX1L4qYqM+/TaNviK0jj8JfI6+ICUy
PxbtMr4dldY/IiBlvgzx/z8yIGW+CRr1P0HOer32DPQ/VF3WveQhbz9lU5i93HNaP3sWKL3rz4M/
hoDWveGSEz+SBfW97l7fP5vxer3msMs/p5+PveQhbz+y0sK93HNaP8BsXL3pQCc/y/F6veGSEz/a
V+G9832YP+efj73zfZg/9vu4vgka9UACSqm+DPH/QApznr4ZvsxAEogZvifTR0AbQGu+Pt2EQCN9
3L5D/DxAK+RCvlxOKEA0DTi+bjmtQDvkQr6DRcxAQ8/Hvorz4UBLu0y+m5e4QFPkQr6lMVFAW+RC
vrNFzEBjQGu+ulAKQGtpYb7JCFxAcpyUvszfZkB5z8e+1dUoQIAvkr7XwK5Ag8krvtrz4UCG3aa+
18CuQIolVL7aUApAjPIhvtjRv0CP9Yu+3icUQJHTaQ==
      </set>
      <set id="src_28" fmt="ptset">
AAAABnNyY18yOAAAAAAAAAACAAAAPj4wfqU/K2gTPjblCz8tijU+OCy5PzJyUT48A8Q/NklbPjq8
FT84NOA+RPmGPz33bz5BInw/QIbMPkoYPj9G7TI+Q7HYP0kqoz5E+YY/UDTgPjwDxD9UC+o+OrwV
P1u5/z4/2s4/X+L0PlB+pT9qIGU+WXRnP3DYtz5qGD4/eiBlPnRVrz+AlVE+dZ1dP4apzD50Va8/
iyStPnblCz+RYh4+cH6lP5dNoz5/2s4/ngX1PoPEcT+jdpk+is6vP6ufjz6MFl0/si7rPpRoSD+7
TaM+kTUVP8N2mT6MujQ/zdz/PoWv9j/XTaM+hGhIP+PIhD5+kyA/702jPnq8FT/7yIQ+cH6lQAQh
sz5o0JBACkqpPk3vSUAQsQ8+OXRnQBcC+z4VnV1AHc/HPgjQkEAkiBk9xNRUQCtU5j2mHAJAMeRC
PS1/skA3u0w8mHAIQD5fJLz27CFARA04vWwZ6EBKnJS9zRcxQFCIGb4LqlFAV33cvjSgFEBdaWG+
Wb7MQGO7TL6GeQBAaWlhvpkIXEBuxYq+sBKZQHOm0r7F1ShAeHOevt7K60B8iBm+7DuPQIBixb8B
9NJAgi+Svwj/D0CD8iG/EP8PQIVtAr8UhC5AhxsXvxrqlECIJVS/HXnwQInTab8grSRAiyi+vyJG
vUCNbQI=
      </set>
      <set id="src_94" fmt="ptset">
AAAABnNyY185NAAAAAAAAAACAAAAK76+JxQ/FQGtvqrz4T8YNOC+p8CuPx+RCb6hWkc/JVOYvpms
Mz8sr8G+k0XMPzLEPL6OJxQ/OXyOvokIXD8+7TK+gBKZP0iGzL57Bno/VklbvnXnwj9lpYS+bjmt
P3iGzL5e3YQ/h02jvlxOKD+Sqcy+XZXWP50QM75cTig/qRAzvl2V1j+1EDO+Z9NHP8N2mb5yELc/
0WIevnsGej/hEDO+g0XMP+/IhL6M32ZAADYuvpSNekAIIbO+nYM9QBDaBb6iofVAGfi9vqUxUUAj
aWG+qQhcQCzaBb6rl7hANeRCvq4nFEA+Ni6+uGSFQEaIGb7HHNdAT1Tmvs2DPUBXVOa+0qH1QF8X
db7aUApAZ+RCvuASmUBvfdy+40XMQHZznr7nwK5AfO6Avu7K60CCENm+9xzXQIU5z779gz1AiE5K
vwFQ+0CLgX2/B5wTQI7CWL8HE4pAkdNp
      </set>
      <set id="src_8" fmt="ptset">
AAAABXNyY184AAAAAAAAAAIAAAA5vSRr0z720Ca884JRPvOc87ylAJw++0sIvIZISj8CIGW8kIW7
PwVTmLuofVI/C7n/O2x2AD8RKqM8XvSKPxabRjzV4Kw/Gc56PRPmGD8ghsw9BInvPyVTmDz+1m4/
LK/BPP7Wbj8zaBM9HiOJPz5JWz0ynmo/Ru0yPVFWvD9SIGU9PNvbP12lhD1blC0/a7n/PWCy5T93
kQk9hNRUP4Pxej2UMH0/jENmPbqW4z+UQ2Y9yfMMP505KD3RoSE/pqnMPeD9Sj+v8Xo97coWP7oF
9T34B4c/xYsUPf+1nD/QbFw+BPmGP9yVUT4HiOI/6BpwPgoYPj/05z0+DKebQAA2Lj4I0JBABiGz
Pg8290AMsQ8+DKebQBN93D4TDgFAGjYuPhHGU0AhF3U+Dzb3QCfkQj4DsdhALnOePfqW40A1Avs9
x2OwQDsC+z2b3pFAQVTmPVuULUBHfdw9BInvQE2SV7q2cClAU+RCvJrDLEBac569SELdQGDugL2K
h9VAZ5JXvdTFRkBtptK+BouZQHRKqb4qYqNAebtMvjh3HkB/5EK+XE4oQIKBfb5s8f9AhRDZvnm+
zECHBpy+ieLQQIkXrb6HwK5AitNp
      </set>
      <set id="src_52" fmt="ptset">
AAAABnNyY181MgAAAAAAAAACAAAANL0+BW0+ygNavXE4oD7DnPO9ZvsvPs02jb2ASmQ+z8XpvY0X
MT7dNo29qUAnPuYsT72zfZg+8lVFvfN9mD7+fju+C6pRPwl8jr4bBno/D5EJvizx/z8aIGW+RUPr
PyO5/75UoBQ/L5EJvmzx/z842Le+g0XMP0abRr6QtnA/VF3Wvp7K6z9juf++rDuPP3O5/764ZIU/
g5+PvsZ5AD+NEDO+00XMP5apzL7jRcw/n02jvuuXuD+qV+G++lAKP7TnPb8CRr0/wJVRvwXL3D/M
GnC/CFs4P9pX4b8Ny9w/5oDWvw8Tij/1Yh6/EP8PQAGm0r8VKAVACc/HvxlQ+0ARK/C/G45rQBkC
+78fZXZAIEqpvyCtJEAoiBm/Ika9QDANOL8eb7NAOEqpvx4dx0BAIbO/GfTSQEhznr8Y/w9AUHOe
vxM8gEBYSqm/D2V2QF+m0r8HZXZAaCGzvwAJTUBvptK+7srrQHcr8L7gEplAfg04vszfZkCCoDa+
wVpHQIWqc76wtnBAiPIhvqH+HkCL8iG+lq+dQI9K4L6OJxRAkjnP
      </set>
      <set id="src_371" fmt="ptset">
AAAAB3NyY18zNzEAAAAAAAAAAgAAADc+i3KGPx6bRj6Qx9s/IL1pPp4B4j8juf8+qYcAPyeRCT6s
ujQ/KNi3PrMgmj8tAa0+sTUVPzDYtz6yfMM/NQGtPrE1FT81pYQ+uYcAPztoEz68Fl0/PklbPsJ8
wz9Bzno+xQwfP0UBrT7Fr/Y/TVOYPsPEcT9RfI4+xGhIP1nOej7BNRU/YiBlPsPEcT9tAa0+wTUV
P3abRj69Xgs/goDWPrb3pD+IlVE+tGhIP4+fjz6sujQ/ltLCPqwWXT+gbFw+p5t7P6hDZj6rcoY/
sqnMPqg/Uj+9tAo+qYcAP8mLFD6h2Ow/1BpwPqCRPj/h3P8+llPNP+8krT6QkT4//bQKPoUMH0AG
Sqk+duULQA5fJD5UVa9AFjYuPj6TIEAfF3U+GXRnQCdAaz3mHAJAL8/HPY8RxEA3z8c9QfqTQECI
GTqRPexASA04vRouY0BPz8e9qUAnQFcXdb3pQCdAX0Brvi45rUBmSqm+XE4oQG2SV76PbsJAdIgZ
vqrz4UB7fdy+0VpHQIDdpr7uyutAg92mvwitJECGgX2/FDJCQIklVL8i6pRAi4F9vy+cE0CNoDa/
PXnwQJA5zw==
      </set>
      <set id="src_77" fmt="ptset">
AAAABnNyY183NwAAAAAAAAACAAAANL6kjXo+vTaNvpFaRz7bFGu+jsrrPuL5HL6IZIU+7dpkvopQ
Cj74u6y+ivPhPv02jb6MO48/ASqjvorz4T8G7TK+jicUPwwL6r6Oyus/ENi3vo7K6z8VAa2+jN9m
Px1TmL6Oyus/JF3Wvo2DPT8sXda+jYM9PzJyUb6F1Sg/PfdvvoPpoz9HkQm+gBKZP1IgZb53L3A/
YIbMvmpioz9xfI6+ZouZP3/i9L5Ydx4/iOc9vkuqUT+Sqcy+NefCP5wacL4n00c/pbQKvhsGej+x
EDO+D4FbP7yVUb3zfZg/ygX1veQhbz/XJK29wEpkP+apzL24nFA/9i7rvY+mjUADaWG9e3YRQArF
ir045rRAE33cvSRr00Abz8e9BbOBQCQ2Lr0ka9NALIgZvUMkJUA2DTi9e3YRQD7Fir2Z4/5AR0Br
va5e30BQIbO9x/h5QFjFir32DPRAYLEPvgpio0BosQ++FefCQHBfJL4hbOBAd7tMvjXnwkB+c56+
PE4oQIKLu75JGvVAhb7uvlXnwkCI/F++XE4oQIw5z75itI5Aj20C
      </set>
      <set id="src_98" fmt="ptset">
AAAABnNyY185OAAAAAAAAAACAAAAKr5CtI4/Q2gTvhXnwj9FijW+DPH/P0sWKL3msMs/Tz8dvevP
gz9RKqO9zRcxP1eRCb2zfZg/W2gTvYf4eT9hfI69gEpkP2btMr0Fs4E/cXyOvIZISj97Fii7fw8f
P4RsXDtsdgA/i5+PPP7Wbj+V3P89CaioP59Noz1HGUw/qyStPVuULT+1tAo9lDB9P8MkrT2Mgmg/
0ENmPZ5t7T/gbFw9ifMMP+8krT2ZTzVAAF8kPXUtxkAJF3U9VnV0QBJfJD0eI4lAGyvwPShg+kAk
iBk8tyhaQC1pYTyYcAhANrEPu38PH0A/VOa8kIW7QEhfJL0+BW1AUNoFvYqH1UBZ5EK9vbsIQGIh
s73cc1pAawL7vgfTR0BynJS+FKAUQHrFir4mi5lAgNNpvipio0CEbQK+OHceQId3QL4+3YRAiqA2
vkTWsUCNwli+VefCQJBtAg==
      </set>
      <set id="src_2" fmt="ptset">
AAAABXNyY18yAAAAAAAAAAIAAAA1PCGD5j6dNo08yDlrPp9YrzzLozs+qqcxPOpbjT6yVUU9GQTR
PrgX1D1RVrw+wvkcPVZ1dD7GLE89h2OwPtGxbj2ZTzU+38XpPZ5t7T7yVUU9lDB9PwCGzD2jjKY/
Du0yPaYcAj8cXdY9qKtePyl8jj2Wv9k/OXyOPZa/2T9LaBM9jxHEP1xd1j2ZTzU/b+L0Pa3KFj+D
TaM91r/ZP477uD3UMH0/nJVRPdvekT+q+7g9x2OwP7nc/z24B4c/yL5HPXpMfz/ZEDM9ekx/P+sk
rT0ZBNE//ENmPKKteEAGsQ+8JiouQBAhs70Fs4FAGVTmvZTFRkAhAvu9z6aNQCmSV74PgVtAMpyU
vjsGekA6sQ++amKjQELaBb6Ll7hAS7tMvqSNekBTaWG+vsrrQFtAa77TRcxAYxd1vuPpo0Bqc56+
+5e4QHEr8L8GHcdAeF8kvw4dx0B9u0y/GFs4QIG+7r8ft2FAhAacvyOOa0CGqnO/KFs4QIjTab8q
6pRAiyVUvyuOa0CNRA2/LNYZQI/Tab8qRr1Akd2mvyecE0CUW/G/G+BXQJZtAg==
      </set>
      <set id="src_71" fmt="ptset">
AAAABnNyY183MQAAAAAAAAACAAAAOT2tyhY/K2gTPYun9D8r8Jw9o4ymPzEqoz21eCs/NklbPdQw
fT8/4vQ97coWP0X3bz4E+YY/TF3WPhHGUz9WSVs+HAPEP2A04D4xxlM/axYoPkZBND93Px0+VuUL
P4KpzD5wfqU/ibQKPoMgmj+QlVE+iD9SP5aA1j6R2Ow/nbQKPpwWXT+lYh4+n0mQP6yVUT6o4yk/
tTkoPrPEcT++gNY+uOMpP8fxej6+pbk/0Oc9Psb3pD/agNY+zgHiP+TnPT7TIJo/7tLCPtoq2D/5
3P8+3+1nQAINOD7oP1JAB33cPu6luUAMSqk+9GhIQBF93D75hwBAFjYuPv6luUAbAvs+/0mQQB/4
vT7+pblAJNoFPvoq2EAp5EI+95t7QC9U5j70aEhANO6APvCRPkA6Sqk+5QwfQD8r8D7gkT5ARJyU
PtmHAEBJu0w+zqW5QE8r8D68ujRAVCGzPrJ8w0BZ+L0+pGhIQF8C+z6P7WdAZA04PnRVr0BpVOY+
UcZTQG42Lj4mQTRAc1TmPe3KFkB4XyQ9lr/ZQH193D0JqKhAgRsXvJCFu0CDd0C9hWkdQIW0sL3w
7jxAh77uvi+BW0CJfhO+YrSOQIs5zw==
      </set>
      <set id="src_13" fmt="ptset">
AAAABnNyY18xMwAAAAAAAAACAAAAJ70+BW0/PQGtvZI16j85RfG9wEpkPz6bRr3Z4/4/Q2gTvgAl
Mj9JKqO+GHceP1DYt74uOa0/Vu0yvj7dhD9hfI6+YCUyP2sWKL6BWkc/dfdvvpmsMz+C0sK+s0XM
P4rSwr7QtnA/k/F6vvUxUT+eBfW/Dm+zP6oF9b8iRr0/tBpwvzn00j+/n4+/VcvcP8qA1r9vE4o/
1oDWv4UjXz/iLuu/k4nFP+77uL+ilAI//Bpwv7K8+EAENi6/wfArQAnkQr/Qf4hAD5JXv99gz0AV
Avu/7XVKQBo2Lr/65e5AH7tMwAR9NEAl5ELAC5vtQCsXdcASP8RAL+RCwBimKkA07oDAHn00QDlp
YcAkaLpAPWlhwCoCU0BB+L3ALyELQEaxD8A0P8RASogZwDmiwEBOlcHAPvgWQFGm0g==
      </set>
      <set id="src_54" fmt="ptset">
AAAABnNyY181NAAAAAAAAAACAAAAMz2HY7A+1tAmPZQwfT7NNo09lr/ZPt3aZD2UMH0+5tAmPZve
kT70QMo9oP1KPwA04D2g/Uo/BaWEPZ5t7T8MC+o9jIJoPxDYtz1gsuU/GSqjPSNCQT8hzno8/tZu
PypyUTzgHhw/M2gTPPSY/T88r8E8rOrpP0QL6jwhg+Y/TQGtOxqKez9Wm0a8Y5rSP1+RCb0AlMk/
bz8dvSRr0z+AQ2a9ZvsvP4ou672Z4/4/k5+Pvc+mjT+fdpm9+JxQP6rSwr4gJTI/ti7rvjcvcD/D
n4++VefCP9KA1r53L3A/4gX1vopQCj/xOSi+ldUoQAFAa76j6aNACSvwvrXVKEARAvu+vicUQBlp
Yb7OJxRAIpyUvtcc10AqXyS+4BKZQDNAa77nwK5APNoFvvC2cEBE7oC+9I16QE0r8L7+yutAVsWK
vwXL3EBfVOa/CK0kQGdU5r8L4FdAcMWKvw+3YUB5fdy/EAlNQIDJK78PE4pAhN2mvw9ldkCJGxe/
EFs4QIygNr8PE4pAkDnPvw+cE0CUBpy/C+BXQJdtAg==
      </set>
      <set id="src_91" fmt="ptset">
AAAABnNyY185MQAAAAAAAAACAAAASj3HY7A+w5zzPa3KFj7G0CY9o4ymPtJVRT26luM+3dpkPda/
2T7rSwg98FlzPvYsTz36luM+/n47Pgtf7D8FU5g+CNCQPwyvwT4Mp5s/FQGtPhWdXT8cC+o+JPmG
PybtMj40Va8/L+L0Pj/azj85zno+Te9JP0c/HT5UVa8/VVOYPlq8FT9kr8E+YmoqP3c/HT5rX+w/
hBpwPnWdXT+NEDM+f9rOP5apzD6IP1I/oOc9Pooq2D+qBfU+jV4LP7W0Cj6NXgs/wTkoPo/tZz/O
Lus+jV4LP9qpzD6Opbk/6L5HPpE1FT/1tAo+kTUVQAEr8D6PSZBAB5JXPpHY7EANu0w+jBZdQBRz
nj6EaEhAG2lhPnblC0AiiBk+ZkE0QCl93D5DsdhAMQL7PieI4kA3u0w9+pbjQD27TD24B4dARF8k
PTe9I0BKsQ86kT3sQFCIGb0uqURAVjYuvaGSE0Bcc569/bsIQGGm0r4yELdAZkqpvmAlMkBqsQ++
iGSFQG6IGb6lMVFAcabSvsASmUB07oC+1TFRQHd93L7prDNAekqpvvhkhUB8Sqm/AAlNQH2m0r8D
PIBAfeRCvwTWGUB+sQ+/BSgFQH5fJL8EMkJAfjYuvwGi5kB+Ni6+/icUQH5znr71MVFAfpyUvuKh
9UB+7oC+1xzXQH8C+77FMVFAf0BrvrH+HkB+7oC+nN9mQH6xD76JrDNAfnOevlsGekB/kle+KmKj
QIAGnL39uwhAgHdAvaGSE0CA5+S84nFAQIGgNjwhg+ZAgcJYPcdjsECC02k=
      </set>
      <set id="src_61" fmt="ptset">
AAAABnNyY182MQAAAAAAAAACAAAAOr5PgVs+ttAmvjxOKD68JXy+Ob7MPsgX1L4zWGU+zn47vjDJ
CT7TnPO+MhC3Pt5+O74yELc+4vkcvjDJCT7k5KG+QCUyPu8iEr5PgVs++LusvlcvcD8Bznq+YWzg
PwbtMr5s8f8/EIbMvmaLmT8Y2Le+ZUPrPyIgZb5lQ+s/KXyOvmka9T8zaBO+a6pRPz8/Hb5wyQk/
SNi3vm+BWz9V92++bPH/P2btMr5n00c/du0yvmP8PD+B3P++YrSOP4oF9b5lQ+s/kgX1vmaLmT+a
qcy+Z9NHP6SVUb5lQ+s/r5+Pvlm+zD+6+7i+SmKjP8apzL5FQ+s/0Oc9vjsGej/clVG+M1hlP+li
Hr4yELc/9YsUvifTR0AA7oC+Gb7MQAhznr4LqlFAD+RCvfN9mEAXF3W92eP+QB5Kqb3Z4/5AJjYu
vd8CtkAtVOa97l7fQDTFir4CtI5APA04vgpio0BEsQ++ICUyQEyIGb4s8f9AVF8kvjSgFEBbu0y+
S6pRQGOm0r5hbOBAapyUvnIQt0BxQGu+hI16QHf4vb6XwK5AfpyUvqH+HkCCgX2+sBKZQIVYiL67
l7hAiDnPvsuXuECK5+S+18CuQI0ovr7uJxRAj6A2
      </set>
      <set id="src_541" fmt="ptset">
AAAAB3NyY181NDEAAAAAAAAAAgAAADe+gVpHPyUBrb6I0b8/Ic56voUxUT8nkQm+gBKZPy0Brb51
58I/MnJRvmK0jj87Fii+Wb7MP0CGzL5PgVs/SSqjvk+BWz9N92++S6pRP1Rd1r5FQ+s/W7n/vjxO
KD9kXda+KRr1P21TmL4UoBQ/eiBlvgFs4D+DyIS92eP+P4nc/73C2cE/kBpwvalAJz+Wqcy9hWkd
P51iHr0+BW0/pTkovM32Xz+uLus6kT3sP7b7uDz+1m4/v/F6PVZ1dD/JixQ9oP1KP9Hc/z26luM/
2i7rPfgHhz/k5z0+De9JP+/xej4o0JA/+WIePj/azkACsQ8+XAPEQAixDz5wfqVADiGzPn/azkAT
ptI+h5t7QBpKqT6Kzq9AIHOePo/tZ0AnK/A+j+1nQC3Pxz6TxHFANF8kPpMgmkA67oA+j0mQQEF9
3D6I4ylAR2lhPnWdXUBNVOY+WrwVQFPkQj48A8RAWfi9PiT5hkBgNi4+CNCQQGcC+z3ebe1AbbtM
PaYcAkB0DTg9Mp5qQHnPxzyD9SZAf+RCvJCFu0CCTkq9D/DyQITJK72H+HlAhwacvbicUECJKL6+
ArSOQIugNg==
      </set>
      <set id="src_84" fmt="ptset">
AAAABnNyY184NAAAAAAAAAACAAAAN75cTig+Om0avm1fOT44Sve+cMkJPkc55r5yELc+TaBNvnDJ
CT5pyUO+a6pRPnklbL5mi5k+glVFvmFs4D6N2mS+YWzgPpi7rL5j/Dw+olVFvmP8PD6skra+WwZ6
Prvu375QyQk+yLusvkfTRz7aA1q+Ny9wPudz/b4qYqM+8vkcviuqUT8A2Le+LjmtPwrEPL4itI4/
FAvqvhm+zD8fkQm+E1hlPy33b74CtI4/Pz8dvelAJz9OSVu96UAnP2DYt73hkhM/c7n/veQhbz+D
TaO98O48P4y+R73uXt8/mdz/veQhbz+m+7i96UAnP7SVUb3cc1o/xL5HvcqH1T/Tdpm9yofVP+Iu
673NFzE/8oDWvc+mjUABQGu91MVGQAlU5r3cc1pAErEPvdTFRkAcNi690jXqQCUr8L3cc1pAL0Br
vevPg0A4Ni6+A/w8QEDFir4SELdASWlhviVD60BSc56+LjmtQFrFir45vsxAY8/HvkFs4EBssQ++
RUPrQHPPx75JGvVAerEPvk45rUCAtLC+UhC3QIPdpr5TWGVAht2mvlm+zECKOc++WiwGQI1tAr5P
gVtAkKA2
      </set>
      <set id="src_73" fmt="ptset">
AAAABnNyY183MwAAAAAAAAACAAAAP76nwK4/LQGtvqjRvz8raBO+qvPhPy0Brb6rl7g/LklbvqXV
KD8yclG+nicUPziGzL6ZCFw/PptGvpC2cD9EXda+hnkAP01TmL6AtnA/VF3Wvn7dhD9aIGW+chC3
P2QL6r5cTig/bu0yvlcvcD94NOC+S6pRP4KpzL48Tig/iqnMviVD6z+SgNa+Ht2EP5r7uL4SELc/
o5+PvgaLmT+tYh6+ACUyP7dNo74CtI4/wqnMvf27CD/OLuu9832YP91iHr3zfZg/68iEvficUD/5
ixS98O48QARznr4Gi5lADCGzvgka9UAUIbO+HZXWQBvPx743L3BAJIgZvlDJCUAtK/C+bPH/QDXP
x76OJxRAPbtMvqFaR0BG2gW+tdUoQE9U5r7R/h5AV2lhvuw7j0BfptK/AP8PQGfPx78Ny9xAbu6A
vxpGvUB2IbO/KK0kQHxKqb81efBAgViIv0D/D0CEENm/TNYZQIa+7r9U1hlAiS+Sv1uOa0CL02m/
YzyAQI5EDb9oWzhAkIu7v2qYqUCSlfi/bNYZQJSV+L9uHcdAlhDZv2uOa0CXi7u/aVD7QJiqc79j
jmtAmhsXv15vs0Ca8iG/VSgFQJwQ2b9J9NJAnN2mvz+3YUCdi7u/Nh3HQJ38X78nt2FAnoF9vxrP
RkCejyW/BxOKQJ7TaQ==
      </set>
      <set id="src_841" fmt="ptset">
AAAAB3NyY184NDEAAAAAAAAAAgAAADi9JGvTPwA04LzRYC8/A/CcvNgzzz8JKqO8pQCcPwtoE7y5
e30/D+L0vK8+DT8VpYS8Y5rSPxnOejsains/IsQ8O8gmhT8rFig8mHAIPzQL6j0Eie8/O7n/PTKe
aj9G7TI9QfqTP0/i9D2HY7A/XK/BPaYcAj9nkQk9xNRUP3btMj3oq14/gdz/Pg829z+KBfU+JPmG
P5G0Cj4+kyA/mgX1PlblCz+iLus+be9JP6t2mT56vBU/tBpwPo1eCz+/yIQ+llPNP8nc/z6gkT4/
1RAzPqtyhj/gbFw+uirYP+yVUT67coY/9qnMPsb3pEABz8c+z0mQQAf4vT7W96RADbtMPtrOr0AT
u0w+4nzDQBqclD7h2OxAIO6APuUMH0Anklc+4TUVQC5fJD7lDB9ANUBrPuUMH0A7VOY+7Lo0QEJK
qT7sFl1ASF8kPvE1FUBPK/A+8JE+QFWSVz7tXgtAXF8kPuCRPkBic54+2YcAQGkC+z7P7WdAbu6A
PsPEcUB1VOY+us6vQHtAaz6zxHFAgMkrPqRoSECD3aY+mD9SQIbyIT6GU81AiYF9PmoYPkCMlfg+
TDphQI85zz4qGD5Akwac
      </set>
      <set id="src_45" fmt="ptset">
AAAABnNyY180NQAAAAAAAAACAAAAMj3tyhY/jOc9PbqW4z+LCV89zxHEP43c/z3Mgmg/jqnMPes6
uj+QQ2Y9+pbjP5KA1j4LX+w/lOc9Pg829z+WV+E+ImoqP5liHj4qGD4/nJVRPjl0Zz+hEDM+PUty
P6U5KD5BInw/qqnMPjl0Zz+wGnA+VFWvP7efjz5YLLk/voDWPmZBND/Gqcw+bzb3P877uD6AkT4/
2JVRPnB+pT/htAo+cw4BP+xDZj5t70k/9YsUPnHGU0AAIbM+ahg+QAWSVz5t70lAC6bSPmoYPkAR
F3U+Z4jiQBfkQj5YLLlAHVTmPlMOAUAkDTg+QmoqQClAaz4xxlNAL2lhPh/azkA0xYo+GrwVQDum
0j4LX+xAQQL7PgZBNEBH+L097coWQE4NOD3ebe1AVCGzPbqW40BZQGs9sFlzQF9Aaz2PEcRAZIgZ
PZvekUBp+L09o4ymQG9Aaz3E1FRAdLEPPbgHh0B5aWE96KteQH5fJD4CaipAgTnPPhRVr0CDqnM+
ImoqQIW+7j49S3JAh6A2PlblC0CJbQI=
      </set>
      <set id="src_21" fmt="ptset">
AAAABnNyY18yMQAAAAAAAAACAAAASL5pGvU+ygNavmK0jj7KA1q+ZouZPs8iEr5j/Dw+0vkcvmAl
Mj7iVUW+YrSOPui7rL5dldY+78Xpvlh3Hj79No2+WHcePwQL6r5Ydx4/BklbvlXnwj8LaBO+WwZ6
Pw8/Hb5TWGU/FklbvlSgFD8buf++VKAUPyMWKL5QyQk/KxYovk45rT82m0a+Vy9wPz6bRr5QyQk/
SnJRvlNYZT9W7TK+VKAUP2JyUb5TWGU/bfdvvlDJCT9+SVu+U1hlP4apzL5OOa0/j8iEvmFs4D+Z
EDO+amKjP6SVUb5158I/r3aZvoKh9T+8vke+jsrrP8jnPb6QtnA/2Bpwvpcc1z/mV+G+nicUP/Rs
XL6nHNdAAbtMvrFaR0AKIbO+vDuPQBGSV77K8+FAGc/HvtkIXEAisQ++5I16QCsr8L7uyutAM5JX
vv4nFEA8iBm/CFs4QESIGb8PZXZATQL7vxj/D0BVfdy/I45rQF2m0r8sMkJAZc/HvzKYqUBuXyS/
PSgFQHX4vb9FKAVAfeRCv0zWGUCCvu6/U45rQIZtAr9amKlAid2mv19ldkCNTkq/ZSgFQJA5z79n
ZXZAk05Kv2rqlECWENm/aaLmQJi+7r9nZXZAmxDZv2OOa0CdRA2/XxOKQJ8Q2b9amKlAoG0Cv1bB
nkCh3aa/TsGeQKN3QL9GHcdApL7uvzyELkCl/F+/L2V2QKclVL8ewZ5Ap/IhvxJGvUCoENm+/27C
QKhixb7a8+FAqFiIvrfArkCoOc++kVpHQKg5zw==
      </set>
      <set id="src_211" fmt="ptset">
AAAAB3NyY18yMTEAAAAAAAAAAgAAADS+L4FbPtoDWr44CeQ+1tAmvj2V1j7hDZe+QrSOPuWIeL45
vsw+6qcxvi45rT74F9S+IrSOPv3aZL4V58I/BQGtvgka9T8KclG+BouZPxJyUb4Gi5k/Fu0yvgaL
mT8em0a97l7fPyabRr3Ppo0/MXyOvbicUD88r8G9meP+P0nOer12V1g/VptGvYBKZD9jaBO9h/h5
P3DYt72ASmQ/f5EJvYqH1T+Ivke9j6aNP5GLFL2FaR0/m8iEvYBKZD+m0sK9h/h5P7Iu672Kh9U/
vL5HvZTFRj/LJK29s32YP9kQM73Ppo0/5lfhvdnj/j/2Luu9/bsIQAMr8L4FQ+tACtoFvguqUUAS
xYq+EhC3QBuSV74mi5lAI8/HvjDJCUAr+L2+QWzgQDQ2Lr5UoBRAPEqpvmP8PEBExYq+b4FbQExf
JL5158JAVO6AvnsGekBcSqm+g0XMQGSIGb6JrDNAbCGzvpKh9UB0DTi+mGSFQHtpYb6fbsJAgb7u
vqC2cECFoDa+o+mjQIl3QL6lMVFAjUQNvqwE8kCROc++t8CuQJRtAg==
      </set>
      <set id="src_601" fmt="ptset">
AAAAB3NyY182MDEAAAAAAAAAAgAAADK+kVpHPr02jb6POCU+xK4EvpH+Hj7KA1q+kVpHPtOc876O
yus+4Q2Xvo4nFD7oF9S+jN9mPvWIeL6KUAo/AIbMvokIXD8G7TK+jN9mPwsWKL6Ngz0/EXyOvoms
Mz8YNOC+gf4ePyO5/757Bno/LAvqvmzx/z82m0a+UMkJP0JyUb5Gi5k/UDTgvjXnwj9buf++I/w8
P2wL6r4FQ+s/fptGvfDuPD+IlVG9kjXqP5GLFL1NYZY/nRAzvHgVsz+nTaM8IYPmP7RDZj0ZBNE/
wL5HPTzb2z/OLus9jIJoP9y+Rz2mHAI/7Oc9PbgHhz/8GnA9x2OwQAbaBT3J8wxAD6bSPc8RxEAX
5EI90aEhQCDFij3UMH1AKeRCPbqW40Ax+L09qzq6QDqclD1/azdAQ7tMPVuULUBNK/A8tyhaQFUr
8Lt/Dx9AXiGzvRouY0BnF3W9jRcxQG9U5r4AJTJAdsWKvizx/0B/aWG+WHceQIP8X76HHNdAh+fk
vqH+HkCLqnO+ueLQQI+gNr7XwK5Akm0C
      </set>
      <set id="src_76" fmt="ptset">
AAAABnNyY183NgAAAAAAAAACAAAAPb48Tig+vTaNvjxOKD7BetG+OHcePs5+O74158I+1OShvjSg
FD7ckra+KmKjPui7rL4itI4+7TaNvhcvcD720Ca+DjmtPwDYt739uwg/CDTgvf27CD8NpYS9832Y
PxbtMr3XVKI/HVOYvbicUD8lU5i9prDLPytoE72Ppo0/NK/BvWwZ6D8992+9SELdP0jYt70uqUQ/
VK/BvQCUyT9juf+8rz4NP3O5/7t/Dx8/gvu4uRTI9j+Ln488XvSKP5ZX4TzLozs/oJVRPRPmGD+q
Lus9GQTRP7Ofjz0ynmo/v5+PPSNCQT/K+7g9GQTRP9apzD0ZBNE/4/F6PUw4BD/xixQ9ZdGdP/4F
9T2UMH1ABVTmPairXkALaWE92U81QBIhsz3mHAJAF7tMPgEifEAdptI+GCy5QCO7TD4xxlNAKc/H
PkZBNEAvK/A+XAPEQDRznj525QtAOfi9PoJ8w0A/fdw+knzDQEUXdT6cujRASwL7PqZTzUBRF3U+
rV4LQFbaBT61DB9AW/i9Prebe0Bh5EI+u3KGQGeSVz6/SZBAbSvwPr4B4kByxYo+us6vQHjFij60
aEhAffi9Pq6luUCBTko+pa/2QIPn5D6gkT5Ahi+SPpRoSECIENk+hh0wQInkej5dS3JAiznP
      </set>
      <set id="src_78" fmt="ptset">
AAAABnNyY183OAAAAAAAAAACAAAANL34nFA+/TaNveNG+z77FGu96UAnPwLEPL3fArY/BVOYvevP
gz8H4vS95CFvPw8/Hb3rz4M/FAvqvd8Ctj8ZfI695rDLPx1TmL3fArY/JptGveawyz8u7TK94ZIT
Pzg04L3w7jw/QxYove5e3z9Tuf+9+JxQP1+RCb3uXt8/b+L0vfsrrD9+SVu9832YP4jnPb37K6w/
ki7rvfDuPD+cbFy+AWzgP6Xc/734nFA/syStvfsrrD+9tAq9832YP8mLFL4AJTI/1gX1vfYM9D/j
n4+9/bsIP/AacL39uwg//i7rvgfTR0AF5EK+A/w8QA3kQr4FQ+tAFRd1vfsrrEAcXyS+ArSOQCN9
3L3fArZAKwL7vd8CtkAxK/C9x/h5QDiIGb3C2cFAP33cvaawy0BGxYq9rl7fQE1U5r2cc1pAVF8k
vavPg0BaxYq9nwK2QGF93L2fArZAZ6bSvZnj/kBuc569j6aNQHSxD71XnwZAeyvwvUMkJUCAgX29
AJTJQIPJK7zsrrFAhtNpvLl7fUCJ5+S8rz4NQIz1i7x4FbNAj6A2
      </set>
      <set id="src_89" fmt="ptset">
AAAABnNyY184OQAAAAAAAAACAAAANL7K8+E+7TaNvsSNej748km+xI16PwA04L7CofU/Bu0yvr4n
FD8Luf++t8CuPxJyUb60jXo/FptGvquXuD8fPx2+pxzXPyWlhL6j6aM/LaWEvqcc1z80C+q+nsrr
Pz7tMr6c32Y/SSqjvpUxUT9UXda+k+mjP2NoE76K8+E/csQ8vo2DPT+BOSi+ilAKP4ou676QEpk/
lBpwvofArj+dEDO+g0XMP6d2mb55vsw/soDWvnIQtz++BfW+VKAUP8m0Cr5M8f8/1lfhvkFs4D/j
n4++NefCP/GLFL4e3YQ///F6vhSgFEAGxYq+BUPrQA34vb3kIW9AFZJXvbYM9EAc2gW9oZITQCO7
TL1xOKBAKwL7vSRr00AynJS8hkhKQDnPx7kUyPZAQLEPPQmoqEBHz8c9YLLlQE7aBT2wWXNAVVTm
Pda/2UBbfdw+AmoqQGLugD4UVa9AaRd1Piynm0Bvklc+PAPEQHW7TD5TDgFAfEqpPmOx2ECA3aY+
bzb3QIPyIT5/2s5AhskrPoebe0CJvu4+j7bKQIxb8T6bcoZAjznP
      </set>
      <set id="src_35" fmt="ptset">
AAAABnNyY18zNQAAAAAAAAACAAAAO7yvPg09tNozvNFgLz29Yry84nFAPdOShbzYM8895X4KvJCF
uz4Eqoq8rz4NPhAvqbyQhbs+H4vSvMO47j4nOea8w7juPju0yLz27CE+SIGUvM32Xz5c/Ha82DPP
PnklbLyQhbs+jn47vKUAnD6ckra8Tx/xPrRAyrzN9l8+zTaNvPbsIT7pX4O9M8f8PwO5/71DJCU/
F5EJvYBKZD8pfI69kjXqPzyvwb2uXt8/UDTgvcBKZD9kr8G95rDLP3btMr3zfZg/htLCvfsrrD+R
EDO+ACUyP5znPb4KYqM/qRAzvguqUT+4GnC+Fy9wP8RsXL4lQ+s/03aZvjcvcD/hEDO+QWzgP/EQ
M75SELc//i7rvmVD60AG2gW+c1hlQA4NOL50oBRAFg04vn2V1kAc7oC+hnkAQCUXdb6OJxRALLEP
vpFaR0A0Sqm+oBKZQDrugL6q8+FAQyvwvrH+HkBJu0y+s+mjQFDaBb65rDNAVyvwvruXuEBeDTi+
wf4eQGNU5r7F1ShAaUBrvs2DPUBu7oC+0qH1QHSclL7UjXpAeeRCvszfZkB/K/C+ylAKQIIQ2b7E
jXpAhGLFvsFaR0CGd0C+tnkAQIjJK76ya1hAitNpvp4nFECNoDY=
      </set>
      <set id="src_351" fmt="ptset">
AAAAB3NyY18zNTEAAAAAAAAAAgAAAES+lI16PrOc876POCU+xK4EvpFaRz7KA1q+kBKZPtYsT76S
ofU+3TaNvpKh9T7oF9S+ldUoPvBpwL6QEpk/AnJRvpH+Hj8Jznq+lTFRPxUBrb6aUAo/H+L0vp4n
FD8tAa2+qawzPzg04L6xWkc/Rklbvr9uwj9SIGW+w0XMP2NoE77UjXo/cxYovuPpoz+C+7i+98Cu
P41iHr8FKAU/mTkovxQyQj+jTaO/H2V2P6/IhL8vt2E/vENmvz5vsz/I5z2/UK0kP9U5KL9khC4/
4oDWv3mi5j/vyIS/hmsNP/0QM7+TDuRABF8kv54ZIUAKsQ+/qpQCQBBfJL+3icVAFfi9v8Ngz0Ab
F3W/zkIXQCAhs7/aGSFAJO6Av+Oyu0Apz8e/7kIXQC2m0r/4BKZAMUBrwADPIEA0XyTABFQ/QDaI
GcAIVD9AODYuwAoWzkA6DTjADOObQDrFisAOpipAPEqpwBCmKkA9ptLAEZvtQD6clMATsGhAPsWK
wBQCU0A/klfAFM8gQD9Aa8AU+BZAPxd1wBUMkUA+sQ/AFKYqQD8XdcAVDJFAPsWKwBR9NEA/F3XA
FQyRQD9Aa8AU45tAP/i9wBUMkUBASqnAFcTjQEG7TMAWzyBAQpyUwBdKAUBDz8fAGPgWQEUr8MAa
uqVARogZwBxoukBHz8fAHs8gQEl93MAh7dhASl8kwCTjm0BLAvvAKE1rQEvI9MAq+BZATA04
      </set>
      <set id="src_23" fmt="ptset">
AAAABnNyY18yMwAAAAAAAAACAAAAKb8KRr0/MDTgvw4CeT83rFe/Dm+zPzrEPL8NKAU/QiBlvwuO
az9F92+/CP8PP033b78HE4o/Wc56vwM8gD9l92+/AP8PP3CGzL7832Y/gGxcvvUxUT+HJK2+7DuP
P477uL7l1Sg/l/F6vtrz4T+i0sK+zicUP67Swr7HwK4/vENmvrw7jz/JYh6+sLZwP9fxer6s32Y/
5yStvqSNej/1tAq+mlAKQAKIGb6QEplAC2lhvocc10ATfdy+bjmtQBwNOL5V58JAJWlhvkK0jkAu
Ni6+Ob7MQDaIGb4n00dAP0BrvhxOKEBHkle+FefCQE+m0r4H00dAV5JXveQhb0BgDTi9xWkdQGf4
vb2zfZhAb33cvZdUokB3QGu9iofVQH9Aa72NFzFAgwacvZxzWkCGWIi9q8+DQInn5L3BJNlAjOR6
vd8CtkCQoDY=
      </set>
      <set id="src_43" fmt="ptset">
AAAABnNyY180MwAAAAAAAAACAAAAL75pGvU+qgNavlPFnz6xetG+U1hlPr02jb5LqlE+ygNavlIQ
tz7RDZe+TjmtPttLCL5Gi5k+4Q2XvjIQtz7y+Ry+LPH/Pvlfg74cTig/BVOYvhh3Hj8O7TK+E1hl
PxpyUb4cTig/InJRvhIQtz8vPx2+DjmtPz0Brb4AJTI/TF3Wvf27CD9cXda9z6aNP3HOer3ASmQ/
gtLCvaQhbz+NtAq9jRcxP5fxer0zx/w/o8iEvQCUyT+vyIS8JiouP74u6zyD9SY/zJVRPS1/sj/c
5z09lDB9P+2LFD3J8ww//qnMPfLoz0AHaWE+EH6lQBA2Lj4hInxAGQL7Pitf7EAiIbM+KNCQQCsX
dT4zDgFANZJXPijQkEA+7oA+JkE0QEjFij4TDgFAUkqpPhB+pUBbVOY944ymQGNpYT2g/UpAbCGz
PS1/skB0IbM8Nf7IQHu7TL0fTRtAgYF9vYBKZECFOc+9xWkdQIh3QL4LPRdAi6A2vkK0jkCOoDY=
      </set>
      <set id="src_62" fmt="ptset">
AAAABnNyY182MgAAAAAAAAACAAAAP77a8+E/DptGvtfArj8TaBO+3DuPPxZJW77eyus/GxYovuXV
KD8cXda+6GSFPyJyUb7vbsI/Jz8dvu4nFD8raBO+9nkAPy7tMr76UAo/N5EJvwFQ+z88C+q/AzyA
P0Rd1r8Gb7M/SxYovwcTij9UXda/CpipP1toE78MMkI/ZklbvxKYqT9u7TK/Fm+zP3xd1r8dKAU/
hTkovyBbOD+NtAq/KP8PP5WLFL8uHcc/oENmvzdldj+qBfW/PsGeP7RsXL9LPIA/vlfhv1SELj/L
dpm/YaLmP9d2mb9ub7M/5WIev3wyQj/z8Xq/g4nFQAI2Lr+KvPhACc/Hv5BWkkASc56/l2DPQBoN
OL+c+mlAIsWKv6TRc0AqsQ+/qXVKQDMXdb+vN9lAO0Brv7Ngz0BEsQ+/uC2cQEwNOL+5dUpAVLEP
v711SkBcXyS/v4nFQGPPx7/B8CtAaiGzv8D6aUBxaWG/wcc2QHe7TL+/icVAfxd1v7x/iECCgX2/
t4nFQIXyIb+zDuRAiOfkv6wEpkCLySu/pZ5AQI3JK7+eaw1AkJX4v5aUAkCSoDa/jrz4QJS+7r+G
GSFAlou7v3hbOECZENm/ZXnwQJqqc79Q/w9AnMkrvz8TikCevu6/LIQuQKDTab8bjmtAoi+SvwpG
vUCj5Hq+9I16QKUGnA==
      </set>
      <set id="src_29" fmt="ptset">
AAAABnNyY18yOQAAAAAAAAACAAAAN724nFA/M2gTvbATxz82m0a9q8+DPz1TmL2msMs/QNi3vaaw
yz9CxDy9q8+DP0eRCb2kIW8/SxYovZI16j9NAa29gtnBP1HOer1h3Hc/Vz8dvSRr0z9axDy9BbOB
P1+RCb0Fs4E/Y7n/vKUAnD9qIGW7+mjXP3IgZbstI5o/eIbMPKKteD+AGnA9HiOJP4ViHj0829s/
ivu4PYnzDD+P8Xo9vSY/P5WLFD3ZTzU/nOc9PfV4Kz+jdpk+FZ1dP6kQMz4ekyA/r8iEPjB+pT+4
bFw+QmoqP792mT5VnV0/yGxcPmJqKj/TJK0+bzb3P95X4T5zDgE/6Oc9PngsuT/05z0+eXRnQAA2
Lj525QtABnOePngsuUANAvs+duULQBQhsz525QtAG5JXPnblC0AjVOY+ccZTQCqclD5o0JBAMnOe
PlblC0A6xYo+RPmGQEIhsz4mQTRASpyUPgOx2EBSnJQ9xNRUQFqIGT1/azdAYjYuPIP1JkBqsQ+8
rz4NQHKIGb1SgE5Ael8kvbN9mECBJVS9+yusQIUlVL4pGvVAiIu7vkfTR0CLlfi+defCQI7Tab6B
WkdAkNNp
      </set>
      <set id="src_31" fmt="ptset">
AAAABnNyY18zMQAAAAAAAAACAAAANb4pGvU+zTaNvgka9T7RetG+ACUyPtgX1L3msMs+3JK2veQh
bz7ou6y93wK2Pu3aZL3kIW8+93P9veGSEz8BKqO95CFvPwWlhL3Ppo0/CsQ8vbsrrD8Rznq9prDL
PxbtMr2UxUY/HklbvYBKZD8oNOC9h/h5PzF8jr2Kh9U/O7n/vYf4eT9LFii9h/h5P1l8jr2Kh9U/
aSqjvYLZwT97aBO9h/h5P4dNo72Ppo0/kGxcvY+mjT+a0sK9j6aNP6YF9b2Z4/4/sRAzvYBKZD+9
EDO9TWGWP8jnPb0fTRs/1RAzvQCUyT/htAq8hkhKP/AacLylAJw//WIevDqlD0AF+L27qH1SQA27
TDwhg+ZAFZJXPI4yl0Ac7oA9HiOJQCTugD1MOARALWlhPYdjsEA1QGs9jxHEQD1U5j21eCtARVTm
PcyCaEBNklc944ymQFUXdT3rOrpAXIgZPgEifEBksQ896zq6QGwhsz3ZTzVAcxd1PbgHh0B55EI9
qzq6QIDn5D1/azdAhEQNPXAPDkCHoDY9Mp5qQIq+7jzIOWtAjeR6PCGD5kCQBpw=
      </set>
      <set id="src_861" fmt="ptset">
AAAAB3NyY184NjEAAAAAAAAAAgAAADA9rcoWPxHOej26luM/E/CcPairXj8Wm0Y9sujPPxogZT2t
yhY/HK/BPaYcAj8ghsw9phwCPyg04D2Mgmg/LQGtPVFWvD8zuf89GQTRPz1TmDyirXg/R+L0urZw
KT9UC+q8Y5rSP2Rd1rzsrrE/d5EJvWb7Lz+FYh69qUAnP48krb3pQCc/mENmvhDJCT+i0sK+NKAU
P61iHr5JGvU/udz/vlXnwj/HJK2+Z9NHP9UQM75158I/4lfhvoKh9T/v8Xq+i5e4P/5X4b6dgz1A
BpyUvqpQCkAN+L2+tTFRQBZfJL6+JxRAHrEPvspQCkAnF3W+zicUQC8r8L7QEplAN+RCvtcc10A/
kle+2vPhQEd93L7YZIVAT0BrvtkIXEBW2gW+1xzXQF3Px77QtnBAZQL7vsSNekBrz8e+uvPhQHI2
Lr6q8+FAeIgZvp2DPUB/K/C+jDuPQILTab6EjXpAhapzvmka9UCIlfi+UhC3QItEDb46LAZAjaA2
vhxOKECQBpw=
      </set>
      <set id="src_451" fmt="ptset">
AAAAB3NyY180NTEAAAAAAAAAAgAAACy9kjXqPt02jb1gJ48+6xRrvWb7Lz70QMq9SELdPwF8jr04
5rQ/BVOYvRouYz8P4vS87K6xPxogZbw6pQ8/JaWEOpE97D8yclE8jjKXP0Eqozys6uk/TptGPPSY
/T9ghsw8/tZuP3O5/zzqW40/glfhPRPmGD+MbFw9TDgEP5hDZj1q8FY/pL5HPYyCaD+xtAo9qzq6
P8BDZj2tyhY/z5+PPaYcAj/d3P89qzq6P+05KD2RoSE//TkoPWCy5UAHVOY9LX+yQA+m0jzgHhxA
GSvwO58ww0AiSqm8Tx/xQCt93LzicUBANJyUvWb7L0A9u0y9qUAnQEY2Lr3hkhNATl8kvgpio0BW
nJS+LPH/QF7aBb5CtI5AZogZvlm+zEBuIbO+bPH/QHVU5r59ldZAe8/HvomsM0CA3aa+k+mjQIO0
sL6c32ZAhm0CvqNFzECI3aa+p8CuQIsGnL6kjXpAjTnP
      </set>
      <set id="src_24" fmt="ptset">
AAAABnNyY18yNAAAAAAAAAACAAAALz5dS3I9jnPNPlkHLT3oDWY+S1/sPinJQz425Qs+XPx2Ph/a
zj6L7t8+CNCQPq02jT3oq14+0Q2XPbLozz7+fjs9avBWPxZJWzyirXg/LptGvIZISj9H4vS9Zvsv
P2Eqo73NFzE/e2gTvgaLmT+NEDO+M1hlP5qA1r5hbOA/qi7rvorz4T+5ixS+nN9mP8mLFL611Sg/
18iEvsZ5AD/pOSi+1TFRP/fxer7meQBAA8/Hvvw7j0ALQGu/A+BXQBNpYb8KmKlAGjYuvw9ldkAi
IbO/EP8PQCnkQr8Pt2FAMVTmvxFQ+0A3z8e/DsGeQD8C+78M1hlARWlhvwe3YUBLptK/AP8PQFHk
Qr7nwK5AWDYuvtcc10Bdz8e+v27CQGO7TL6qUApAaJyUvpNFzEBuDTi+fZXWQHKxD75CtI5Ad8/H
vgaLmUB8Ni69j6aNQIC+7rxPH/FAgskrPTe9I0CFL5I9yfMMQIcbFz4ZBy1AiQacPkOx2ECKOc8=
      </set>
      <set id="src_36" fmt="ptset">
AAAABnNyY18zNgAAAAAAAAACAAAAKL58Tig+ygNavofArj6/WK++kBKZPsoDWr6YZIU+zdpkvpms
Mz7ckra+oBKZPuWIeL6nwK4+8vkcvrFaRz79No2+tTFRPwkqo77CofU/D5EJvshkhT8cr8G+1TFR
PyVTmL7gtnA/NF3Wvvcc1z9A2Le/BDJCP1Eqo78UMkI/X+L0vx9ldj91Aa2/Lm+zP4QacL85ouY/
j8iEv0s8gD+bdpm/WAlNP6jnPb9rjms/toDWv30oBT/FYh6/ipQCP9SVUb+VdUo/5JVRv6T6aT/0
lVG/spQCQALugL/ClAJAC33cv9MO5EAUiBm/5cc2QB1Aa7/2lAJAJu6AwARoukAvF3XADV58QDe7
TMAWpipAPpyUwB9KAUBG2gXAKCtJQEyclMAwpipAU0BrwDk1hkBYxYrAQTxaQF4NOMBJxOJAZHOe
      </set>
      <set id="src_131" fmt="ptset">
AAAAB3NyY18xMzEAAAAAAAAAAgAAADW90jXqPwNoE72wE8c/B6xXvaawyz8Mr8G9l1SiPxEqo72m
sMs/EsQ8vaGSEz8aIGW9rl7fPxtoE72w7jw/Hklbvc0XMT8ixDy90jXqPyl8jr3uXt8/KsQ8vfYM
9D8xKqO+ArSOPzfi9L34nFA/QIbMvgAlMj9KIGW97l7fP1abRr37K6w/YiBlvgK0jj9yxDy+EMkJ
P4BDZr4TWGU/iGxcviP8PD+QlVG+M1hlP5ufj75CtI4/pTkovlIQtz+xEDO+a6pRP705KL54dx4/
yoDWvofArj/X8Xq+lI16P+fxer6gtnA/9YsUvq4nFEADaWG+xTFRQAuSV77TRcxAFEqpvuSNekAc
iBm+80XMQCaIGb8DPIBALl8kvwlQ+0A3kle/EaLmQD+SV78XE4pASDYuvx7BnkBPkle/IP8PQFiI
Gb8k1hlAYCGzvyXL3EBoSqm/KAlNQG8Xdb8nt2FAdogZvypGvUB8iBm/JxOKQIGBfb8mb7NAhG0C
vyAJTUCHTkq/GVD7QInn5L8Pt2FAjIu7vwj/D0COlfi+/icUQJDTab7xWkdAkjnP
      </set>
      <set id="src_321" fmt="ptset">
AAAAB3NyY18zMjEAAAAAAAAAAgAAADy+NefCPu02jb4gkmw+8XrRvipioz792mS+J9NHPwNoE74i
tI4/BaWEviAlMj8LaBO+GwZ6Pw1TmL4OOa0/EIbMvgfTRz8UC+q+A/w8PxogZb4H00c/HF3WvgP8
PD8iIGW+B9NHPyabRr4FQ+s/KiBlvfsrrD8um0a94ZITPzQL6r3Ppo0/OSqjva5e3z9BfI69h/h5
P0iGzL1XnwY/UNi3vVefBj9axDy9H00bP2WlhLz27CE/bu0yvJrDLD98C+q8JiouP4QacDxKeak/
i8iEPKKteD+Sqcw8/tZuP5wacDz0mP0/pgX1PQmoqD+wQ2Y8/tZuP7oF9T0Ox2A/xbQKPQmoqD/Q
lVE9DsdgP97Swjz0mP0/7JVRPMFlyj/7JK08DQkFQAUr8LwRr01ADQL7vOyusUATaWG9M8f8QBtU
5r2Ppo1AItoFvcVpHUAq2gW98O48QDKclL4UoBRAOyvwvkFs4EBC7oC+Y/w8QEuSV76AtnBAUyvw
vpSNekBbF3W+qQhcQGLFir62eQBAaogZvsZ5AEBw2gW+1I16QHeSV77eyutAfabSvuNFzECBqnO+
6QhcQIQbF77pCFxAhvIhvuzfZkCJOc++7DuPQIu+7r7uJxRAjhetvufArkCQoDY=
      </set>
      <set id="src_33" fmt="ptset">
AAAABnNyY18zMwAAAAAAAAACAAAANb70jXo/Oc56vvBJNj86VwK+7srrP0Eqo77uJxQ/Q2gTvuzf
Zj9JfI6+7srrP02lhL7s32Y/T+L0vu7K6z9Tuf++7DuPP11TmL7uJxQ/YIbMvuw7jz9pKqO+7DuP
P3NoE77rl7g/fu0yvvC2cD+Ddpm+727CP4vIhL7z6aM/kvu4vvUxUT+aqcy+98CuP6L7uL74ZIU/
rbQKvwAJTT+3dpm/AAlNP8Mkrb8CRr0/zi7rvwPgVz/a+7i/CP8PP+b7uL8Ljms/9JVRvxCtJEAB
K/C/EzyAQAmm0r8Y/w9AESvwvxitJEAZptK/GuqUQCINOL8dy9xAKpyUvyUoBUAyXyS/KVD7QDum
0r8wWzhAQ+RCvzV58EBMXyS/PIQuQFVAa78/E4pAXkqpv0Gi5kBl+L2/QuqUQG6IGb9HZXZAdiGz
v0gJTUB9QGu/TIQuQIHn5L9Pt2FAhViIv1QyQkCIYsW/UuqUQIuV+L9RouZAjkQNv03L3ECQ5+S/
SuqUQJN3QL9EhC5Ald2mv0Gi5kCXySu/O+BXQJm0sL82AnlAm34TvyvgV0CcoDY=
      </set>
      <set id="src_771" fmt="ptset">
AAAAB3NyY183NzEAAAAAAAAAAgAAADg7bHYAPuOc8zxDpgk+5+E3PI4ylz7skrY8rOrpPvYsTzzL
ozs+/dpkPR4jiT8DFig9QfqTPwiGzD11LcY/D5EJPZ5t7T8V9289tXgrPx5JWz2y6M8/JptGPcyC
aD8vPx092U81Pzl8jj3jjKY/RF3WPfBZcz9Q2Lc+AmoqP2CGzD36luM/cc56Pf+1nD+BtAo9+AeH
P4ou6z3oq14/lENmPcyCaD+d3P89tXgrP6hsXD2g/Uo/s3aZPXUtxj/AlVE9QfqTP82LFDz0mP0/
2qnMO2x2AD/pixS84nFAP/efj71xOKBAA0Brvcf4eUAK2gW+C6pRQBNAa744dx5AG0BrvmuqUUAj
u0y+jYM9QCu7TL6l1ShAM6bSvsC2cEA7QGu+2GSFQELFir7xWkdASc/HvwZvs0BQxYq/EVD7QFem
0r8bjmtAXiGzvyH00kBkNi6/KfTSQGohs78uHcdAcCGzvzGi5kB2c56/M+BXQHu7TL84WzhAgEQN
vzXL3ECC02m/M+BXQIUGnL8wWzhAhvxfvyitJECJL5K/HIQuQIuBfb8SmKlAjckrvwUoBUCQBpy+
7zglQJI5z77UjXpAlDnP
      </set>
      <set id="src_651" fmt="ptset">
AAAAB3NyY182NTEAAAAAAAAAAgAAAEC+XE4oPqoDWr5m+NM+pb8Vvmka9T6vxem+aRr1PrbQJr5r
qlE+wGnAvmVD6z7NNo2+YrSOPtL5HL5n00c+2gNavmpioz7iVUW+aRr1Pudz/b5mi5k+8lVFvmfT
Rz78kra+Y/w8PwVTmL5e3YQ/C2gTvmFs4D8SclG+ZouZPxkqo75lQ+s/I7n/vmVD6z8qxDy+Z9NH
PzO5/75yELc/PklbvncvcD9Jznq+gBKZP1X3b76FMVE/ZQGtvopQCj91Aa2+kBKZP4PIhL6WeQA/
i/F6vpuXuD+Tn4++of4eP52LFL6tgz0/qJVRvrXVKD+zyIS+v27CP8EQM77RWkc/zvu4vuUxUT/c
bFy++lAKP+oF9b8FKAU/9/F6vxBbOEADaWG/GuqUQAsC+78khC5AE0Brvy3L3EAbu0y/OuqUQCQh
s79GwZ5ALMWKv1Gi5kA1kle/WuqUQD4NOL9mb7NARabSv3BbOEBONi6/d7dhQFX4vb99y9xAXg04
v4Ngz0Bk7oC/hC2cQGxKqb+DYM9Acyvwv4M32UB5kle/gZ5AQH+SV79+HcdAgxsXv3mi5kCGRA2/
czyAQIjn5L9qmKlAi77uv19ldkCOd0C/TxOKQJEQ2b8/ZXZAk1iIvywyQkCV02m/GK0kQJgQ2b8H
ZXZAmfxfvufArkCcF62+1I16QJ1tAg==
      </set>
      <set id="src_26" fmt="ptset">
AAAABnNyY18yNgAAAAAAAAACAAAAOD0Ox2A+3TaNPPtsnj7ii+I86luNPubQJjzLozs+7n47PKzq
6T77Swg8g/UmPwIgZTxzb2w/CIbMPMFlyj8Q2Lc9CaioPxc/HT1HGUw/HklbPXpMfz8mm0Y9lDB9
PzEqoz2UMH0/OxYoPas6uj9HPx09xNRUP1abRj3ebe0/ZVOYPf0mPz90XdY+C1/sP4N2mT4W5Qs/
jGxcPhwDxD+Uvkc+I7HYP520Cj4niOI/p02jPiynmz+w5z0+K1/sP7yVUT4xxlM/yWIePjWdXT/W
gNY+OrwVP+Pxej5Dsdg/8RAzPkjQkD//TaM+PAPEQAY2Lj4zDgFADO6APh1LckATz8c+A7HYQBqx
Dz3CRPhAIZJXPYdjsEApAvs8rOrpQDBfJLv6aNdAOF8kvU1hlkA/+L29s32YQEdpYb4D/DxATiGz
viK0jkBVF3W+SmKjQFqxD75uOa1AYLEPvow7j0BmNi6+mawzQGwhs76tgz1AcVTmvr4nFEB3VOa+
zN9mQHxKqb7XwK5AgHdAvuNFzECCbQK+6GSFQISV+L7meQBAhmLFvuKh9UCIYsW+3YM9QIolVL7S
a1hAjAacvtfArkCNbQI=
      </set>
      <set id="src_261" fmt="ptset">
AAAAB3NyY18yNjEAAAAAAAAAAgAAAEK+PE4oPwHOer44CeQ/A/CcvjxOKD8Jznq+OHcePw5JW749
ldY/EsQ8vj7dhD8Yhsy+QrSOPxtoE747Bno/IsQ8vkFs4D8ohsy+OwZ6PzIgZb45vsw/OsQ8vjXn
wj9G7TK+OwZ6P1F8jr40oBQ/YDTgvjxOKD9qclG+RouZP333b75UoBQ/hYsUvmP8PD+Pdpm+ewZ6
P5jnPb6FMVE/o/F6vo9uwj+sGnC+n27CP7i+R76wEpk/wyStvr9uwj/PJK2+1I16P9xsXL7kjXo/
7ENmvvfArj/5ixS/BXnwQARznr8R9NJAC/i9vx3L3EATkle/LxOKQBn4vb89efBAIiGzv00oBUAp
fdy/XDJCQDDaBb9shC5AN5JXv3hbOEA/Avu/hASmQEWm0r+LYM9ATSvwv5RWkkBTQGu/m2DPQFo2
Lr+jYM9AYEqpv6iofUBmSqm/rfArQGum0r+w0XNAcbtMv7UjX0B27oC/t2DPQHyIGb+5xzZAgIF9
v7sO5ECClfi/vKh9QISLu7+65e5AhrSwv7jRc0CId0C/tUxUQIpOSr+wf4hAjBsXv6l1SkCNoDa/
o2DPQI7n5L+cf4hAkBsXv5R/iECRbQK/irz4QJK+7r+BI19Ak/Ihv2yELkCVGxe/VxOKQJZtAr9B
9NJAl8krvy5vs0CYoDa/Gka9QJoGnL8GiwFAmznPvuSNekCcoDY=
      </set>
      <set id="src_431" fmt="ptset">
AAAAB3NyY180MzEAAAAAAAAAAgAAAGU/QAK/tuR0VD8/ocE9QN1WPz5/Kz3Af3c/PJwhPg/m4T85
+ow+PvyjPzadEz5tUW4/MocfPo1bOT8tvM4+o37qPyhC+T64/Ww/Ih8nPs3BBj8bV4w+4bTAPxPz
Az70xG8/C/kDPwNuaj8DcZs/C/XSPvTK0j8T79I+4bsiPxtUWz7Nx2g/Ihv2PrkDzj8oP8g+o4VM
Py25nT6NYZs/MoPtPm1eMj82meI+PwlnPzn3Wj4P86Y/PJjwPcCY/z8+e/o9QRBnPz+ekDgvtag/
P/+OvUC4jD8/npC9wG0SPz57+r4P3a8/PJjwvj7zcT8591q+bUg7PzaZ4r6NVqA/MoPtvqN6UT8t
uZ2+uPjSPyg/yL7NvG0/Ihv2vuGwJz8bVFu+9L/WPxPv0r8DbB0/C/XSvwvzhT8Dbmq/E+2FPvTE
b78bUg8+4bTAvyIZqT7NwQa/KD17Prj9bL8tt1A+o37qvzKBoT6NWzm/NpeWPm1Rbr859Q4+Pvyj
vzyWoz4P5uG/PnmtPcB/d78/nEQ9QN1Wvz/9QbbkdFS/P5xEvUDrnb8+ea29wIaavzyWo74P6nO/
OfUOvj8ANb82l5a+bVT/vzKBob6NXQK/LbdQvqOAs78oPXu+uP81vyIZqb7Nws+/G1IPvuG2ib8T
7YW+9MY4vwvzhb8Db06/A2wdvwv2tr70v9a/E/C3vuGwJ78bVUC+zbxtvyIc2r64+NK/KECsvqN6
Ub8tuoG+jVagvzKE0r5tSDu/NprHvj7zcb85+D++D92vvzyZ1L3AbRK/PnzevUC4jL8/n3U4L7Wo
v0AAcj1BEGe/P591PcCY/78+fN4+D/OmvzyZ1D4/CWe/Ofg/Pm1eMr82msc+jWGbvzKE0j6jhUy/
LbqBPrkDzr8oQKw+zcdovyIc2j7huyK/G1VAPvTK0r8T8Lc/A3Gbvwv2tj8L+QO/A29OPxPzA770
xjg/G1eMvuG2iT8iHye+zcLPPyhC+b64/zU/LbzOvqOAsz8yhx++jV0CPzadE75tVP8/OfqMvj8A
NT88nCG+D+pzPz5/K73Ahpo/P6HBvUDrnT9AAr+25HRU
      </set>
      <set id="src_44" fmt="ptset">
AAAABnNyY180NAAAAAAAAAACAAAAZUBwUpvAQFIFQHA6XMA9TnNAb/G2wDpN7EBvePTAN1N6QG7Q
jsA0Yh5AbfkwwDF80UBs87PALqaBQGvBH8Ar4gtAamKqwCkyO0Bo2bXAJpnHQGcnz8AkG1BAZU6s
wCG5WkBjUCzAH3ZOQGEuUsAdVHRAXutGwBtV80BciVDAGXzRQFoK2cAXyutAV3JlwBZB9kBUwpXA
FOOBQFH+H8ATsO1ATyfPwBKrb0BMQoLAEdQRQElRJsARK6xARlazwBCy6kBDVi3AEGpEQEBSm8AQ
UgVAPU8JwBBqREA6ToPAELLqQDdUEcARK6xANGK0wBHUEUAxfWjAEqtvQC6nF8ATsO1AK+KhwBTj
gUApMtHAFkH2QCaaXsAXyutAJBvnwBl80UAhufHAG1XzQB925MAdVHRAHVUKwB92TkAbVorAIbla
QBl9aMAkG1BAF8uBwCaZx0AWQo3AKTI7QBTkF8Ar4gtAE7GDwC6mgUASrAbAMXzRQBHUqMA0Yh5A
ESxDwDdTekAQs4DAOk3sQBBq28A9TnNAEFKbwEBSBUAQatvAQ1WWQBCzgMBGVh1AESxDwElQj0AR
1KjATEHrQBKsBsBPJzhAE7GDwFH9iEAU5BfAVMH+QBZCjcBXcc9AF8uBwFoKQkAZfWjAXIi5QBtW
isBe6q9AHVUKwGEtvEAfduTAY0+WQCG58cBlThZAJBvnwGcnOEAmml7AaNkfQCky0cBqYhNAK+Kh
wGvAiEAupxfAbPMcQDF9aMBt+JpANGK0wG7P+EA3VBHAb3hdQDpOg8Bv8SBAPU8JwHA5xUBAUpvA
cFIFQENWLcBwOcVARlazwG/xIEBJUSbAb3hdQExCgsBuz/hATyfPwG34mkBR/h/AbPMcQFTClcBr
wIhAV3JlwGpiE0BaCtnAaNkfQFyJUMBnJzhAXutGwGVOFkBhLlLAY0+WQGNQLMBhLbxAZU6swF7q
r0BnJ8/AXIi5QGjZtcBaCkJAamKqwFdxz0BrwR/AVMH+QGzzs8BR/YhAbfkwwE8nOEBu0I7ATEHr
QG949MBJUI9Ab/G2wEZWHUBwOlzAQ1WWQHBSm8BAUgU=
      </set>
      <set id="src_621" fmt="ptset">
AAAAB3NyY182MjEAAAAAAAAAAgAAAGU/QAK/wIgADD8/ocHAhn5DPz5/K8CE/gA/PJwhwIOAxz85
+ozAgggZPzadE8CAlXM/MocfwH5UlT8tvM7Ae5AfPyhC+cB44E8/Ih8nwHZH2z8bV4zAc8lkPxPz
A8BxZ24/C/kDwG8kYj8DcZvAbQKIPvTK0sBrBAc+4bsiwGkq5T7Nx2jAZ3j/PrkDzsBl8Ao+o4VM
wGSRlT6NYZvAY18BPm1eMsBiWYM+PwlnwGGCJT4P86bAYNnAPcCY/8BgYP49QRBnwGAYWDgvtajA
YAAZvUC4jMBgGFi9wG0SwGBg/r4P3a/AYNnAvj7zccBhgiW+bUg7wGJZg76NVqDAY18BvqN6UcBk
kZW+uPjSwGXwCr7NvG3AZ3j/vuGwJ8BpKuW+9L/WwGsEB78DbB3AbQKIvwvzhcBvJGK/E+2FwHFn
br8bUg/Ac8lkvyIZqcB2R9u/KD17wHjgT78tt1DAe5AfvzKBocB+VJW/NpeWwICVc7859Q7AgggZ
vzyWo8CDgMe/PnmtwIT+AL8/nETAhn5Dvz/9QcCIAAy/P5xEwImB1b8+ea3AiwIYvzyWo8CMf1K/
OfUOwI34AL82l5bAj2qmvzKBocCQ1c6/LbdQwJI4Cb8oPXvAk4/xvyIZqcCU3Cu/G1IPwJYbZ78T
7YXAl0xivwvzhcCYbei/A2wdwJl+1b70v9bAmn4VvuGwJ8Cbaqa+zbxtwJxDmb64+NLAnQgUvqN6
UcCdt06+jVagwJ5QmL5tSDvAntNXvj7zccCfPwa+D92vwJ+TOb3AbRLAn8+avUC4jMCf8+04L7Wo
wKAADD1BEGfAn/PtPcCY/8Cfz5o+D/OmwJ+TOT4/CWfAnz8GPm1eMsCe01c+jWGbwJ5QmD6jhUzA
nbdOPrkDzsCdCBQ+zcdowJxDmT7huyLAm2qmPvTK0sCafhU/A3GbwJl+1T8L+QPAmG3oPxPzA8CX
TGI/G1eMwJYbZz8iHyfAlNwrPyhC+cCTj/E/LbzOwJI4CT8yhx/AkNXOPzadE8CPaqY/OfqMwI34
AD88nCHAjH9SPz5/K8CLAhg/P6HBwImB1T9AAr/AiAAM
      </set>
      <set id="src_452" fmt="ptset">
AAAAB3NyY180NTIAAAAAAAAAAgAAAGXAEFE9wEBSBcAQaXzAPU5zwBCyIsA6TezAESrkwDdTesAR
00rANGIewBKqqMAxfNHAE7AlwC6mgcAU4rnAK+ILwBZBLsApMjvAF8ojwCaZx8AZfAnAJBtQwBtV
LMAhuVrAHVOswB92TsAfdYbAHVR0wCG4ksAbVfPAJBqIwBl80cAmmP/AF8rrwCkxc8AWQfbAK+FD
wBTjgcAupbnAE7DtwDF8CcASq2/ANGFWwBHUEcA3UrLAESuswDpNJcAQsurAPU2rwBBqRMBAUT3A
EFIFwENUz8AQakTARlVVwBCy6sBJT8fAESuswExBJMAR1BHATyZwwBKrb8BR/MHAE7DtwFTBN8AU
44HAV3EHwBZB9sBaCXrAF8rrwFyH8cAZfNHAXunnwBtV88BhLPTAHVR0wGNOzsAfdk7AZU1OwCG5
WsBnJnDAJBtQwGjYV8AmmcfAamFLwCkyO8Brv8HAK+ILwGzyVcAupoHAbffSwDF80cBuzzDANGIe
wG93lcA3U3rAb/BYwDpN7MBwOP3APU5zwHBRPcBAUgXAcDj9wENVlsBv8FjARlYdwG93lcBJUI/A
bs8wwExB68Bt99LATyc4wGzyVcBR/YjAa7/BwFTB/sBqYUvAV3HPwGjYV8BaCkLAZyZwwFyIucBl
TU7AXuqvwGNOzsBhLbzAYSz0wGNPlsBe6efAZU4WwFyH8cBnJzjAWgl6wGjZH8BXcQfAamITwFTB
N8BrwIjAUfzBwGzzHMBPJnDAbfiawExBJMBuz/jASU/HwG94XcBGVVXAb/EgwENUz8BwOcXAQFE9
wHBSBcA9TavAcDnFwDpNJcBv8SDAN1KywG94XcA0YVbAbs/4wDF8CcBt+JrALqW5wGzzHMAr4UPA
a8CIwCkxc8BqYhPAJpj/wGjZH8AkGojAZyc4wCG4ksBlThbAH3WGwGNPlsAdU6zAYS28wBtVLMBe
6q/AGXwJwFyIucAXyiPAWgpCwBZBLsBXcc/AFOK5wFTB/sATsCXAUf2IwBKqqMBPJzjAEdNKwExB
68ARKuTASVCPwBCyIsBGVh3AEGl8wENVlsAQUT3AQFIF
      </set>
      <set id="src_47" fmt="ptset">
AAAABnNyY180NwAAAAAAAAACAAAAZcBf/1G25HRUwGAXkD1A3VbAYGA2PcB/d8Bg2Pg+D+bhwGGB
Xj4+/KPAYli8Pm1RbsBjXjk+jVs5wGSQzT6jfurAZe9CPrj9bMBneDc+zcEGwGkqHT7htMDAawNA
PvTEb8BtAcA/A25qwG8jmj8L9dLAcWamPxPv0sBzyJw/G1RbwHZHEz8iG/bAeN+HPyg/yMB7j1c/
LbmdwH5TzT8yg+3AgJUPPzaZ4sCCB7U/OfdawIOAYz88mPDAhP2cPz57+sCGfd8/P56QwIf/qD8/
/47AiYFxPz+ekMCLAbU/Pnv6wIx+7j88mPDAjfecPzn3WsCPakI/NpniwJDVaj8yg+3AkjelPy25
ncCTj40/KD/IwJTbxz8iG/bAlhsDPxtUW8CXS/4/E+/SwJhthD8L9dLAmX5xPwNuasCafbE+9MRv
wJtqQj7htMDAnEM1Ps3BBsCdB7A+uP1swJ226j6jfurAnlA0Po1bOcCe0vM+bVFuwJ8+oj4+/KPA
n5LVPg/m4cCfzzY9wH93wJ/ziT1A3VbAn/+otuR0VMCf84m9QOudwJ/PNr3AhprAn5LVvg/qc8Cf
PqK+PwA1wJ7S875tVP/AnlA0vo1dAsCdtuq+o4CzwJ0HsL64/zXAnEM1vs3Cz8CbakK+4baJwJp9
sb70xjjAmX5xvwNvTsCYbYS/C/a2wJdL/r8T8LfAlhsDvxtVQMCU28e/IhzawJOPjb8oQKzAkjel
vy26gcCQ1Wq/MoTSwI9qQr82msfAjfecvzn4P8CMfu6/PJnUwIsBtb8+fN7AiYFxvz+fdcCH/6i/
QABywIZ9378/n3XAhP2cvz583sCDgGO/PJnUwIIHtb85+D/AgJUPvzaax8B+U82/MoTSwHuPV78t
uoHAeN+HvyhArMB2RxO/IhzawHPInL8bVUDAcWamvxPwt8BvI5q/C/a2wG0BwL8Db07AawNAvvTG
OMBpKh2+4baJwGd4N77Nws/AZe9Cvrj/NcBkkM2+o4CzwGNeOb6NXQLAYli8vm1U/8BhgV6+PwA1
wGDY+L4P6nPAYGA2vcCGmsBgF5C9QOudwF//UbbkdFQ=
      </set>
      <set id="src_57" fmt="ptset">
AAAABnNyY181NwAAAAAAAAACAAAAZcAQUT1AQFHTwBBpfEBDVWXAELIiQEZV7MARKuRASVBewBHT
SkBMQbrAEqqoQE8nB8ATsCVAUf1XwBTiuUBUwc3AFkEuQFdxncAXyiNAWgoRwBl8CUBciIjAG1Us
QF7qfsAdU6xAYS2KwB91hkBjT2TAIbiSQGVN5cAkGohAZycHwCaY/0Bo2O3AKTFzQGph4sAr4UNA
a8BXwC6luUBs8uvAMXwJQG34acA0YVZAbs/HwDdSskBveCzAOk0lQG/w7sA9TatAcDmUwEBRPUBw
UdPAQ1TPQHA5lMBGVVVAb/DuwElPx0BveCzATEEkQG7Px8BPJnBAbfhpwFH8wUBs8uvAVME3QGvA
V8BXcQdAamHiwFoJekBo2O3AXIfxQGcnB8Be6edAZU3lwGEs9EBjT2TAY07OQGEtisBlTU5AXup+
wGcmcEBciIjAaNhXQFoKEcBqYUtAV3GdwGu/wUBUwc3AbPJVQFH9V8Bt99JATycHwG7PMEBMQbrA
b3eVQElQXsBv8FhARlXswHA4/UBDVWXAcFE9QEBR08BwOP1APU5CwG/wWEA6TbvAb3eVQDdTScBu
zzBANGHtwG330kAxfKDAbPJVQC6mUMBrv8FAK+HawGphS0ApMgnAaNhXQCaZlsBnJnBAJBsfwGVN
TkAhuSnAY07OQB92HMBhLPRAHVRCwF7p50AbVcLAXIfxQBl8oMBaCXpAF8q5wFdxB0AWQcXAVME3
QBTjUMBR/MFAE7C8wE8mcEASqz7ATEEkQBHT4MBJT8dAESt7wEZVVUAQsrjAQ1TPQBBqE8BAUT1A
EFHTwD1Nq0AQahPAOk0lQBCyuMA3UrJAESt7wDRhVkAR0+DAMXwJQBKrPsAupblAE7C8wCvhQ0AU
41DAKTFzQBZBxcAmmP9AF8q5wCQaiEAZfKDAIbiSQBtVwsAfdYZAHVRCwB1TrEAfdhzAG1UsQCG5
KcAZfAlAJBsfwBfKI0AmmZbAFkEuQCkyCcAU4rlAK+HawBOwJUAuplDAEqqoQDF8oMAR00pANGHt
wBEq5EA3U0nAELIiQDpNu8AQaXxAPU5CwBBRPUBAUdM=
      </set>
      <set id="src_41" fmt="ptset">
AAAABnNyY180MQAAAAAAAAACAAAAZT9AAr9Ah//yPz+hwUCJgbs/Pn8rQIsB/j88nCFAjH83Pzn6
jECN9+U/Np0TQI9qiz8yhx9AkNW0Py28zkCSN+8/KEL5QJOP1z8iHydAlNwQPxtXjECWG0w/E/MD
QJdMRz8L+QNAmG3NPwNxm0CZfro+9MrSQJp9+j7huyJAm2qLPs3HaECcQ38+uQPOQJ0H+T6jhUxA
nbc0Po1hm0CeUH4+bV4yQJ7TPD4/CWdAnz7rPg/zpkCfkx49wJj/QJ/Pfz1BEGdAn/PSOC+1qECf
//K9QLiMQJ/z0r3AbRJAn89/vg/dr0Cfkx6+PvNxQJ8+675tSDtAntM8vo1WoECeUH6+o3pRQJ23
NL64+NJAnQf5vs28bUCcQ3++4bAnQJtqi770v9ZAmn36vwNsHUCZfrq/C/OFQJhtzb8T7YVAl0xH
vxtSD0CWG0y/IhmpQJTcEL8oPXtAk4/Xvy23UECSN++/MoGhQJDVtL82l5ZAj2qLvzn1DkCN9+W/
PJajQIx/N78+ea1AiwH+vz+cRECJgbu/P/1BQIf/8r8/nERAhn4pvz55rUCE/ea/PJajQIOArL85
9Q5Aggf+vzaXlkCAlVi/MoGhQH5UYL8tt1BAe4/qvyg9e0B44Bm/IhmpQHZHpr8bUg9Ac8kvvxPt
hUBxZzm/C/OFQG8kLL8DbB1AbQJSvvS/1kBrA9K+4bAnQGkqsL7NvG1AZ3jJvrj40kBl79W+o3pR
QGSRYL6NVqBAY17Mvm1IO0BiWU6+PvNxQGGB8L4P3a9AYNmLvcBtEkBgYMi9QLiMQGAYIzgvtahA
X//jPUEQZ0BgGCM9wJj/QGBgyD4P86ZAYNmLPj8JZ0BhgfA+bV4yQGJZTj6NYZtAY17MPqOFTEBk
kWA+uQPOQGXv1T7Nx2hAZ3jJPuG7IkBpKrA+9MrSQGsD0j8DcZtAbQJSPwv5A0BvJCw/E/MDQHFn
OT8bV4xAc8kvPyIfJ0B2R6Y/KEL5QHjgGT8tvM5Ae4/qPzKHH0B+VGA/Np0TQICVWD85+oxAggf+
PzycIUCDgKw/Pn8rQIT95j8/ocFAhn4pP0ACv0CH//I=
      </set>
      <set id="src_01" fmt="ptset">
AAAABnNyY18wMQAAAAAAAAACAAAAZUBwUptAQFHTQHA6XEBDVWVAb/G2QEZV7EBvePRASVBeQG7Q
jkBMQbpAbfkwQE8nB0Bs87NAUf1XQGvBH0BUwc1AamKqQFdxnUBo2bVAWgoRQGcnz0BciIhAZU6s
QF7qfkBjUCxAYS2KQGEuUkBjT2RAXutGQGVN5UBciVBAZycHQFoK2UBo2O1AV3JlQGph4kBUwpVA
a8BXQFH+H0Bs8utATyfPQG34aUBMQoJAbs/HQElRJkBveCxARlazQG/w7kBDVi1AcDmUQEBSm0Bw
UdNAPU8JQHA5lEA6ToNAb/DuQDdUEUBveCxANGK0QG7Px0AxfWhAbfhpQC6nF0Bs8utAK+KhQGvA
V0ApMtFAamHiQCaaXkBo2O1AJBvnQGcnB0AhufFAZU3lQB925EBjT2RAHVUKQGEtikAbVopAXup+
QBl9aEBciIhAF8uBQFoKEUAWQo1AV3GdQBTkF0BUwc1AE7GDQFH9V0ASrAZATycHQBHUqEBMQbpA
ESxDQElQXkAQs4BARlXsQBBq20BDVWVAEFKbQEBR00AQattAPU5CQBCzgEA6TbtAESxDQDdTSUAR
1KhANGHtQBKsBkAxfKBAE7GDQC6mUEAU5BdAK+HaQBZCjUApMglAF8uBQCaZlkAZfWhAJBsfQBtW
ikAhuSlAHVUKQB92HEAfduRAHVRCQCG58UAbVcJAJBvnQBl8oEAmml5AF8q5QCky0UAWQcVAK+Kh
QBTjUEAupxdAE7C8QDF9aEASqz5ANGK0QBHT4EA3VBFAESt7QDpOg0AQsrhAPU8JQBBqE0BAUptA
EFHTQENWLUAQahNARlazQBCyuEBJUSZAESt7QExCgkAR0+BATyfPQBKrPkBR/h9AE7C8QFTClUAU
41BAV3JlQBZBxUBaCtlAF8q5QFyJUEAZfKBAXutGQBtVwkBhLlJAHVRCQGNQLEAfdhxAZU6sQCG5
KUBnJ89AJBsfQGjZtUAmmZZAamKqQCkyCUBrwR9AK+HaQGzzs0AuplBAbfkwQDF8oEBu0I5ANGHt
QG949EA3U0lAb/G2QDpNu0BwOlxAPU5CQHBSm0BAUdM=
      </set>
      <set id="src_481" fmt="ptset">
AAAAB3NyY180ODEAAAAAAAAAAgAAAGVAoABYtuR0VECf9Dg9QN1WQJ/P5T3Af3dAn5OEPg/m4UCf
P1E+PvyjQJ7Toj5tUW5AnlDkPo1bOUCdt5o+o37qQJ0IXz64/WxAnEPlPs3BBkCbavE+4bTAQJp+
YD70xG9AmX8gPwNuakCYbjM/C/XSQJdMrT8T79JAlhuyPxtUW0CU3HY/Ihv2QJOQPT8oP8hAkjhV
Py25nUCQ1hk/MoPtQI9q8T82meJAjfhLPzn3WkCMf50/PJjwQIsCZD8+e/pAiYIhPz+ekECIAFg/
P/+OQIZ+jz8/npBAhP5LPz57+kCDgRI/PJjwQIIIZD8591pAgJW+PzaZ4kB+VSs/MoPtQHuQtT8t
uZ1AeODlPyg/yEB2SHI/Ihv2QHPJ+z8bVFtAcWgFPxPv0kBvJPg/C/XSQG0DHj8DbmpAawSePvTE
b0BpK3w+4bTAQGd5lT7NwQZAZfChPrj9bEBkkis+o37qQGNflz6NWzlAYloaPm1RbkBhgrw+Pvyj
QGDaVz4P5uFAYGGUPcB/d0BgGO89QN1WQGAAr7bkdFRAYBjvvUDrnUBgYZS9wIaaQGDaV74P6nNA
YYK8vj8ANUBiWhq+bVT/QGNfl76NXQJAZJIrvqOAs0Bl8KG+uP81QGd5lb7Nws9AaSt8vuG2iUBr
BJ6+9MY4QG0DHr8Db05AbyT4vwv2tkBxaAW/E/C3QHPJ+78bVUBAdkhyvyIc2kB44OW/KECsQHuQ
tb8tuoFAflUrvzKE0kCAlb6/NprHQIIIZL85+D9Ag4ESvzyZ1ECE/ku/PnzeQIZ+j78/n3VAiABY
v0AAckCJgiG/P591QIsCZL8+fN5AjH+dvzyZ1ECN+Eu/Ofg/QI9q8b82msdAkNYZvzKE0kCSOFW/
LbqBQJOQPb8oQKxAlNx2vyIc2kCWG7K/G1VAQJdMrb8T8LdAmG4zvwv2tkCZfyC/A29OQJp+YL70
xjhAm2rxvuG2iUCcQ+W+zcLPQJ0IX764/zVAnbeavqOAs0CeUOS+jV0CQJ7Tor5tVP9Anz9Rvj8A
NUCfk4S+D+pzQJ/P5b3AhppAn/Q4vUDrnUCgAFi25HRU
      </set>
   </ref>
</figure>
