# Supplementary material for: Cerebellar output shapes cortical preparatory activity during motor adaptation
Source: Nat Commun. 2025 Mar 15;16:2574. doi: 10.1038/s41467-025-57832-4 (PMC11910607; doi:10.1038/s41467-025-57832-4)
Supplement: Supplementary file 4 — Source data [file 41467_2025_57832_MOESM4_ESM.zip › Source Data zipped/Figure 1/Figure1data.fyp]

<?xml version="1.0" encoding="us-ascii" standalone="yes"?>
<?fyp appVersion="5.4.5" schemaVersion="26"?>
<figure xmlns="http://www.keck.ucsf.edu/datanav/namespace/schema26"
   strokeWidth="0in" strokeJoin="miter" loc="0.5in 0.5in" strokePat="solid" psFont="Helvetica" fontStyle="plain" fillColor="000000" altFont="serif" strokeCap="butt" width="10in" fontSize="12" strokeColor="000000" font="Arial" height="7in">
   <image loc="10% 55%" width="2.5in" bkg="ffffff" height="2.5in">
iVBORw0KGgoAAAANSUhEUgAAAswAAAI1CAIAAABNLjucAACAAElEQVR42uy9B3Rc13moO4pL/Bw7
LrGTmzjlOY59neRlXSfOfbm5sd/NzYrjl9wkTp6T58Rx7LjItqyoEUQZ9N5IkBRJiVRhAQbTB2CT
SJFiBUH0Ov3UXU6bMwWFXaxv7zkACEpybMZPEUT93/rXWYMBBJ45M9D+zt7//n/XbQAAAAAAgDcA
F1wCAAAAAABAMgAAAAAAAMkAAAAAAAAkAwAAAAAAACQDAAAAAACQDAAAAAAAQDIAAAAAAABAMoAf
lxs3bty8efPWrVurn2TPXL9+/RbwluK1b+7q59mDG3ez8gFw3mv4WwAAACQD+PfzShE2ojCHeO1Q
9MMGKuCtAntnX6uMjlv8mO8s+zH2S+BKAgAAkgH8+3HGkhXbeN3JDGc+A3gL8SPfdGcCY+UnmXFe
u3bNUZMfX0QAAABAMoDX4cKFC2xcea1JvHYoYj925coVuGJvUYNk76njDdeXeZVAOD/zukIJqgEA
AEgG8BPhDD8rq/LOmLQy2Q7X5y3Nv+EKTqrN6myM1ckZK0/CNQQAACQDuGeuFXntfe358+cty0ok
EgMDAwcPHgwEAh6Pp6en53ngLcWePXt2797Njnv37u3t7Q0Gg319ffv37z916tTMzAx7i9m7vzKT
4eReOBNXr03TAQAAAMkA/p1cvXrVNM2RkRGv19vV1dXZ2dnR0dHW1tZapL29nT2zcePGDuAtRUsR
501k72b7Mlu2bGFvaGNjY319PXu7Q6HQ5OQk+wC8KscTVAMAAJAM4Idwa9WRc/O1RwZCyuHDh59+
entRKZqLMtH53DPPent7Xjh46OzA6amJyVh0Jh6NRWenZVGSJQGOb5UjUlSkyqqsSGI6lUjOTE+O
jYwODw0eP/by4RcPBf2BnTue2tDR2drS1NHWvqlrwzM7dh596bBOtdu3bhQ/OTdv37x1+9a9feIA
AABAMt7y/nDrdZ+6O27duHn7Bh8nblx/hd2XsjHjxvUrRcO4nstmRkcGdzy9ffOmzva2lq6N7bt3
PffSkUNsHEKqaBBsEBWO9+vRpMR5bFJEFHlmYvTIoYO9e3cx3Whrqm9ranxux/aJkeGbr1y+fevm
rWuvLKmG86Fa/uTduvXqT9yN1/1kAgAAgGTcN5Jx8/oNLhbOl+wxHx6YVdy89sqlmzeusqcuXVwY
GT77zM7tjQ01m7o69ux+9tjRF+OxaY2qlkl1DWEkmWwcgrh/w6JIRzJVRHZkjw2sqEIyHZshsjB0
5mSwt3trV2dzXfW2TRsmhgf552dZMq5dvX7lyiuvKxk3VgUAAABIxn06k3Hz1q1r11ffet585aoz
e3H92uWpydGdO7Y11Fdv27ppX3+IuYUkJh29MA3CDIM9ZkcYhu/vyGiYiQWTDBbsQdaghYwxZ5vs
iMQUs42Z8ZEDkWBXe8umjlZfT7eQSBZy+Vd97K5cufLa6TOQDAAAQDLuW8m4tTyHcf3K1RtXX1nW
jhuXL10Q0vFwyNfW2tja0uD39UxPjTlWwY7MMAwdM70gWGahYwWG4fs7mFgYxXeZHXUkO7HymD2f
MzVmHrGp8WBvd3N9TWdrWyQUVmXF+dhdvXrVKa/yupIByyUAAIBk3J+ScfnipaVp7ctXWHDtuHY9
n7EO9EU2dba1NNSG/b2J2SmqSlgWNCQTRWTBHpgUZXRiG5Q90IrDDMR9HEQWmExkNMxMgh1XtMOi
KG/p7KikE1QRCxmDHceHB3du5/mhmzZ27evr1wh1PnwrG09eqxoAAAAgGfehZNx0kjBWcjJu3Z6d
nHp+5462psa9zz9z7sxJHSs5S2dH5hYGURcL2aypMatgzsHMo5gSiAwYht82mRksVh4z22BKsbKY
4qRr5EyNqYYqCsePvby5a1NtdY2nu4cgDJIBAABIxttOMljcuHad53sWV0yiU9M9u/c01dWePv6y
lIpndMJkQhVTzDPmcxnmE3I6gaQ0cw7boPmMwZ5nPwOScd+HM4HBTEJTJRYryyXsSfaAPeMspqw8
aRA8n8vqGB05dLCttbmzo+3swOmbN64Vc32W4taqgL9QAABAMu5Dybj+yjUn5fPqxUvHDh9pqqvf
umnzuTOnlzcuIkvDzoIIC+YWzhKJIxbO0gl70irOn0Pc3zkZjkw40xVMI5wpDaqIzpeOZDAXYV9i
rqFIFQVLYx8V7djRI60tTVs2d50+dQIkAwAAkIz7WTKcatB84nplueTW7QvzCy8eONjS0Ljnuefj
M7NshDAxeAPET7CwQoiBeEUNqirs4xSfme71dFeUl0bCwUsXzzPDuHr18qVLF4pbm27cvAmt4QEA
AMl4i0vGK9evrSyK8/ZX/P/t3DBkUQr5/F0dnXuf3yUkkouFOSmVBMmA+IkC4wylJiWWRnOWaRA8
OjLUFwl1drQ9+8wOQpAzmbHiGfAXCgAASMZbWzIuX73iSMZSk+7iTIYqK3t372lrao4Egul4Imta
LGAmA+InDE2VnGUUPquh4aypGUSV0wlv796W5vpnn3nqlasXiyVlr1+5euE2LJcAAACS8VaXjOs3
l+4Xr1y54jx1fmHxmR07N23s6guGdEwuLiyqolRUDQMkA+InCSd1gwWRBSSlNfZlMbnH0HE45Ova
2L7r+Z03bl51POPW7WvwFwoAAEjGW5ibyx0kVvpkzhfmDr/wYmtzy6EDB6VU2iCUeQY7aghjWeLT
3Vj98QOGVYjVYeuExeq9J8XWJ6ptUKpKO57eunFD24H9EUcybt8CyQAAACTjrcy1G9dX7y65du3a
yeMnaqtrens8s9MzOStDVYQk2fEMg+AMAsmA+IkqaqwuSc6Ew6RIxwozDA3Jkpjc+mRX18b206de
XvIMAAAAkIy3Ljdu3bxVzMbgj2/cGBoaemrb9ic3bxkdHlFlxTbMrGmxoypKiiAW7AxIBsRPJBlI
MRTJqTju7Hd1NsEaRM1ZumXSmenxzo6WZ595ij2AmQwAAEAy7gNuFiXjpmEY27c92dLUPD42QjFZ
LOQNQoVEnB3zGcvE1ED8NvRtJhlKMYo1IXiNEB6v2i7BntEI1YheDGrcFbh4xRQeRLKxlMFLv/B1
ftXbIHIasQlaqRC6UrzL0jCWBaYaWduYGhtubqp76slNGUuDP04AAEAy3sozGbzY4nVmGAvzud27
nmuoqRw8fUrnK+XYGUFXjhn0Nkz5VCwsmkjgDzRqaDpzL6wiXlFKSJqqnNX1jM5tQUamrBVI5jw1
5hTFkGWd0qyusfGU6qqa19Q8SuVRsoCSWZxitsFLlmmUxdvQM37YrpPFvM2Oqphi2nHk0P5NHa3P
PLWVl4O7evV2MWfo9u2lxys7rgEAAEAy1vYcxk1n5fv6wJkTjbVVh/ZF8hkjFZu5q53323X5I8Pu
sFUhS/iGCKTKikwwMXUjqxt2Ib+YsfJI1eIpdTKGxpLmuFiYUhZiYlbPXs3M3RBQLiWZup7PWRlT
FplkFFB8HkXzOJ4hgkYVpFGk6RoFyVCdZq2Oatg6KWQMMRHdF/J3tDTOTE2vfFid3U+3isCfLgAA
IBlvAcngt4U3rmYs7Zmd2zd1tjG9KNjmq7qnvp0lI4fFvMbTFREiiNokc14yFmdE8/hQdP/RkT3h
l7f1vLil56VNvtObgkOb/WdDx2YPn4kNzWopehHbV5GxiJGhKYqNpeJMRpwdmWQYVIGZjNXBxEJO
xQ2szNlmRsPsODsx2tXR+vT2p5xe8Ddv3oRpDAAAQDLekjMZp04ea2muf/nICzpWktHp83M5kAxH
MgpUzigCVZGm28S+GKXnj01g79HZnf1DW/0DnT0n23pOtXmHW/wT9b7Juu6hjr2n2p45sN176sgo
mSGXEmQxjWxdy/Ddm1jIo1RxuYRLBqWYUpCMO1tbsZTOmRoLVUhmDaqp0osH+muqqoeGhm4vL5TA
HAYAACAZbyXJuHH9lcWF/LPPPLWhszUdn81ZuiqmMjoByViayVBEQ0xTRUPa3LhYCJ4RNoVHm3qH
q3YNVO85V+MZq/PN1gaTVUGx3CdW9Maae8c2+Abbe8629Zx+9uDUiWkrpV+k9gVKdcczWGSIZBJF
45KBoVHtytZWxzCcbFCn9RqS0l0bNm7ZssW27ZUJDGdiAwAAACTjLSAZLF58YX9dbeXhFw+wAU/H
ykLepqoEkuG8cFuVc1QzjcKMkPWfSDT3DFbuHa4LJaoDqbqwXN+P6vbhqj7qjmjuPqu6X2vwx9uC
0y2Bqcbe0abus9v7xl+a0EXriqrZGqHMLZhhLEuGygIkY6WbKzMMqohEFuazlq0TVJTd/f37Ghoa
XnrpJSYZN27w0rQXLlyAv1sAAEAy3hqSQQnqaG9+cstGpIq2QRUhmc8Yr2rR/vate4GxialtFlJK
bt+pZIdvqGrvWGUwVdWHSwNKWZAdUYlPeaJXebxXfdzPv3T70+v3TFT5Yh0H1eZwvPL5U9v6x09M
G6K+gKjFq5kV97KaRGIXGwxj9e4SdsRSmklG3tKd1RMNydGZ2R07dmzZsoVS6kiGs80EAAAAJOMt
IBne3p5NXR0DZ04YOiaKyO4ddazoWAHJKJayoOxiKKRwYhR19Z51P3emoU+u3W/8oFsoCWmlQVpW
jIog4RHW3SFaE8HVEaUyJJX5kuWemVrvVGd46ql9IwnjkqwVnEWTZc+4U4EDwlkxyRo0o2GniVqu
2DvN0PR9+/hkxsmTJ9nn9fz58+AZAACAZKxVp1iec758+TI76jpta23u3vu8JCYzFv9/etbUnJpI
IBn89ppww4ijC7sPTlY/e7IuEK8Ky+t86IkAYZJRFsTugFoZkKv9Yo2PB3tQHlTLgmppCLNjeVCs
DiQa/FPt3rOHzknG/HVJ1SyNUkXMUmRT2cAyuMW/KXkqQVjX9Q0bNmzcuPHChQvOLlbYYAIAAEjG
mtOL1Zn5jmoMDQ22tjS9+MJ+jaq6hmAm41VBiZnCi0fG9Q3eoeo9ww19ckUYl/hxWZ9ZFqTMJ5hV
1PpS9b5Eg5cHe1xeNIySEGVRGlLdQaE2EG3xDT9/cCyGFwTFNHWLSUYGKzZTulWNPCBeVzIoJpTS
SCTS1tY2OTl5GzaYAAAAkrE2ccRihUKh0NOzd1PXhpnpcTujYyQ5cxi2QaFOhhOEWtPo8jMvRCuf
P8Ncob4flQaUkoBa1W+4A9wwuF74Yk3eaLN3hh3Zl+6AvEoycHlQrAnEmvzjHZ6TAzFNJDk7U9CQ
qiPJ5jW2Yf/qj5AMjVBCSCKRYJKxa9eu28UefvC3DAAASMZanMy4vaqluyAIGzd29nTv0TWUsdjA
J/LZaYWnf8JMhhOI2qPK5fbghHvPUFO/UBmSSnw8KkJKZUCs8accw2jyccNo8EVr/Qn2fHkAlwYp
Dy4ZcnHFZKK1++SRUUXW5+3sPBs4dSTzrStgEj+eZNi2/fTTT9fV1V28eBHWSgAAAMlYizjpcuzo
TDifOXOmubnx1MnjdkYnWGaRzxhMMnhCxt3T+G9byVA1+1R8vsk71hiMNu0X1/fEygISi4qAUB0Q
mFLU+2L1/ig7ssc1fv5ktV+sDMjFzAzMoigZqQb/VEfvQN+pRJrOUSOvEV3HaGVLBcSPlAzLsg4c
OFBTUxOLxW5DTgYAACAZaw0mFqvnmW/cuOHz+drbW1PJuKFjVRE0qs5lLR0rzDNgC+uKZLwwYdZ7
Rpv7k3WR5Lru6Zo+xR0UqvgiSIKJRa0/xh4wt3AH5KJS8DUUZhuOZxRjSTLaegf2vDAaVfMSymCk
G4RmKAXJ+JGSoVMNIYQxnpiYaG9v7+/vv/2ahT8AAACQjDdfMlZv/Jufn9+0adPOnU/rGkGq6BSG
yujENihIxmrJODRp1niGm0KzNYFoRe9s/T6ltDdaF04ztyjqRaoyIDCZKAlpj4etkqDhpIKuzGcw
+ViWjMFn+s4lyKKMbYINJhm2poFk/EjJMHVDURR2qSRJ2rp165NPPnmzCPxFAwAAkrEWuXr1KrsR
pJQ2NjYGg/6MZUhiMmfpzhxGPmPwcp9rdbmkeA4K35qBeMsxFk4BzeKTxe8ivHyeykrwcgtsYCeU
xVLz+h9bMo7O5mp7hup9k9W+mepgjEnGo7vGq8MC14sgNwx3USZKg3RdyCgNaqslwx1Q3cVdrPX+
qY7A8LP7R6TMVWTO6VqGnQ/P+kSCc+bFql93YtUW4rtqafA0juKrXnrhxUvx2lLoS5cIS6+uxrHq
9y8FVVg4P7AGJbKYhqzLkpCzs5Sgp59+uqmpydl9DQAAAJKx5mB64dwFDgwMtLa2nhscKI6+a6td
SHHgVMylgRA7wW76DUWyFCmLpDkizWNhAaXyaiJHEjktndfkLBsjVZRRiI1wjmCbihldYGFqMhuf
MNIpzulajnvGvSR+nk7ONXtH6npGOvYLJbvHS7qjTQfNEq/orIYww7hTJ8MvFEtlyNUhtTpMKoOI
SUZVUKoJJhsCs83eocigOqPMqUaB3Z1zvZBi81RgL8dGzI1oBukm5mHgYv93ijQsaZifP7saRBZ0
ib/GRZxeRLE5JWbLMUuJZxAvuZHXCbs+xWRSJa+pc5oyT0V2cdjPmDRlUIFfT4yX/xXK26ZoKi8C
oktUkwzKXYSdBj+TtTdZRXmeEGbue+zokQ2d7WNjI7yx31LcvrOf9a4vAAAAQDL+A1m9teTWrVtH
jhxpaWkZGx1ea11AV1fDXC0ZhYwxZ+p5im1VzEgJW2QDbWIOpwxlxsTxLJHzlOSwmUUG8wxLkTMo
bZGESZOmni7mD5pMMjSSv1fJGFcudYUm6vac29CfrPFF3d5kbR9Z55WX8joDmEkG04t6H99pwo5u
v8SeLPOjUr9c4Zd4fmgw3uCfaPYMvDiupfSLSMvrmPCOrGpsASXy6irJQCYLLhmEeYCKcZqipKVL
WQNZFGUQzmI0ryaZZJwnqQVNYmrFLhfTC6LI+YzFbvqZZxAxTlOzzGAWtfSVHGJXwNBSvGcKYpdO
Z2EWfz+TDGRILIguaBq/4FlVZbHWJMNCCg+KdKwMDZza0Nl6/PgxkAwAAEAy1hbOjhJHNa5duxYI
BNra2hLx6NprNa6silXjvZhio6lNUI7wsZbd0+cJKuhoIa/lbZzRsIGIKeuWYrDRmv2ApaYsFLdI
LEOTWU3JUGphy1CNe1ouIdRKmNf2vJRs7j7THphqiyRrg8nKgLjeJ61IhlMwg3lGrS/FjuxLbhg+
tdwnuv1CtT/e4Jtp8Y1uDgydidko9woTF6oqzIoKmM/EFGcy8Kskg3sVVSi6Ixm2TkxMLT5VI2SU
lKmk2dXQkEqprukZ3bBTaVlRqakbOcvM69TGkiUnDTnGDKM4kyEVm71RFuzf4jNDVCW6xGcyliVj
bc5kMMNgbsgkw6QoMTvFJCMY9N+6dQMkAwAAkIw1ypUrV5577rmuri5K0NqTDPV1JYNphK1ptmZY
WnFBQaVIoYqCFCRLiiiKsiRirGRMnM1odlbXbSozvcjgmE3iOZLOEyWHSHGIvSfJMGX72pFxfWto
qGnv6Rb/ZGMwXulLuIPiqk2qzqKJWB0Q2NEdovz5AC+kURtI13tnmzyjnd6zwROJKSlP7ItMXHQm
SUTO4lQBp23E5xjuSAZfMeESoBNZJ2mdJp3FDl1VdZWyV21bWYvPWdhEt7GRU42CbMxJ2pxqLqrW
AvMrRC1CNF6NGyP2SzS+GsIlgwlEVsUs7OIV0JjEaJITWjEtY81KxpypL5UYV8Suje3PPLMDJAMA
AJCMtcv58+e3bNmybdu2jGWsNclwEhJflcPIRr5iuyyqykRW2D14lpqLevaynr8imVnVylP7AvvS
tK/q5gWCsuzHsqZmG3KWprI4nkfJOZSeQ/IcRvc0iFKqK8b5KeV86Hi8bc/L9btPN3rHa3zR6rCz
Z/WOZziqwY4VYVoaQBV+qSYo1vujjT0jHb0D2/ynR9M5gcwhamtE523AiGQq6bxWfI3LkpFRTX5E
fEFHR4Kl8bQSg6QpEqmKDGzqWi4h6DHFSuJ8yjifzlxJmJdnyIUJZZ7FpFKYVXIpUlCNeWrOMwsh
VGdisjxRsbQgUlwT4fmey5KhFCWjmFW6JiWjYGgGZu+6ZGl4y+YNmzd3wXIJAAAgGWuLW7durWz8
KxQK7e3tO3futEx9TUmGk4ShUeyc1cpGEjbyIUFQZYSQpeoLqnVZMK/M0svjyuK4WhiVcyNCbjhp
jyZys0JewAvEWND0jKHjjC5lSTqnJuaUxKKaXiAy+2332CAtLxsXz85ou/YNd3hOtnjONfin6kKJ
4s5VxzPuqAZvjRZAPC3Um6rxxZu84x2ewZ2Rc5GjEyqzH72AVU3HKG/pPJdCSi+VFV9OyVwOvkHG
UNNFyeBZmew/MTTTNArUPJ+5dDuRvT2QnOsflHYfntoaOdfhOd68+8i28Lldh8YjZ5KnZo1pNJ82
LonmednII417hlG8mFmk5FWeOWtj3mteK85haMsd59foFmVVzmmEd4GXBdug27dt3rCh4+bN6yAZ
AACAZKwtyXDSMm7cuJHL5dra2vbs2WPodO1LhrPDM6NZmcyCnr2c1i+eidmB0+KOg9Nd4eF230C7
73RH75lOz5mtoSHvscTpGTtOzsckU8K6YRg2Uw2Uzkpx5hnzWLgnyTAIpcTC+nwaF05PqntfmNjo
PdvUO9wYmK4JOJ4hloVWVGMpSr1JtydW751u8w4/FTp36HRsJkkJsS0jYyC+DYSNmjZBTpEMJ63V
xJRFUTVocTpByRA+k2FQgRJZ13XDzKk4P5POhQbknUeSHYHh6l3Hq3edrPecbQ2OdoZ5Ymlz96nW
7pOdvad29g/tOyuNKxfQ/C1Zs4nGt5MUJUPKI4FFFgkZwvWlKBlq8QTw2pQMQ+GJOFmDUlVikrFz
x7bOzvYrVy6BZAAAAJKxFrl+/Xo+n+/o6PB6vWtSMqjGC1rgOyeGsYF1hA0R5ycF+4UheceBiZbe
s429oy3hmRrPSGNgkj1o9k/W9ww39JztCgzt2Dc6EM/MyFm+X9TK8WRPJZ1VEgWcfm1hiX/zfLDF
Rn+k69aCYiwcGU5t8/OBvMU32uCfqvXHqgMJdzDlDoorURWWKn2xWu9Uq39sS2DQ88LIWBTNz1+R
U1LOMJheaJJgIcXm3W4RUeTXSAbmuRFYyukykwyM0wgpfOHDWJhN2keHyabIVHM42hCYbgzOtEQS
jZF4vX+m2jPGLkJraKo1MM6uQMPuk5uCw75TyolZO60vqJpFKeU1JzCTjBSLLE45W3j4vhu6tH9n
bUqGLovsrAp8WkphkvHcs093dLQtLMyBZAAAAJKx5nDqMWOMOzs7fT7fypzBGqrwSDWjuF+CPeCp
i5hoRCfU0uxLZyaV3fuHuvwD7b6Ret84b4saEZyKWOzIxvvqYKw2MFMfmGj2jTbuPf7iuDaSyqrm
BStTwLKU07AuJe9JMvgpYUVDfAesZhZEfeFs1Oh+cbJl9/HGvQMN3lE20jf1JZoi6fpwks9teGfY
WdWwId8z9PSBqcMjalTKIpoziVHMeFCccOZm7tKpJcngWZnFBEyFF9IwVIQlpOlm4dJ02vYdHNvk
GWByw1/pclQGlx7UBGL8gvhn2A80+dgVGGcm1OkdeHlCpbmLmpmzTF1XUucNxRRm54jAS3XhlRpl
2LhToWTN5WQ46sOb9lHk7d3b2tps2xZIBgAAIBkgGfccfERHmEmGxRxDJRq1dGtOxPkTo0LPC2Od
vaeaewbrfZNVvTPlvviq7EuVL1uExPJQio27NUE21k5s7pv2vJQYE+Zo9oqoUKTKtknu9Xx4o1RV
oqpCiUnNeeYZY2L25Rnj6f6RTZGRNt+5es/Zuu4hPq0SmGqPzHSEp7YfivrPyCdjmThZxNaiTi0q
81yQLCrmQxRHTWd0X5YMpxYnXTaM4nivIV1DiOdk5mbU3IEz6e3+c+2940xlyldNnLiDgnN0NIur
hr/Ys43ZRnHrbO+x6Hg6wzyD2ZqBnS0tqazCt84WXYcWd8zSuyuUgGQAAACSAdyPkqEjmQ/Jhmnq
liQTrBdU88JQTH82MtjpOdOw5wwzjIZQko2pFQGBu0VAKw1qJSFaEsIlYbUkLJeGuWo09Iklz55t
8QwHzyjT6qJiLUpYM3mi671VBivoiN30a6qIkcLHYmNOsS4IxT0dg8Lci+PUdzK550hs15Ho3mMJ
z4n00dncmdTcFLqQ1C4o+lxxwyqx0FI+xGslo/gWLBX8Xi0Zlo4wVpFlJ/XCoXPClsBgS/dQsy9W
yV51SC4ProTIjo5wLM/opGqWbaPBP7XBOxQ8kUgbl9LIMHSsyfHzGWSJ0Wxx6yzfMcv3zfJq606B
dpAMAABAMoD7VjKy7JQUKaubppEVFFPUFybFQu9LM07GZZ13ghlGQ59cGZL4EBsiTDKKnkGZYayL
sJBZlIbkqj61dM90azC2ITDWPyCi+RvYnpMQzyq9J8ngBS2IyEZf3tsFsWFfE5GRRraauSiaF5lJ
xPDiLFmMkosJ/UrSvIzyN1DuFfZdiWb5blsZGQjlKXamMVYkY2W5ZEUyVq+VsH+XEkVmXpPJD6XN
HQfG6ncPMMOoX2r3utTf1Qn2zMrEBveMYht6phosmGfU7h3aFBw+Pmum9AI12T+VmjcVS07yhRuV
ZlRzuTiHIxkCSAYAACAZwP0pGbweBkGmLPH+GrotkQIbwl8cpe2eM63+MZ6O4I+ysbMiIKz3CaV+
XhGr0k9Z8O2jIbEkLK7rE5hklISZf6Aqn9B1gDTsObctfG6aLqq5xTS5Z8nQpaSlprKaYuvY0jAv
yE11Qk1RoZJqKDSD9YJmzuvWQjHmZGKpJEO1jK7zeRNLozZBSx3dViVkOJLhrJUYq8pULCVkEBVj
VTUzKbNwYERs9pyu9Uy27CNun1KsxvEqsVgJ4e7HQo0/Ve+L1e4efP7wdNw8L+umrqkmSuUor81l
q3pGtVhwyWAnQASQDAAAQDKA+1gyFN6aRJGIpLBba8W6MCrO7T2aqtl9pjkYqwvxHE9mGEwvWFSE
lJowqvGptV5e2NsdTJWFE6XhVElEKA1xyVjfk2yNKC3eqY6e0weGUlEti+wspff0enkCpo0FJhks
lrqV6iRrGixsw+TlRwnVFEQkCYsiEoRiTomqq6pFeS3wnMb3jhqKuLId93Ulw3k+qy5JBq9uqVGt
MD+Fs7temqzac6Y+nG48YD/u4Z1dV5kEl4lix1ehWG9UuPtbPJr6kHv3WLv37LCSE5j32BTLMb4G
VGxl8hrJSIFkAAAAkgHcv5IhJwtUZZIhqYacuXpsytwUHq/zTtQGk1VhiYlFWUiuCCF3WK0Oo7qQ
0tArNvUK9T6eheAORcvDsbJwqiwkusOYSUaNJ94RirXuOfH8gcFJ1VAz9r1KRlEvJJuKFk4z4eA1
srBoU5kHlngTVCQVsLigKRcNfNFCCwYqsG+paVMpBhIsJFu8P+pdzdbv6rpOlwqbLksGz9igmkHy
C2fidHPfuSrPcE2f4u6znvAS3iplaUFkaVmkxu8cU8UlEsc2uF7w2Y6AXBvBlZ7ZFt/wwVEpbdq6
rRE1wSdmuGSYGdVmsSwZKZAMAABAMoD7WTKySuKirRkIiYoumFf6zqGGnnPN4WS5N1kWUEoDqCyI
K4OkOoirfJK7J13vlZlnNHj5ukBNIFodjFYGY3y3RaTYbN2bbImk6naf2N53Zprk4oivdtzrTIZj
Fc5kBm+JQnjFzLym5qiSw0wyhJyazMmJrBRnYYlRW46zJ/NEyhLuIndtDX21YeCl3SV3lkt4DxH2
LUw02Zw/MiZ1BAZr/NOVEbQuYK4PZRzJWOoszyO16ljUDr8zh8F70LMfrvArVf7khr6ZvUenRWue
mobJV0yE4nLJSk5G8ZpQwaRrTjKM5Uu3IhltRcm4/VrJAAAAAMkAyfi3JINIGSm6qPMsSwmbCePS
0/vH24LTVb4Y724apOUBze3Xqn201ouZXrCj22exqGFf+lJN3miTb6a+mLfBa36H0fqgVN2XrvIM
dYbOnIhT2Z6/R8l4VVfYpVjVVEVZqX2+nHJxV/zbYzafsaA676RKivs72O/B0lJOBtIVY+HAmfTm
yET57tH6fcYTfqMkaLkDmDd99cncM3xO91ex1ic4X7JvVftlFpV+lQW7aFUhXBNM13UP9xxLiuZF
Xjk0nZ43yZ0UVKcGGlUMymuArkHJcNrZrJaMbFEyigEAAACSAZLxY0tGVo4taCIbURSacSSjyTdR
7Y87klHGJYNW+3BtcQKj1quW+e3SgM2eafCmWnpnWrxTzDN4MYmwsi6IHgtKVfvUKv9Ee+jc0Rkq
aHk2oq+l4mOYEpMJhlMwY0kyeGMRlb0zEikwydgUGK3xzDBXeMSDSoLGUmf5ZcMoSgaPpZkM/92e
EZDLvEKVP8lEbef+ibR2CSFetMNSi5tp8VJxcaPYwcSJNVfx827J8Ht+qGTArAYAACAZIBk/Yrkk
JyfmiKQpCtbySe3izv1jdd1DPN8iKDhdQsqDvK96jT9V60+wo9OcjI2vDb5oi3eChSMZ7j70uF95
1CvV7EeNgemuwLlj4yil8Caoa0synJmMYqYI04sszzPlkqFTQ9HmXzwnd3gGW8OpCp/4aI9cHjac
135X8KoYidXPrGRs8KIavYkqX2zzvsSOyLCoXVRVk3eCFxOrJMMpLq6CZAAAAJIB3M+SYSOloAp5
VeL7NfRCgl7YfXiqZvep2sCMO5QoCwmlYaEsnCoPJSpD0ergDDuWh9iXbKCNNvinmn182oP38gik
3BHyREB9wic37MPN3qnNvWdPjiJZza01ydCW637ybux3S4aeu3RqRm/ZfaKzL1XlT5f5SUVY5xtT
AzGn3FZNsZI6e+Acl59PVN8VqVrvzKbIlPdoVNIv6EY2Q6kpi04vVmdBZ0UyDJAMAABAMoD7WDLm
kFxQFF1SNa2QpOcjA0LD3hMNwUnmE2XhWGkkURqJlUWiZZGZ8sgUj3DUHYrWBCfqA+MN/vH6wIQz
7VEeoevD2nq/2hhRm7tHt/UODE9QQ1swsL62cg6WW8EV80mFLE6xIxv4CaKZ+VfGhHz7npPNvgk+
RRGhZQGF1/QMMsGKOceibEWd4/Lzd4JdisZIst4z3tZz+viULmkL+dyiLskFip11GScj1biTlgGS
AQAASAZwX0vGnKoaMqLETpOFU7NWu2+gMThWHeI+wQxjKfqipX0zZVwyZipDM9WhCeYZLKqDM7xg
RkguCdGyPqM8qNYHU23dQ7sjw7F4JmcsLu2kWDuBl5raO9MYK5KhyiiTvxRFC8/0jzbuHazzzTb0
qet7eUe0SuYWy+EO3RUrzy9LRrQ5NNviGd7Ye3pKOS/jfD47rybj8zpdMQyQDAAAQDKAt4tkFFRh
gT2WFTaySKQwjc9vjZxrCQzVBieYTJQ7kxm84laqpC/BHrNn3CF+K88jGCsPpUrDYkkIPx7E5f16
hV9iw/PG3qF9R6NInbNpds1JxtLmVad92h3JwCqiViGlXTgyrrV7zzV6xxtCSbc3Xsk7y/MorhMJ
rwrnW+6Q4yKJ2kC0yTu2OTDse2lG0C8r2LaoSdOpAl0qXr48lVLsf0uUtba1BCQDAACQDJCM/58l
Y5EqliJThSgkL2WuPrt/pM13tsk/XhOcYQPnkkaE5eVeaMsja1AoD4qlfA4DrwvTR/2qu5+W++L1
ntGtoaGXh9KGMW8gzZk5WJuGkb8jGZKhU1WzZPN8TL+6PTLS5h1uCUzVh7hkFJuiiWUhsdh49q7g
3+IXhHdKY1EbmGnpGXhm3/DJSayaFyjNUpn/c3ltqXj5cqEODJIBAABIBnCfSwbveorTecQGWomq
CFHeh+z0jLUldK7DP17vna7yJioDYnkAr/eR0qDm7rNKemWeqRDW3BHeJm1dkDwRpCURbV0Yl4fF
mkC0IzIWOBmbFDXDzNjGGpzGUO5MY6ySDEqQhCjKLCrZa0cnjY2+M/W7Tmzcl6gN8arq67zier9c
Eabufr08rLMXvj6IeKWygFIRUqojSk1Yrgmm2RXb5D93aDAdQwWkzWGVVznLEcSrhC1LhvMZcCTj
TtEwkAwAAEAygPtPMmyUzKmJHGUjCuE1JKwLUWX+4Fml6bkTjXtGm33JxpBa4yelHlLi0SoCmbo+
uzJslAc0ph1PeNFjPifkiohc4hmv9gw+c2T6TJzKVo5aGsGSsUYlY8kzittKnZkMjDCVNVuxLszg
hReHlacjg8wzqnqjFX7JHZDX+6THe1KP9QilAVLVb5SHCK+2HpDLepNlPTG3J9YYSG2MxPoHpJG4
LmsF3rMNE5twybAUaXUn2KXMU94/BSQDAACQDOC+loyMmshrsq0TgiileWRciqNL/peSWwPTDc+P
1u+OtgZJayRb6zXL9qAan17hxaUetN6Ly4N6ZZ/pjpDKkMi3WngGN+8beWFKSVpzJJfFhoqJsNZy
G52hnVcLLW734PmYRGKSwQZUXddVakg0i+xLaf3i4XPpzb2nmnon6wNCU1hujKg1AanCly73CizW
7Y1X+8XWftSxT20OJpp8M+2B2a2RyUl5XtTyRM9RrFlIyVOcJ4opiyAZAACAZABvO8nIUclUkrz9
mE6wrCgi0bR5bF6OKZcPncZPekabnh1q3Tvb5pObe5WabqmmV6rqFav9am1QrQ/j+ohSG0zWeida
g6PPHp46MqXO0qySySoawppsmOqalIw7qsELqxclgyLRNIhhGDLWeEN5azEuWy+PKcwbmnvHq3cN
1XaPtwWTG/bLrRGhzhttDiab/bMNPeO1zw807BrYHpnqP2cMpRZF7Tw3DKpTWWZukcMyk4yMyhu2
FQ1DZ2EUi5rf6UQPkgEAAEgGcP9JBou8TnSZdy7NUlzsn65SZFKaV8nCbKpwfIR6Xohu2DNQ+9TJ
+ucH2/2x1kCC37gH4vXe2ZqeiZq9Q417B9p6TnmPzp6eQaI+R62cQqiqyoQqho7W2nLJnX5pRF3u
dcIlw8Cixc5WxwRhVcWYGFTLKMbCcGpu/zn8dP9Ye/eptr2n2nvONnefrd91osMz2OkZ2OgZeCo4
6H1x6uUxFEcXzMJNGdvMMHjWhSKaUiKnpnlTNyIvT2OAZAAAAJIBvG0kI6vruiSbipol1FJRBuEM
1TWVUmIhUhBQYSxhHRoQnts3siUwsCU80uo52+wdauo919R7ts13dlv/aO+x6MGzifEEYeOraWTZ
MK0h1dKoSQmWpbVnGHQ58HI/Ni4ZWQMxz9ARXzdhJ88LkGPCLgnNXhHMy9Ny4eQk7jsZ7T40umvf
8LP7BnfvHwocnTw+Ks4IGVVf0KzzhNiKTAnRmEfkWFAlpyazSsJW07yoKHaKjZpcMrDOrrOzZAOS
AQAASAZwn0oGZkph6irNID1L9IyK8pTM6ZqpylmDZw+wG3rVyKWNwqiovzSRipyd3XN0bNfRqd3H
pj0nY31D4qmoNqMUFH1OoxmLaLyhuaLkEMnxcVSnMl5bW1iL0wnLgZ2KWI5kWJq4NJ9BVVvHGQ3p
SEaSGE8IgqpTc17LXpTNhQTNxRAPQZtPk6yIDIR1nWq2zsQCZ/ksEGFjc46gPJEKOM08I6OkMkgE
yQAAACQDeNtJhkkME+u2ZtlY0yU5R/CcTg05ZaqShiV2whpf8zDSVBN0U7TnUpmFmDE/qxVi+pxg
nVesRWYhhJoZSi1FzinyAiV5jHVRMmRS0O21LhnLkxlYSmQ0JW8gC4vO+pHNBlok5zOWoemqimUF
KUTHWoaX0yCGbuWpaVNKNaSya5VBaWevikW5nRSblQjMM3JYtNU0+22vWi5ZkgxYLgEAACQDuG8l
Y3WOAsar8iJXF8DmpR0oD0o0Sqi+OnhH07u2S9yJld+5ZnMyVoVyd7xOuxPnOjj91ZZi1bvJrpgT
q/ewvOrJomcU/5NVlxp2lwAAAJIB3L+SAQEBkgEAAEgGSAYEBEgGAAAgGQBIBgRIBgAAIBkASAYE
BEgGAAAgGSAZEBAgGQAAgGQAIBkQIBkAAIBkACAZEBAgGQAAgGSAZEBAgGQAAACSAYBkQIBkAAAA
kgGAZEBAgGQAAACSAZIBAQGSAQAASAZIBkgGBEgGAAAgGQBIBgRIBkgGAAAgGSAZEBAgGQAAgGSA
ZLwZklHsZm7wJuxLsdLinLcsL3Yqp6sata+KpdbnqzqVr/QoX/4993YyTvN0qRjFpueY/RKdHYu/
cKmbPH+MTRbF37/6X79zAis91ounQTOIvZy7Gq9rVDXunDxvpG6jO+3UnX/rjb/4q5rFr7rmr2oW
zy8+MVloRC++dn35neI/v9Ip3kZ3OsUvtYkHyQAAACQDeLMkw0KyhRSLaBnNMqiNkYFkDSu6pi4F
G6pUkpG1nGTMy8acgg3DzGp6RlYQwtS2LZsNkumojVNZFkhg41xxLDcJyVFi8wH+XkbcrKZkSGre
Zr8kjsR4Vtez+pyu5nU1y08Mq5Kc0gw9k1kQ03NIXjSpliFCBiVtNT1HpEUN5ynREOZeYdjEzGMj
x1+USExJs2mW6AVkzsm6JWIsYZFQWSeiIafyqpJX1YKiZlXMdISNmkRTia68wZ6hZAzVoJKGZJ2d
JaE60jSVEsSsgha/0lXNYhdf1ucl/YKsXbDsy5JkCIJhGPN2ZgGrGhblLEZ5JORRqqDytyDDB352
BXQWb/TnByQDAACQDJCM1w92B2wpUo4gWzPYP4WQTbR5w7rIw1hU1WwsQYYnhZNj4tEx8aVJfGKG
JHE+IZsCzmJrXjVyokrYwF/IalmSzuIkG+eySGL31o5kYJy9V8nI6SoRZ3Q1mjfF+SwzDB0JGhIs
irKWnivks5jIhJ1wpkDxXNa8OJe1DTUpzo6woELUVCWCsIiMKDt57cKIOHd4RD14Mn5ySBibweOz
ZFrMT4rZpF7QFi9qc1kBC7KUZP8okwxmGPMyzitcMtiVR7qKdEWjb6xkGFhkksGGZ2ZLGp+rsDUt
p1tzzI1S2JpM4bOz8olJ5fiUfmI2ezaWn0rmsHnZyN6UyKKg2Lo+lzVyGWZISCig5LzK34IMkfj5
ayYL9gAkAwAAkAzgTZEMhTlBnihMC5Cqq3QOW1dEemkynT9wfCZ0ZGx338B23/GN3cc7ek91Boe2
hEc8hybChyeOD0tRZV6yLgkkL2HdNHWLyswzciRlYz7IsftyZ8r/ns9flTJINNS0zX6hQYgiUlWZ
y+ZsPUNk5kGEKiL7lpwc8+7eVFX6vf/8iV/62M9/8P3vfeAd73A98NOun/vVn/+DP/vzv3/YvcF3
dmMk1rVPae9X2vtSHftizZGhBs/x7sOzgWPRl8bFSWQLmZxo6qqGMjqxkVqcyViSDD4ToPHJjDd6
JkPHKaZRfJzWTGYM7C2IidmRuO45NPBc/4kt/qOt3Yebdh9t7j7T7hvbEhjbu3/s4InZ4WgmSS4p
5hVVP8+8xMTURkXPUFOOZPCZGJjJAAAAJAN4cyVjnsq2ygZydvOeVa3LU8r5F86hXQenN+w91d59
qrX7VFP32fqec7W9o1X+iXrfePW2Fzc+f+KZ4Jj/pfjxKTNKLkrGYlohukYsTczSlE2SGZLSich0
gBB0z4O0hM5nbAspWEppWCBqwqCCpbM7fgWJqXlDS48PdDU8/PnPvP8D73D93LtdH3m362M/6/rE
L7t+7X93vfejLtf7XO/4xfd/5DO//8HP/Pmvf+GRL/7r3oe3T5R7hSd6Y4/5JqvC0zXPnenqHdwe
Gdr1wtDhiVTKLmiFOQXxfAgbccNYXi7BVFPpGy8ZGSIU52owwRkFz0+kcvtPp56ODHb5BzoCgy2B
webASGNoqimUaAwL7aFU83Mvdzz7ws7g2ReH0YR8IUkuiHyByCqeP/cMvlxSlAy+4gKSAQAASAbw
JkrGHBEyimBgnRgL4+J84LS8MThet2eoyTfVFIg2h5ONfem6frGqX6qISFWhdJsvvsEz3bp7rHnX
uSeDk/sGybi8oFgXsG7pmmpp6QyNm1pcpwlKk5SKBlXuJf+U5nF+js6hZMokUiHH7u/jhpYSk5OX
5jIkPb3fs/XP/9svfcTl+sV3uv7sd13f/UvX0Wc/dXLvp09H/ujU4S8FI3/fsuUvv73+i3/7vf/n
05//k1/4nS989P/4+8/8df3Xm45VBUj1AasihOo8iU5/rLV3rGnvyacODL00rcxSW9RNdtPveAbP
/eQposWkS4rfeMmQbB3r1Eqk9NPjJPRyanNwrPLZ03W+yZrgTFU45o6kKsJiaUBZ70XlPakW7xT7
gc7ec817TuzcN3Ummhetq6q+QInpeIaNJSf3s5guSkEyAAAAyQDeNMnIKKkcQaaRmxEywRPJFs+5
yj2jdaFUdUBwB8WKgLA+IK7zC48HpMeD6nq/3N5Hm3tTjZ5ksy9Z3z3R2jMcGlBTmWuSnkMaNahg
0iSTDJPLQZL5wZ2tEz+WZOhZ9bwlF9R0erFAMlZUEs8tzmtzWaImJkq+++Vf+RnXRx9w/clvunpa
f31q/5/M9P1Oev/PxfredybwC+G9v/HUjt9r3vKnVRv/obzzX6s21H/jidLPfuEfP/Tp//uX/ui7
X3ii53vPxUuDWnOf0egT673RZv9ko/fshtCpAyNJMXde1i02JC/t1EBLkxn/EbszkJQ1LUJyp4fF
58Mjbd1D9Z7JmkCitl9171PL+tH6fry+T18fMUrDdmXYaA4J7UF+8vU9w809Q88eih6fyYjWFZXm
NKIvvadcMpT/EEkCyQAAACQDJOOHh6FIGd1ISea+k7ENvsGq7pEqf7IyQspDpDRI1wdRSUBdF0Tr
w6S0X3P36xUesXx3osYnt+3X6wNCxa7hrvDk/iE1qS9Kmkmo4niGpaWKkb43yUCWnrqQQ1cMLM/l
U7JyUlHOnZ8zRk4ef/gbX/6Ay/Wxn3Ztrvjg7It/MOr/+MkdH0n2fXzK65ru/9+OB3/tue2/Wd38
B080fWl953fLNpU92vBI9aba8o6aP/v619/72//d9dt/8dmHdpSEaHXAKN8jV3qExohc7Zuq2HVs
28Hhk3GSNnLqcprkimfc+/7be7z4BFNMELJGZ3DvwYm2XQM1u8dr/EJ1v/aYT37Yr/zArzzkUx71
oSf8WmnAqgjq1X5x3a4xd+9s5yHUEklU7Rp4av/kQDwr6guIWgahK5JhUMWAOhkAAIBkAG+WZBSL
SehYy56ZVLb5B6qfH2jql2r3az/oFtYFaUlIKwuTsjAqDytlIbkkIJaw8S9MakKkMojKfXKFL13t
jzf5Jtq8Z2a1K2maV6lR3I4h2VTM6ExfpHuVDE24OGdc09S0RsYIHrx0QVYTU1/70hd/1uX6/G+5
ujd+YvLQp8953zXpf3cy8NFo74emg+8ZCn84tPtT7Rt+f33L367vemxdV/UPWtZXbC59uPZb65u/
V7Ot+u9KHv3w5/7ip37/K7/25ZbKgF7Rq7m9tDZMq8NClXe82X/2yf7TcXNBMiyi8VIcTsEM+433
DL6iYeSnU3rk5ehmz2Bz93hzUKmJ6I961XUh4/E+fV2fUdJvlkb08pBW4aPlXlzXTytDUgXTu0C6
3DPj3jvaHpx4/vB0wrgkawVKlyczlqqMKCAZAACAZABvjmSwQU5SjZic27XvXKf3bNXesdqIss4r
l0YMZhilIVwelN1BoTKYqg4kqoOxymCCfVkeFJlzlIZkdnQHU7WBaLNv9Km+4ZR+Sc9dUmSiITWj
YQspK4WtfvzlElNZsMmCjiSsTOho4tKc3OJ+hBvGb7p6un5/+sh/GQy6ovtcybAruusBOfLL0UOf
7Nv98W1bPtuw4UuPtD70YHP1Qx2tP2ivL9tYXtHxUFnzv5S1Pbh+g/vrNXX/+W++4/rEX/zpE4HG
/XOP7JLcId0dVtkragpP1+49Gjw9JWXmVF03dIyldJ4SQ5KXPOMNu/68uFnhSvj4zBbvQGvPaJM3
URdC6zzqE36NSca6MPM8XBZU3QG5hi/xiLVe2R1Q2TOlxefZG8Helwb/VLv37AtDsrlwQyWmlEqy
i888I6fztRiQDAAAQDKAN0cy2CAn0vnTs8aTwXOtfj4Jz26USwNkfYCWBWl5UK0MCDw/IBCt98/U
+6dqgjPuUKwsnCoNCyVhsSTMPMMZ5ya6AkOD8ZxqXMI4qyPDIoaNNUtF91p41MBmcVeHZFP5vI2f
66r/7V984JMfdG2t+u3B8O9PvfDR4aBLPORS9rnie1wJ34dP+z+166lPd2z8o7pNX3l0w2M/2Fj7
8Ka2R7rq13U+Xt7+HXfrVys7/qV68xOPt1f8+UPf//gXv/qhz33v/205UdOfWe/H5SGy3pcq6x5v
DY09fWBwXGZXQzcMjcjpvE4yslrQ9Hv2pHsJQs24fnH3S7MdvpFGz1StT6gJkXW9aH1ALwnR0hDX
CPYW1PoTDd5Ecy87pphwMMNg32X+wX6AOR97d1p8w91HpgXzsqrZiiQzyTCLF9DCIkgGAAAgGcCb
IxlskEsbl70nUs2egebQrNsbZ5JREdbXednds1rtF/nw5pvhO018EyyYZ1SGZsrCsdJwqiTCPIPP
Z7iDKaYgLT2DoZNCGl/SjPMUZXRFz1HLkNE9LTcYfNdrgtK0Rc05PW8kpS/87qc+4nK5v/3B0f1/
OHnwYyMB15jPJexzyX2udK8rFnjfS57feGrrbzZ1/G7lhj99pPPvvr/hmw9vfvgHGx96YuO3Szf8
s7vjH1jUbv521ZMPf7/pO3/z2Pdcn/j8J/+2vjqM1nnlyj6zIkjWdU9vOJBs7jl2bEoQNMPMGBSJ
OQ1bkpSn5A2VDEStU4nslgMz/Nr6YjU+sTqIS3pVx/CYQFQXDY+9BS29M+2emebeWGVAXJYMWpxq
EmsCsSb/eJd/YESwVaNAiMYGe6oIzDCYZ4BkAAAAkgG8WZJhxfSrW8KjtXvPtfal3d4kG32rInpp
r8gNw5dq8MWaliRjqsE/VRuYqg7OlIejZeFEUTLU4s00c5FYi2d0Z99YTL2oW5cpyhKRFHTbVO4x
R4QKWJsyMqmcmbcke2dz1y+90/W/fs91Lvy50f5fGA66xgOuaNCV8LsSXpcUcsXCP3vM938+vfWP
Wjo+V7Pxi+s2/O2jm772+PbvPLbtwUe6vrZu0z+VbPpKycYvs+P6J//p8U1ffbD1oV/90y+96zNf
/lJtqNSf5pIR1isDcmMk2dh9MnI2JugZamkalrKaootpS5HeUMlQNTsyhJpDU3W+aeZz7JozySjz
KpVBVFylStQU55DYxW/xTrX1csmoDgjlxeUSJ8qDsjOT1Lzn2MtTSDbmqGaxj42OJAvJNiR+AgAA
kgG8WZLB7qQn0ZXGvQONvWNt/UJFb8Ltl5hnsGONX3Ako8HHxrko04iaYlpGdTBaGYyVh1JlIbE4
Y4/dAZkNkO2B6a7eszF8gZrnKTKxKM+Z+kqzrh9fMrTMrEJmMlo2OZb8g1//+M+7XM/Wf2J8/yfH
Iq6piEs48IDY/66Y54GE76fEPte47wOh7f9XV8NfNdT8VUPzV8pb/3ld+zcf2/TgQ5u+9d0tX//+
Uyy++uC2L3/nyb95cOuXvrvtb7675Vt/WfL4A7/1x7/4Z9+rDqfKA/ixvWJtn1G+d6rFN9zz8nRS
y6k6pUQumKqppA05da8v4Z5C1nJ7T6ar/WM1/ll2eav86boQqvCJVUGJ58EE2TWP1gZm2PXntufl
yyXsfakMiMwtyoLqqrSMiXbP6UPnBEErsPeUEmTpyMAyJH4CAACSAbyJkmGPyBfrdw+0Bmebw0m3
J1bOhrGAVBdSuGT4E/W+BL/DDqTYjXVZSHaGNDYcFsc5tTTIUzfcAbXGn+oMzW70DCS1yxLNU6pj
WcgayKbiPY1zmiYZeTEmjJvEOhzq/5DL9T9+wzXa//kznndF97sS/a50nysReGfc8x6x733igQfG
et7/wub/uav6y0+5/25H/b9sqn+wseFBd/N3Hm3++r92/cv3t339u09/7cGn/unBrf/43Sf/8QdP
fu3hzQ8/2FH3y3/8l+/6nS+Wdo9UhdQfPJdo2Jet6Im3BiafPTSa0PISQUwy5ixkYyGD0m+0ZOw6
kazyT1T7Z6v98Spvqi4ssyO74MVM26gT7IKzK1zjE1kw82OPHc8oxpJkdAYGI2fiSTqnahZCKGtq
IBkAAIBkAG+2ZKiX67sHN0QSdb0z1d4Yu5mu9qXrQzIbzJzxrDg/L5eE8ONhrSREi9schGq/6vbT
soDGwh3AzEhafZMbe08nzcsJmRqGpuFURk/zwlzkHjY4aFTFFhKRkNGNR7/5Dx9xuRq+98uzBz87
EXxXrM8Vj7hiXles15Xw/4zQ97PJvnfEvB8e6fzsi499LvTd/xF86K96Hv7K8098c0f1QxsbH6pr
+1Zp5zce7/rGo5u/88TGh0s61pe1Vpe2ND7W2fKF7z303v/yJ19c91RdHyrplmvDZq1fag1Mbe8f
TtuLIrvoRLANkfeVJeIbPpNxWqgNTfPinr7Zyt54Q1iq8SaZcKxMGrlDifIQXyIp+hzm74s/xiyk
kr8vIs/bCMaYZHT4Bv3HZ9P6eWzkVBU7kmFRWC4BAAAkA3jzJGMUXW72Dm3sj1XuGWWjV21IcHuT
tUGZ5wcUw7lpLg3hdWGeaejspXQkozyglQdopV9lI199z8gG7+l05uqsiDIZ09R5fXGLxJYkAxcL
TmBajJXiE04hB2kl2FglKyibz1m68is/7/qFd7tCT/7B4N7/JOx/bzzkEvpciYgrFf4pOfhBac/7
0TPvWnjuV0/9/U+H/+u79v6Gq/uT7/f89sdCf/zZQ//416FHvrqt/hvVbf/8eMc3Ht34/bKOEndL
VW1dU2Vd4xNtld+sr3jf733+Q5/7WlVYLg9p6zxStS/Z4h/b3ncWFy4jTUeqyPdlKMmVEt1vmGTY
vQNiQ2S6NjBV6Z2u9EbrI1KVP1nhL+4WDiWKhpFiklEWksuCfGWKz2oEHMkQ2ZfsWFPcxdrqOdPz
0qRgnceZnKIotkF5LVGKQDIAAADJAN4sybDG6fmufSOtweHa3pHynomaiLjek6oIofIAZuEOqGwY
qw4IbFQrDm+JOr9U7ZWYZFQHcWWQlPvECmYYoXhj7+juo/EJZV7LX0AIGWp6gXmGPOOog0GogXUT
WSwyqplBfGtohkgZksrQpBPFaQ/FUjKWYoyOHXv3O12f/bRruP8vRnd/SA68W/S7pP0PTO1zjfa6
dN9Hb+39VP5BV/y/ugZ/xTX1iy7loy78AVfq/a7Yhx9IfPznjv/hJ/c89uctXV9/bMuD3+741rqO
R+o7yurqH3dXP+Te/PD3Ox/7wH/73Hs/95Xv75p+PIjL+pWq8HSz/+UXRmIp1WSX3MZGRiGGrNiY
vKEjtKrZh6a0dc+8VB8YbzuULvGMuyMpd5/8uC9eGhZYlIVTZWGmGsw5Ys7SSW1/ssw/U+KJl/vk
qqBe4yc1XoEn5+49eSJupsxCCiPToraONTGRI+gNTVwFyQAAACQDJOOHS4ZmxuwrvYNCs+9Ma2ii
qS/BbqOrQiq7v3eWQphnVLK752J+Bs8ALW6zdPdK5b2S289CKPcmq3yzDYHpRs+g/4w4S8/T3EWE
iKmkF1Aqp0SZRvBMi6JnmMhkUZQMepdkkJRJebAn82oui4zDR7zvfLfrC593jfR/PtrzYRp4jxJ4
ZzLsmtzvioVd9p7/dL7qo/bnXNovuOjPuvLvc117j+vmO1xXXK4LD7gW3/NA9Fc/GP6H/76p4Svr
nnzwm5sefGTDQ+6Of61q/p67+VuPt/3zI1se//X/9aX3/OFXvrr13GMhWtEvN+ybafMfPjmd1I0s
O0NL1rPIsoixatLljZK8EfVCo/dsTe+5xr6ZMt9URTjJ3OKJoLguIvMdwmGReQaTDK4Xgama4FSJ
f6o8kqzqU6tC1O2lVR5c7xFaemc2BYfOpm3Rnkuz8d5AFpV1KTmnEZAMAABAMoA3RzLYuJ+wLh2L
51o8p5q9Q2198fKe6bo+Uh6gy5LBUy6q/bKTcsirRQUUZhhlHpEZRpU/XeWL1XqnmvyjG4LnXpoy
xMwl1ShQTDKqnFeSBRTP0KihR3mzNCrcnYeorAp1ZTHFVqmFlB1Pdfz0O13/9LeuweCn4j0fwL3v
UgOuuN810+9C+99T2PHL4t+5xI+5rHe5Ft/xwJWfeu/Nn/rp2w+844aLe8ZF1ztSP/O+F/7wt3b9
619Xbv7Ot7Z953td33lk47cf7fxmyaYHf9D6L09srfnMP3zrHb/7919uPeXus91BsSE4sa3v5Hga
53MLGaQbIs5RI6NrOn5jEyeZZCSsmzteiDb0nK33jdcGYzWRdIk/VRpSS3gxDF5uq1hWdanoamUw
VuKfLo+kq/tRTYjU+EmDT2nyxFu6RzwvxSZRAefmJaJQTTGwaEjCnK6BZAAAAJIBvHmSQeZH1QvP
Hvz/2DsP6Liqa+8fTVOXe8OmmA4GYkgoISEJCaR9KQ8CPCAG4tBs4yZbttxtWb1Ykm2qu8r0UXE3
xt2WrK6Rpt/eZ+4UFRtjavjOuSMZkkeyFm/ZH/hb97/2ulyNRzPjO16c391n7//uyNlxLNfYvrrG
uc5KrrIq9RZmEcZyM7/CDDmDWm0iUNjY5SZymQntoay1eCFhrK9tLTKernq/p4Psp+XzBC3wLBfm
6DARiDE+BTKcysR2r4Q4I15+8S94IUi0JDJBkRHg6igwvnWrlyVpwbyXwEnjOG9NGlWtxUwIMlwN
gK9Lj5VO6XgI4GngQ5S9MHwKUj8GiRcTdJ8laL4A2s+AXtCnnLhuct0zv1xf+OIrm1+aUzlzTvnf
5iq7J5kV8xZUrP/hM7PBnU/9Ze2RnLro8ip3bk1rw0mPj5L65FgYERIts7TIkfEczJX1KeEu1jcJ
Fda2dbuacy29OY7AMpM/3rkTj6VWJltxFkdFGNbAqt1kltWTWeOGP663UfmmQH51R0nVyaOdgk+I
MaEwweI8R6KST4oIc4xak6FKlSoVMlR9N5DBcQLOxvzixyeccnnNidztp8rsvtXV3vV2CBZcHDKG
OYODqAFjpQVBxkpTYK3Zn2Nyxgljk+XEiR6eCH3IBPsxnJY4PibyIYpALaDxye9KyYXI+0QuoASu
RHx9YhS2UCCD5UTJLwn+/LW5GVqQ9TJosWUETOmMyeA3A58deBsAXZ0cXTux9VYQTAZfaFI/g3gB
dFEtiBnAR3rwuRb8I0E7YEjuSc848fgD5aufnFf+3OKKF7PKX1xYNmNh2cuLKxfNL8v70VNvJE97
7tmVH6ypYtdsc75b7+rGogwTCrJ8mKHR4BKGoGmPGCTgh7yC15+VfOT59sBHxkP+wp2n1+88m2vs
XWvFV0GwUJJJS6wokAGoUiKTbSXW7uUzje6Fu5yrrViu2Zezo21DTUvtvi4X3U8KYZrnaEhpPCVL
qJpEpNXCT1WqVKmQoeo7ggw0BZSLkvwgzn9k3t9dUX1qk921clvrOmNgtYmCYAHxQgl4MgQZy02K
W5TRt9bUAwmj1HTmvYazlvfbvVwfGxrg+CBFwFWHCwuCzNLwZjo+dnyoeYT7lxiGDKUsFAb8+3KC
lxMCWzZtHwHA60+CdscYT20KYdL7bMDXgLpLyG26/pVjmyaDaLL2S5D+ZULyRa0mlASCKWAgEVzU
gc804ENdIp6c1v7z+97M/vOikmeWl724ouzvWcV/yyx+dUHx/IWleQ88+fq4+1782+r3177n3Wzx
vd8S5KWLAhcUcSJMUf0iL9ABguqRQvgVhQyelRj2PBf68nibtNWORr2v23620OrLsRIrhvt3hvet
OBRWapmDyDK7V1h9uQ5/TnV77tbju3Z3NvdAQhtkhCDDEhxLBAVaFrkgz3GU6pOhSpUqFTJUfUeQ
obx4kKYkmu/v9Abth3s2mZvzdjXlVHeuM3nQKA0zWu2+Cgux3IwjwjD2IpPQ2jPv1jfvPeXp9PFc
MEYzAsewEscKFLqHDrKsSLAhSoaB+kogRiCeQGYYPEcqET9HS5SylqPtCZIP0Cx1qPF4BgBPPAy6
Gm7qrE7yWDXuBtDTAHptgN+V+GnBpOYpIJak/QKk/gNoIVjIaUBMA+EkMKgHnyQkDOiS/BkZrb96
8N1lT2YXzVhR9MqKwtnZBbOXFM2dVzB70YY1d/36L5PufXpx4eG3zfjB0xEPfkHgYqgOgyBkiugT
ePhhKMYlhLArChmIq9i+YOhTlz96oo2v3u0s2HayxNydZ3KtMfniF3856vG5FFQWqsz15ji8eebO
IuPZrQ1tx9soiusTpQinbPHIAhoxB9d7UeBYhhJVyFClSpUKGaq+E8iAEWY5jqAoku8f/KLdzb9n
OfqOo7XEfDbP1JFjcqJ2EsVuErWwmlGssfhzzO48Yxdc4SqNJ4wH2to9bGTgI1EMEn6fyJCxkMiT
JIvjQZbnCT5E9sGQqAjkDFHhDPiXGgqWgxEnDwl1mqBtFBref/PBnlb3KAAevxP07n6ktTbDVa93
7dMgZ3ErCFvTv3zr2uabQHgE+EyT8gkAHyWAWDIIpYFQCogYwHmtLpSc0jQh4/0/P/jm2qeWlM5Y
WvT3xQWvLSqYk1U6P7N0Vlb5kqkP/GTinb8sfOvI/mNBH/EpQw8yGBXj2ShLBwkswjIhgeWEAC9d
2UyGxDA0xgjwbZk+MfTJiXZ2U9WxcmNTblVTrnLxEWpYApc8S5ReYk9OnTvH3LFu57G37c2HW4kA
HeEFOcgLPIWMMfqQDRfJ0KTAwYfYK/3vR4UMVapUqZChQsY3R4ghIxwZ5ZggRyMvcDHioSP7m71v
2k6WGE/km0/nmc/mmtvXWzpzLN25VieMdTXta6vOFtQ0bd3b/X4b1UNGGCEGCUMWBb+ruz8If+Bo
zBcWJFkIyUKEDYRi3DnGzwukEJaCPE3BvxSJExTBDvZdCPFh3I1HeelcSJIp5OEdCvZ3d3mjAnf3
lJSJALz/3i+7Gqa2ODQtu7Vn64FndwJdCz7coJP+C7iSwacjky8mGD4BiRc0SQOG5GBiImvQhQyJ
/vHplmkjzHN/UVzxl9dL//hG5fOL35szZ+OrLxe9ML/0hQWFL0+YdsMPHvl1i0vG6U/9vmB/eBC+
dZgOROE6TVEhGl12jie5K1z4GYc8iWR4SuDR2JRzrW6p9kBHwY5DhbVn8owt643t60ydkPZyLD05
Ftd6a++q6tY11c0l1paao94zniAhDQjBqMgL8W9Tpsm4e9gQw115SFUhQ5UqVSpkqJDxbyEjRPrC
jE+iAyyJcQLPhWM+IdrsF2oOtW7d11LpOFVoPLq+6mhu9fFC02m4tlU4OrbuczWcoZt9kYB4npMH
BVEWGDrgdn75yfkQjfG4n8EwgWGpABlwYwIpnpcH+0JheJ9N4V4RMk1EloNhkYvQAVEgIn1Cf5gU
eI87hPX0c4RESwPhaG/b/uk3gCkakPfqzQe2Tmzdk9HUmHjGkdBVB3Aj+LI2/ct1KcQ9wKMDHyVr
Pwb6T4D+Y31iX3qilKHlkkDLWHDqpVt3ZN+Vm3/vqk2PrH/ztwvzHnl93c9WvvXM6rf+OmP+YxnX
prw463UfHhT4QXiN4WdDJuKMN0zjMg0hgxOVFTq+lXNFr3+YoUIUIVGEwPGiFCH4WCceOtHD79jX
/nZja7m1Oa/mxPqqY3k1pwotZ0vsbe/sc1cdwfa28+1UPxk+L4b7WJYmAu44YSiQgRIklzJG6naJ
KlWqVMhQ9d1BBuWJcn64xDK4hyIDgiTyEWS34BWjHVTopIc50IHtbvbtbsH2tZOHOrmTrkgbNujl
P6KCHzHB/vhgcYklIwLF+HrDPDkQEmWeDwliNBiJBENBjqJ8nUHB0x8lw6GAJPhxzIMHiCCL+lv7
2AsD3HnRTQzS5CcixnWfLF+99OFpEzM0YKwWjAfgyR9pOvY/2nrgmtONaWcb9J0O0LUVxHaCL7eN
kF8CrpsBbUAGXF/owScGEDaAYCq4eB0Y+JlmsPzenp3Tj+6448D22z7Yes/ezXfZN/+grvp37+x4
ftpDKSARvL31TVGQRT4UhaRB9Ia4Xpl1Ix9xWmmpRTs73JVeoeH1j3FElIWIgws0ztIMzUPKilKR
D3uZWCsWPt7L728j95zF9rSQBzu5w06xyTvQQVzw8h9SoUEmFOYEmuMwgQ6E4ItAwqAZ5fNzw5Ch
1mSoUqVKhQxV3x1kyJS/T8BjAh5k/CzlYxmCZimcZVk5QssRIhgJSFGfACPm4/thsOFP+MjHnHye
5mScYAgM5yg8xNODYUEgfQIRID2uC/39nu4elmAggPRHGAZrC4rOkNTDMh1B0SsIRDQkh7kY7w+F
ichHYv9HPE2cPVCa9fQ948EEAG4bCV55ErxX8OB948E1ANjfvrth24hT9aPa96YG9qX6zIDaDj6q
Sf7s7bEfZ49y3Q6464A4CdBjgGccoG4FX/wWfLkoPbZtEt5wjdsxvrMq3bN9bKDm+m7zzUeND27a
9HuQDCZfl9zScqI/EmUwIiqSMu+ReKfE96IuGIaJO5MOjVm50pkMOhBh/REOh5QAryQJRTEEK3Jy
Px0aJKR+v9gHL76Xj6Lg+pjgJ2zwIiPECIbFST9FuSG3RUM04kUG5WAUQuKUZAZ1ZQtKVMhQpUqV
ChkqZPzHRY6SCAzeRkd5KiJQssCEUMMDTTM4TmIkTTEsr/SWBmFQrEQzIklwSlkFj9L7LCMwXxl3
RuAig3llgWVxnA7gcIkh/L6ApwMu4YN9OEu1+7ynRN4dgSuiwIcoSSbEQVaIYk7zpuwf3wQmAvD4
NPBW1i3Nxl+fMN190vbwov8eOwmAp38B2g785Jg57bQZ9Ji1hD2JrEmgqzRh88j+6vEfb7kumpPO
vwH42SCyQnexNP3Ld0d9ZhzptoJTNhSdDkCY9AFTWot91H7bXf/1xyStDixd9FpE4geCUdobCLGB
oOASBScv9PI8zg/bn8s0g5Zt5spChkR6Q6RPZgJhngzxjMSx8ANAxiPg1ad5hh26+DQvwXN4/SFL
sBQyFEEtJIJf5L0C4+YoD/oKhm3NFM5ghjuHSRUyVKlSpUKGqu8AMtA6B5dSipZIKkiTQY4O8Sgk
xc0pJLBBHtWEBlkWRogTQhwn4hjkkiCJxpOGORpxCXw+S4oMQQa8cJn8sK+P9AViQfngngMCxURE
cSASpPFekfXEIhTHuFjKx+B+2uP9NCp/YN/x+H2jJ+nAL6aBwsy0ZvsDp7bcQO+/++QufVvDjXvf
e3j6eDBJC8wVt/QcuN5Zr2vZCtzVesyS6qzRdFlAZy1gGkfiNUnYu1p6a5JQm8GbU8lq+BzQ3Qja
D4IOGHUIMsQ9k084xpUWj0wygHvuGNd+6uiHcn+IkESMkwVK4Fyc6GRFNyuQHPw7MmiEW5hiUBHo
FYYMZY8DXc8gTcgsvPiMzPMwgjwyuoDMMXTxeSbCs1FeCBJMCAaNRXh/LOgLB5HXGUu7RKUhVnFN
DQ5DBq5ChipVqlTIUPXdQQbDyIwYpHiJ5ESCFnBCIDCJQgAR4Rl4b41qFMhAkMBCJB4hiSiFfyRS
H/J4H+0Pkz54Fy7RgSCHUiAU5vvw/KDA0D2dXRLDlRUU6QDYULDB7yQv9n/u7fbROHG+P8pSgWhQ
iAos5epc9OrTY/Xg5jFg8d9THO/ddLRuSte+cb3GBH63zl0Hzlo0J8x3bMiacHMKmD4GHN6qpw6l
Erb0gGkEUTfJ6choO6hv2g1ajaDHCnyNKfi+Eb661G6jtssI3FZNdw3wN+h79qc1VRtc74z2195Z
mZdy7/0gIxWU5a6IUGKUioUCUZmUQyhZ42OlXlpy0wLJ8sgZTIEMKhyvo7yi3SUcI8dnpVKESJAw
IPBB8ouwXJihEYKQeJgIREgsRhP9DPkhxw3SZJTyhClniO2SBWdIdIckTGknkSCiiLSsJDMYZf5c
QIUMVapUqZCh6juDDAFnJEKAqBFmhSBFiyhFQcVETiACEumXKSzCEH0MCSNGU3CdixC+KO3r57Ao
Fwgz3hDthSsZxBHUoCEKhD8QkaNHDx1J1CclAJAAdD994JdeJxWVBniCj3BBAcMhqZzca3rgltRx
WvDo3WBHybSWPQ+fqbv+jCOjw5HgNwPMBHwO0GEFrfZxx2t/8Ifp4PoE8MyD4NBmXaD+JpdpUrtp
5Gmj/sw+w8ndoLsedNtAGwz4KzbQYUZHl8NAOFLad2ibjKN7Gu4MGB86WHrXM38EhmTw+t8fDzNU
hAqGMLmPPRckQxCPRBFnRS8NUQNlMpADaYjmLhdkKK8Qf51vWO8h2MHLHoZIwXLo+hMk+hHNTyFl
moowVJQl+1kKfQU0FqMCMTzQTwb6GF+MdcmcM8j2IL92LjAMGV9lMhTIUDMZqlSpUiFD1XcFGUPz
yZhvnGmu1BJ+PZQHBZGmCIElQkJAorslujPCuSKsr4+nOX9A5uSAlxw5YpwGrudaDdCAxGQdpI3a
HTuirHheiITc3m05K6Zqwa1JYOWMhDO1dzgbp7aYM3ocYzwNU3pNo5iGNFcV8NuBpx60WYD30M11
FVN/fxe4FoD/uh/s33p319572neP7dyTfni71rNnoseaRNYnBep0LjPoNSM68dSBLgvosSa7Giaf
Md/SUv/z/e/8/Kc3g0kjwP3TDRLbJVFoXUfj5mkhyPIhuDILtMihuWLx9TJ+Nf53BRnx/o7478av
G8pGxFs/WDz+yL9OoP0mLvlakJde56tg8OFExdCeyCWD9q/Vq5JXmjBUyFClSpUKGSpkXE4bckGU
OT4Ib/cFFguyHtT2Sbtkwi1TxLmQzOL047/6bVJyOjDogQ4kpOkgZ0y5dqIOgNeen4G1NL/yx59P
AuAv94J9m+7pst6CH5zkrkcbHC6L1msd2VubTNbpe6uB36p1m7VNO4F7b4Zz383Gkgk/uwlMSgC/
uRe8mzPhpHVq555rW03j3fWTXeaUjp2gfSfw2ECgHrhsoNMMOqz6UzXpJ403nLA8/Oa6O34xHVw/
GkwdD7qa9gUZvwjXxeEZ7qjiRInLWePyHyEjvvbHbdT/H0CAChmqVKlSIUPVVQMZDEWLYpBnOYFB
dYgwQhQdIlkuQAyEo8uXLE0AaJsEEgZIREetIRWAZB1Igj/dOkEzOgHMfw7s3z7VuX9Km13TXA3a
a0CvBXjtKAmB1QOPBbhqAWYZE7BM7qw2tFuB631NzwcjD1VN/f10MAWA6SNB5hNg/1s3u/ffcdaa
3LM7qWePpnev1rk7oc0Gmkyg1Z7ave/6rr33NdU9OuM34IZ0kAHAYw/d6e/qjvGRK92V+j9zQv+y
XRJfkocmtlzlhKFChipVqlTIUCHjcgaNYxLHKml5IcyHeUKg/YzMyREpvLmickRG2oiRqUADgBYk
QKyAJ0CvS0hK0oKkBDBCC8rX3tD6/vSmPRnNdaDZAjotINAI8EaNzwbcFuCvQwkJrxX4jKP95ik+
e0aXFZy1gbP1oHPfpJa6h15/HFwPwLQU8PitYNbvwda1Ce9XTT7juLm54ZYT1uub6m5p2z1937Yb
N69Mf+MpcNNIMMEAxujBhpzFeE9voIcZCH8cZMWvpy7iWY1LiY0rjGjU8Hw46uvD4VTIUKVKlQoZ
qlTIQCErt+aoRJFmeUrAfBSJsUEp0tranpqaqtdrQTyTgRIaIClRrwPAAE90YPqdoL723mN7bji9
N+lQNXDuA959ANujDdTpfBaNxwi8JhCwoZQG1pDQa9R17kK5DX8j6HaALggZdeknqyY2me61bbjt
iR+hEo3bEsFNenB9Evj5HeDZR9P/+9GkPz0Efj0d/Og6cF0ymJQIRiaA3/3kut6z+zncBakoKMRI
jJfQZs8VhIz4LsnXt0LEf8YLjv8qVMhQpUqVChmqVMj4agXtF7gg4Q+SuLLA0KGQxItCV2/Pfz31
FwgWySlpAGh0GsgaGh3QJAOQCkBGAvjtI6C+5u495vSzB5P3VwHqVHKnFTjNoLsWOHcBV00CZkkk
7EmQNjqqgb9e46/X9ZiA2woCDfBH4K0H7bUJ/n0Tm82jWutub61/fOavEyYCcHOSfjQAMMbpwFgN
2haBMSUVPHzHuJxFLx1p2EG4zvQFyVhI4FiaIjlZjiDniSsLGWS8rWMYNf41h8Hx5NeG3ZMqZKhS
pUqFDFUqZAxBRh9DBwPeCOuXeZ8gegY+5M92HVu47A2gAQmJiQDok/QZelSBoc9ISIFL/tRU8MRP
QeOOG49aR59yANcH2pPVwF2X5HeM81omeE1jMcsY0jEKt6d7TYbuatBeDXptAGvUYA0JHhvwmIHH
CHprQMcugO81tJrB0erU45aHZjxmGAfAohcW9gvR4wcObtm4acebm/fajE2H9/k7z4YZX79IEK62
zy/EeMovSyzLELIcZGi0EH7DRsZlggxU5sngYToAI94AcqnM81LwPK6c4PG42ms/VchQpUqVChkq
ZFw2yIiRVBjDBoNkiOsl6VZB7t20tQAkQbrQAE2iTpOuBYg1RiSAEQBM1oMFTwHX3ofOmMb27hnR
ZgU9DggQhq5dGm/NaNfOcZ7qcZh5vM+a7qwBPWbgb0zA9mi7zQCG2wZ6TcBjArhZGzABthG4TKDb
Crp3Tz5q/Mlvf4he/92S9yRWhFdJ4Fm4znEUzhIBiSKiAsf4vR9Gwwzuhx+bIXBR4CgSjz/tSs8i
idI+BTK+kTOUjlMuACPEBv4fmGWpkKFKlSoVMlRdJZBBM/2UECOZCIPJvEuOeE40NaSP0QMtAFqI
FqlakJyWoB+p7FxMHQHWzZnQYb2j1zrKZR7pMqV7jSl+UyJhMZDWRMyY7Dem+WtHekwZbqveZQc9
DUrUAXjusunggx5Los+iw8wAtwDcCjD4HFNal/3u09YnJyWBEXqwY2sZL7g5wQuD530iF1BW8fhH
5eJOGDCGBp7Rkjjkt30ZLgWkGYEmZIGNSMhpI77nEuEZmfJDyIDXJ8LhYZaAkCEyhECj7AXPIMII
85A8fDzZI1GuKI+FGBUyVKlSpUKGKhUyFMiQMVb0kh/3RQOeDoLs/tkv7tfoEoA2CRKGQZuRCBJS
AMoxTMkAletuOLhzqrs+HXMAzJIYMKXhtWlYTRJem4AbAW4GkB78Zp3HokOEUQe6dqNwOYYgw2VN
dJvTPObkOGRgJkA5gN8x8Wz13Y3v/GZCChiRDprbdiuEEUCDzYastBjFjWoIL4YjDhzcN3qO/S8v
hTLV5dJuCwQOGJAY0Kg5jgwzqEIWPQEFKwpcUBLQSkwjB60g44WEEaLcES6gQoYqVapUyFClQsYQ
ZMS4MAwBZ2Q++PyzL6QkjgQgLQGM1IKMDF1amlLmec/1YOfmyXU7U3qPju62A48V+CzAB1nBqMNN
GsIECDPKTPjtwGcHbgciDGc96GwEXQ2IMNw25KnVY9O7LBlu80i/MRUz6QImhBr+ujGnq259e920
ielgynVAlDHkpU33iRQKiYrBCJGREBWUKUmmOJmmZAZHOxesF0aI817G7YlLFaNBNCiOhQFPWBxn
SYojWZbm4g6cqJ2FD1I0T1EMy1AhkYmKZJj1y7RHpr0qZKhSpUqFDFUqZAw5TYVoLipGg0yoaH15
IhitBSPTdFN0ICMR6FOV5o67rgPmd2492jC5+f2Uw2Y0UqTLimaYuazICcNrRrQBmcNvG7IAd9eB
nnrgrAOddRqnXeO2I6sMlNuw6Z2WMT3mCR7TaL8pEbcBtxH0mJLbLHctmzlmdCL4+WO3MhLBM7JE
9qFAhBGRKDlESUreAg3vkBlfiHPLXK/MOWWuO8Q7FRPuy3ApOBKDhHHJMBRNaUdFIXQwFBNDg0Lo
PAxGOkcI/QE26qPDhNhHC2FWDAlCPKURQEPeaXW7RJUqVSpkqFIhYzj8HudAf6zBsT9VN94AxuvA
mEQwclzSiDRll2T6DcD89j2HbTedahhzrA60H0xq3Tuybc/otj0pHY2Gjjpdp13bbdH3mLVuCA12
RBiueiWTYdc4LaN7LCN9ViW9YQNOW2qXeUqX+boe8xi3VRdwoNEk3ebErvr7//Qg6oxdnbMowARE
joxXUIZYHwrOq4Q7xPVKvDPEd0sCZIt4dF5GyICEEc9eCDTBEgGewuEJTbMBts/FnHfS57qp807m
olv4zC9/gUf/4REvYKELlDRIsmGcYEic4EnyMtqZq5ChSpUqFTJUXd2QAVf0WD/X0n7qvnsfTAAZ
SWDCCO3kFKDLUNpJHrodmN6atrdqatf7d53dM/m4KaN9/80HrTcfsN520HbdB/ZrTjmuOVt3TVf9
ZFfDJMgQPXYNqsBwxPMWuh7LaLd5JGYGmBXxh9Ou67SN7rCN67Jl9NjjhRrAUz/q5K4f3DoSpABw
5OQHXCgkcgE0PwXlKnohWIQQWDglJUQBHntF3i3B4LxKXLZuDsgHYZEL8QxHYpAw4HmfLAVDMUz+
Rxv9+YGucO1R/J3Grs2ONhhv17cZP3Dta6VaA7KfHaClAV6KCXyIY/jvG0SqkKFKlSoVMlTI+G6C
53GMbv/L878HCUALUtN1E5JBcrqSw7j/DuDYefcB07Wn6qacdtx4xnzHkS13Wcru2Lrp/rfefPi9
N3+86+0HrVvu379z+nHjnWdtNw7RgzXZZdUrvSQatw34LBq8NhUz6d0O4GwAHY2grUHZRnEg84we
K/A2Tt2xauIEAG4cn8RJMitFJYYJ03i88GKoKVTpMRmeqsrwLCcyksgERVpWxqBzlyuTEa/9RPWe
PBMNChA1unr8m80nCo2t63edWbXt1Ortp3NqWoosXeUO57rtRyusZ2oOdh9sITr8IULoZ8U+hpVQ
1YYKGapUqVIhQ9X/l5ChzAePv8WQf4OE3Crj00S54dYMRkkA4DzvW12wGCSBBK1GC/RJQDcqThi3
A9vOuxzVU84eu/+D+ntq3rrz7fxpG9fcuyn/0aKi368r+sOawt/mFDxWVPSLTaUPb6+8z7T5rlPW
+5ut01pt13XYxjhtiS478FtRvwlWm+EzpcYho6sBGYo765C7Rm8daDdquutuX/mCdqIG/Or++wb6
L/j9qJEEVXfSX/fzjjtsDuEFr+AFz0REOibSkW8NGf/akPK1txA4gVOmuPBhL8YfOnJ2867dBTVN
OSZnrqU3z+6Fsd7qXmvqWVPTWVrvzjO2rHrv/Zwth7Y0tB3tDvbyF+nQRZYLoq8ADWUd8gmNX/l4
j8zX3vF7OrJVhQxVqlSpkKFCxr8lDNSdwQrIJ4r3xncZQpxXpkkR48RA8GL4M8EvhWkxzJMR0bP/
QC0wAF1Kkl6TnAQ0EC9uSAL3TALWLbccP3RnQ93N7229p3jDL9YWPrWy6IVlJc8sK3l2ZeFLy4te
yip7NrPiiUUVf1xW9sd1hU8U5v25Iv+3tq2/P9r4yKk9U0/btZ0WgJsAbQJuSzJkjh5lDwX5ZJgT
0ew0B0KNjvqRJy13/p8HACQb8zvVg+FzDM4GWTYm8jJLUwEvjHhzqUAT0lA7q9LgwcRZQFBWbuZb
EQb8ReV3ma9bhqOpqkGRZAU/LUvnvzzljlaamzfXdRWau9aZe1dbPDBWWXyXAv1odq829a6zuSF2
rDN259t7q5tiZ7kvcXFQCgVx3CWLgT4JFzH3gBAKU6EQGZHoOH/gIu+TOJ80ZFWuQoYqVapUyFB1
lUFGQBR6JaETlUmyPplm+vl+wSeL/jCEDJkSoiLt6jz+w3tvSclIBwkGSBqQMK7RgkkAfGD68Z7a
6xttN+yqurN002OrSp5bXDh3fknmG5Wvzit/ObtwTnbRrHnlL83e9OzsTc/Mq3w+u+iVtbmz8tfP
3Fj2ZNXOn+xvuO3M3oyuOkCYAGNGTSWdDn0PanzVYLVpeG0yZgUeO+h0gNbGibu333XDCDT8zNXk
5ryMSPM8SZJ+D0/hg1F5IBKCJxA14pBxedI8yE1UiCcVFMIIIH8ttHPE44wUEC+c8Q9UH6FL7O61
Na7V5sAqS2DFN8UqG77c7IcBz5eZfPCk6ECw9mysmzknRfppxh/kfRHeK/qdUZKT8ZBMoGYZ9AXx
AcR/nFfJc6iZDFWqVKmQoeoqgYzhO3UG3isjyOB70WLGUCFKknD5XPAC0YuFWYHHA9Gg8LvHHtWi
4e0GLdAlATDOACbqgWPrD/cZbz6x//6tm++p2PDLdYVPZefPzCz5+4LyV+ZW/m3+hpnZRa9Bqphf
/tKcjTNmb3p+XsULS4pfWZX/2vq8l3LW/ba09F5T7bSTe6/rbExDRhomVAHaZdfDI4IME7L79Ct1
oO59qUdqxsx7DoxOAH/46Q8+7b/I+mieZPtlGSIF5AyWCIR4JixyssDGG0ov014Sx1/KZAzvaMA1
lWE4nAv7hAvVh5xFta2l9f4l27tWmbEV/wYyVtsJyBbZRm/8x/hJUb3ng06Rkc+xEseyHjQOBuuR
MOprmQzqK8hgSBUyVKlSpUKGqqsHMuKcgfZKfGK8BYMlkQM3JYtkmMN5yBaYz9kni/k567RAn2EY
YwCJKQCMTwRj9GBL2U2n9t//fsNdO9+9tbTwkfV5Ty/Pnbmk4LVFZS8tqHhhfuULC8pmZBfPzC5+
GUFGJYp55TMhZKwseGVd4Yur1/9+bcEDb75zz27LLc31E3stSb01CDKcdr3LqhiKW1Cnic8KXDZN
syWpyTHtyZ+jEhD4Acpy80K8HJGiIo2MsODnhEdemV0iMiREjcsKYUO1EZf2SuD3Ah8jxYHTvWK5
6dS6Xc0FjkB2tWeVjVph+WbOWGnFIGTAWGXDIXAsN/vh+Tpj9859Pd24TAUlhg2EhECI9ksE2ccj
PzFUr4oGqvkUyPANF8owKmSoUqVKhQxVVwlkQKpA9Z5o1x/RBlxTaVQjGRb6KAynCVd/P7/tvU2j
R47KSJlkABljQMp4AMZpwYZ1E47vnXag7sbdtgc2VzyUn//E2rxXlhXOWVIye3H5y5kQMiqeX1D6
7LLiGdklLyzcMHNOxctzKl6Zt+G1rJJXlhXNXFnw1zWlT68ueTyn9Edb3p32ge3WbsfYrlrQY9dA
znBbUhFk2JArqEfxzDheM+ao+aEJWpAOwMQRQAfAQw/8pKu9tz8SRSPQcD8kjLjtBDyBcQUKY8nh
Ae4Uz3K0EPZyfbUHOoprTxVYe1abfavs7HIbt9z6zZAR3yuBqAEJI751Ah9cb3WXVJ853Ao/bhS+
jSQRskiIBBnlQ2jSCvwuOFyBDKUgY6gOV4UMVapUqZCh6uqADHLYxgoZSChbAxLPoDlfJM6cG+xn
WZ/LdXbKlLEJAGSkTEwC+rEA3JoCChamHqm/7di+6w413vZm+T0V5X9aXzBzZdHc7JI5ize8tqhi
Zmb5iwvLZiwq/uuykuezS2ZAyHij/LU3NsyZXzYHQkZ28UuL859eXfHXFRX/nZX/aGHZfXU109sb
ru+xJyHCsOo85lS/Wed3AJ8yL63TOuaM5c7FL+on6lEawwBAog4kJ6WPH3PN9ve29Ha2nYuFQzxD
Y76IxPfJEprFetkggxKHWzziaQz4jXCcQPPRpl5uQ9XhYlNLcT2WVe1eWR9cYuWWW4hvhIxlJl+8
MiOe0sg2eiFnrLN68necNR9yu7kYG5Y5Hg+JBKIlilWKVRmRC/BDVZ+kTAmKmakKGapUqVIhQ9XV
ARn4kFEmXCGYoYZPyBkcx2G4NxyR/AH37377mE6rjFkFYLQe3KgFZbPHnXHcftg2ovnw7fXGe8qK
Hl2z9unVRa9ll85aVP7igsq/LtzwQmbZzEUls5aWvIogo/RZCBnzNsyaVzZvfuk8CBlLSl5aWPTM
0o0vLi5/eUH+U2sKH9ux5ccnbFOd9RmoGsOi85mT/RbgV3zHe+ygzTb5lPWXD90MxmhAovJJDPA/
QAOAXp+gyVowF/e6zvdFIFsQPrdAE5fbSZNU6iHIeBoDohjLSZTYv/tYd0n1kQJzW47Nu8SMZdmF
xTY+20r8u0zGJdqAhBGv/Vxj9hTW9L5l7WjDI0wkhtF+UVQ4hiAvbWPxgncIMshgiAqi7lYVMlSp
UqVChqrvP2Sg6R6sFw34gEsXHRTjhMFTnBAQggTHk8uzl2mBJkWnS9GCxARUh7Fqhr7VOK2tYeIH
5pQTjbfYqh/Mz3kst/j1pQWzF5a8Orfiv9+oeGLuhqcWlv5tSfHCFSULlxXPWFI2DBmlmQtLFmSV
vJZV+sKiiucWVr44t/yN+cWvrSh6etPGn++tvq6jPsNl1fssGr9JDyHD50Cm4111oNl2U23pT8Yl
IDdxA9AkJ2kRYKCTdAgcOgB++uCPbMbqWEgMi1w8n3E5t5O+ATKCjHSuZk/TZltrnql9eW3Pijpu
vonNcoj/DjLinBEvy4jXga6y4WtMvmKLr2hX82mPTEb6PIQbQkZYZIN0vFUVV2plvMp2CYUIg5Iv
l5mYChmqVKlSIUOFjCsOGf1BgvX3yJAwyHCQjfAsR9BdUsQtyd4tWzalGtINIDFVqbUcmw6efhx0
2G7ptqS3mUe0OK49Zrt7x5v35eb+am3J3xcVL5hXNm/OxhlzNj8xb9MfMzc8v6QgKzt/6bKimXHI
mF82a35JZmZxJoSMRWUvLN703Ozyv75cNHtB5ZLs4pfzC36xu3pqiy3NadKxe9I6twO3CZD7QLsZ
tDcYTtvumvnbEZMMIAmAJG0y5AuQgAzBdFAAjEpL1imosTRzfrwy43J1lwxDBn6pr0Tx+hRYVqak
8zsaTpfWnl5vbF9udK+s5+db+SV1of8AGd/QcmL2rdnRXWntaTjj80kyJ7MU45EFSiSxb4IMGbWc
qJChSpUqFTJUXR2QwZCMr+vTwSi8S2b8wRAf5lhSlHtpofnICeuUSSMzdGkjQGLcOPw3PwFHrdO7
HSluG+iyJLfZrz1muWf75ntz8h5dXfISpIc3yjJnV86cvfmpeZv+nFn+7JKCxcvysyBAZJXNWLjh
pfllry0sWXAJMhZufHZW5YyZxfPnVa5YXDArN/+x3dU3QchwWZNdtaijxGsHXWaAHco4Vpt8sOre
+68fSmMkGlLRRkkC0Oi0QNk6iRNGkhbRxvNPPxmfJHIZCeMbISPADOyobyoznsm3dK00e7MdzFwz
m9UQ/LaQkWv0lJg697YR/mCYEimG8wW5uHspevdLkIHqQtCAWTWToUqVKhUyVF09kBHhcBEPxPho
iIkRPvLzzz7q9R7v8R76za/vNSgJjAwArjWAH98MHFvvcB+5vdeKOj5cNl2XY8JRy+1bN03LyXtk
dcmMzJJ5c8oyX6+cNXvjS/Mqn8/c8MKSojnZhXOXFL+yqOylhRtQgwl8zqLiBUuKZmWVwuc8M6vy
r3/bsPCNjasy82evz3u8sepGBBmW1J5qQDQgb4wOE3DvnXjcOKV4yfhRECOALlFj0BuSQIIOaLT6
RF0CAMl6TaIGQUaKXpOepLcZqyFhcEOZgMsEGVzgK8hgGBF+IWzEQ0R3NjSX1p4qsjnX2nxLrPg8
I5Xd8K0zGUU2f+7OM4e7GUyOBpiAIBASRUQ4Pl7g+U+QQQclFTJUqVKlQoaqqwoyyDBD8wGWJfjz
fec87m5ecL8x71m4gI9KQgbeYwGYNgqcqHn8WO3kNluiywwwO/A6QFd9+jHL1O2bbl+f+8iq4r9m
lsyZs2HB6xVzZle8Nq98ZmbZzCUlL2cXvZJV8lpm2csLy2egatCSOVlF87IL52SVzpxb8fTrm2bM
LF/wxsYVmXmzcnN/ta9qaoct1VmbSNYryRIz8DaOOL5r9CnrDx+7F3WuGoA+yZAM6QIAGLrEJG1C
wlAmAxIGPFaWFvXJUiwkXi7Hz/8BGdQlyPBRfeYDncW7jheYOnIcviVm/3wztezbZjIsniK7Z92W
D076RCIc8ZM+WaIFAotxkkwpI2O4gMIZqLsY+ZfQQRUyVKlSpUKGqqsFMig+4PtscIDD/AJDSxxL
U0RJcX6KHqQqjhQ3pIAbk8HOnOtbTLf79l3TZQSeGh1mNXjrQFej5rht8q637sjL/9XKohcyS1GH
6uyKWQgyNszKLH1lSekLS0peWlQyZ2HprPkVz8+veHZR6StZxXMQZJS8rEDG8zMr5sytzFqc9/fi
gl8drpnabU3qrjGw+0bBN+qygm7HyGbz7bsKp41LACO1aGqKFhKG1qBABtot0WvQLkl8u+TF556J
SHzcYlwW2CsKGRwTIfnzB05hJVUn1le35Nb5lln8WVZyWR3/73wy/h1k5Jk6CquOtJIhUpZxyhcN
sgKGR2kpTAqQM4bLMnw8j4vKvLdvN3tFhQxVqlSpkKHqu4IMGBGepX3u/ggn8RjHku2tHan6UQag
TwEojTE+AezKm9pUO7W1NtVrN2B2rb8mEbemxCHjlOMa05Y7iwofW1kwY1HJLAQZla/Mrnx5XvnM
hRtmKpDxcmbxgvmlc+dVPju/8qlFpTOXFM1aVoD2UOaVPz1n83Mzy1+dWzF/acFLlcWPnjDe4LQa
3KaUgCPZZQOuBnByl75n389e/BX6JGlK+QWqxtAkanVJCUhAlwDS4E8A3D/9bsLnjk8wgcfLV/j5
DZAh0QgyOPGjs72hN63NuVVNuTbXCqsv207C+FaQscbsWl/TvHVfWzcnw7ehGX9fkJUwKkYGowQa
GRMarv1E5uLKIBUVMlSpUqVChqqrBjL6pWCgtyMSCmD+1oDf9eMHHkkCE1PAuFQARgOw4pWMJtsd
reZE9mBy2zuAsmqxWh2EDI9N21mX0tRwrX3XXaWlj64sfA51l5QqhZ+bnpm38YmFFU9BksgqWrCw
aNm80gUIMjY+sajsheyi15YXzIXH+RXPzNn8338r/9sbla+vKn7xnYrHmq1TXWaD15LWXaPxNwKn
AzSZ0m0V192ehspOkwCAVKF4YyTq9IgsLpV83njtNUcO7otIfNwkIyxylxEy0BBULjBU/hmHDEbg
WJnmBr3sxZqDvYW1zblW5wqTa7kDz7L4l1sD3wIyLL2FpqaDXYxbCvs4gufxmEBHCDaGQ8iQw6SE
5qQMQ4byj4FTIUOVKlUqZKj6riBjqBsi7u6ANkSUaRf/M+BapRw5mQ+GRIZlOsKy+8W/PpkIEg1g
TApIHZsAnv1l0kn7j85YknvrgNsC2LoEsiaBqE0mLRkeS2K3Pb1197W7a27dVH7/2sI/ZRfOWViS
OW/Da29UzoCQMb/yL5llMzNL0DjWeWVzIFIsrPjLorIZkDyyC+ctKZq7oPzvcze++GrJi4s2/G19
yRO7Nv603TrVbdX7LQZnLcD2aE5XA8/79855AhWFpMddPpNBAiSLBNRaotNpNAmIMNJ0CdVb3uXx
AINh/bIscTwMnh6aORIfb8ZxAgw0gUQ54ZUHUQxf3rgHhkzHg4pfGQgTirE34oxhyFBGlDEczwRx
Uubkz3afxCrNzQWmjlVVnWtt8fln2HKrEhbin0J5ELGFNT7/HY2DzzV1bLSe7GbCRFD2EV74RhGW
jlF8lJDCZBBlMuDbcQHF9xMX48Prv2cD0sR/hgxj7b+FDFWqVKlSIeM70xdfoP8j/0ORJEnr16+3
2WxwPfyW6woe4twokI8nDhdLuFDFI0yLEUbg/YQQIM+HogPBqBCgOZwPB8/5/f5wn2/t+td1SjtJ
KtCNBuCntwLHm3d27h3f5gC+3cBlBFgt4C0ZxI50onq035jaa05prx97sv7m2m0/yM17YHX+M8sK
5maVLM4sXzS//FWIGrM3Pjmn8i9zy2fM2zBjQfnTmeXPLN7w4uLS17NKMxeVLl1QmrVwQ+aCwpez
cv5QueEXB6t/3G2/vteo81YDtgF5cJ21jdq/44EpyWCCPsEAUpMTkyBbAGUOrEYD9PpEAHRaoMl8
/VXa3RvjBY6gosEYR0shMQpXPTSKlUPB8GFC7PMLAx7xnEcaCHARPjzAylE/yfpwShCESFAIs0SU
9sUoXz8ZiJFkmBRClCxSfTwdU6ajKU5cw42scT8ukuCE0Hk30W851FO8/VjhrpYSsyvH6FllJrIt
DIylVm6Jhc0ajhV1wlILnm32rbZ619nca03da2pbS4ynevAgTlAQK0WBCYvIqCTMcgoIcsMO4qSS
UCG/b3gxlMmgCY7EwiIHIYOjcKultqS4MBSS4L/of6BQsxeqVKlSIeP7hBpQoVAoPz/fYrF8+0xG
HDJ6Q5wXuXkqkBEmURWh6Kc/DEXhDThcj/tFiXB5gwTXF+zDAvCOXmzcU3v9dWkjElHOYCQAU1PA
5hXXdey5s6NR12EHxD4QsIFALSCqEqld6XTNCMyY2GPSdDoSmxon7K698d3NPygs/M3a/Jeycxdk
5mXOL5o3p/zvczY99cabT87bNGNh5UuZ5Shjsaj05czSWQuK5y8oXriwBBLGq9n5TxWVPmba8sAJ
8x09lokeozZgBHQjaNoF2htum/UXMCERJCKYgNiTiBIYBmBIAhpUnaEx6NN/eO8DvS3Nnw/GghQt
0HxYHnR5WIKKcNI5Hx7s8bDNHdiRJu/uEy7HSa/tDF7XTJxy8S1e3sPG2L6LfPQ8zggkgQUZDBLG
AOkdICFn4FFSkEkIGQM83YfKIOKpjiHIQFsn6Mad4zkuTHADHb6I9ZCnaMux3PdOldsCOVZyhZVe
bmGWmKgsMwPxYqmNz3Zw86u8S8z+dQ48t863ztSZU9O8sbHbcsSNkQJP4SJDxj3E4oboIvM9RYpv
rB0O0ujD8zQBw1i7q6AgLxaL/ON/QoZKHKpUqVIh4zuHjM8++ywSiRQVFdXW1nIs/W23S0KsT3EK
DyiZfwgZHAqagWwhYIEBSYgIFObqDPH0h9Ew5vXA9aCpqenB+x+Ou2KMAGByElg9K72l8T7n/uua
akG7EWD12oAVYGaAGRMIo44y6/xW4DSDDgdo3Zt0rP6aBuNdZYU/zMv/w9r8l1cWLlheujhrw4J5
ZS/PLv7b7NLXZpfOmVs8Z0HJGwuL5y6CUfpG1oZXF5c+t6jw1+vKHtqx7f4PrHe326e4TKnoLdDI
Em2rKeP9nbfeNgag0fIA6BNGJxoyIGSg/AXaLQEGgyHRkHbsyHEO91zok3DMi1GsELlAShew4MfN
vSHz3tad9U3vGI9v2HE4f9sHeTuO59ecLTa1bGno2NHY0nDc24r1YcGLON9HUrzA0GE6EKO9/Uoy
I0pREM5EWuYZWUSbJl/3/QzEx6SFBJ6kOIqLMfKnZ12RbXXtxduOltZ2rKrqWl7jWl7jWY4GlPjR
FokyFG1tPbHW4V1ndq6pbl6762SFo62+he+izzOs9K+7Dwx5+Vpwr3jILB3mGJTPoBB77dq5NS9v
/YUL51XIUKVKlQoZ30d9/vnnfX19xcXFO3bs+PbbJaTM4CiU2gIEGSjQjXh/UCA83eejAkP0UFjP
h4MhKuBiKR8vEM/+99MGkJ4E9BlKseff/wu0Hbi3pWFcszWxrVbba0lymbSuWoDZNIQVBEyAsKHR
ZT1W0OkA7btBy56M44031bxzx9sVPysu/NP6vBlrCmetLJm3tPiNhYVzFpTNm1c2b2HJgoVF87OK
5i0teT17w0srKp/MLntk/aYfvLX91gbLTc3117gcI3CznjACjwl0GJO8++9b+7p2rA65fOoQV6Ro
NSkJGgPiiwSQnpYE/1teVnHh/Ick1hMMkrTAUHLMxQ8cdwfrmuiiquNFO48X7jxZtOtMUfXZgpr2
PKNzvdldYHbnbjtTsO1kSdXpd+s69jczbvZDJnSe5dBKH+eMGOWLUvACUsrEOKUs4+uj3hXICCn1
BxwnUGwIZ2Ne9nyrJ2Y77N5QfbLM5iyyu4rsnnybe73Vvdrcs7q2e2V1e0Gdd11N68ptR3N3HXt3
T+eeFqaVOk/In/Bc8FL24utxFWUyogLHEgGBIYM8s+W9t5AjAbQAAIAASURBVCBkfPrpxypkqFKl
SoWM75Hi1Rjxk8HBwZKSkrffflsUuG9b6zcMFijQ1j4yqIYrYoAhXOEQIfI+jnGdHxRZ1tPrPHPh
QmT58gXJel0iSEsFmlEAPPML4Hh3VNuelDYH6LQCrHFkwDHKWa1zm3UBm8ENIcCMHD/RBHYH6K4D
nfWgA3JG48imPbfvrpr+btkDhWt/tmbV79ase25twaurSmYv2zgnq3JWVtmcrMLXlxb8fXnBsyuK
fr+69IH8zTdvq7m+sWHCB/UprTYdZtfzFh1Zg5imxXzNSePDD9+MvDESlanu8aaSxKR0eJKakqQF
4I05rw0O9Lld3dE+nuR9mMBjsfMHnGyJ7XROTfPqmrb1xu5cY2+BxVtgwwpsVI6FXmOmV9fiBaZA
gdGds6srZ0fLRntXwxm2C++jhAFIDJAewowvSnvDDBoaF98WQY2j/wQZkOGGkhmyiMpIMVKgxUGx
7wsnHms47i2rOlZYfSJ/54ncXSfyqs8UmFvKbB0V9Z05O47l7zq60XracsR9xiN7xAt+8YKPkeE3
/HXCgOeXe/bKFQ6KiENGSIBATL391saSkqLPP/9UhQxVqlSpkPE9UrwaI35+8eLFioqKysrKb1uT
8bVKT7RFEp9/EW9PYKjeWIzFsC4Z3qRTbo7zf/xxn9m8ffLEEcpGiWYsANOvAQ3v3tOxZ0yTGbgb
Qa8V4PWpXlNST20C2ZjmcyQ5jaAH/pENeOvQEHaXHc1hR6hRB7r2jDlpu273jlurNk9/a8NPywp/
k5fzh1Xr/phd8H+yiv7P0vw/Lcv/8+r8P+QWPV5U/lDZplu37Zi0t3HC6UMjz9SBdhMgrUAy68jq
JHfDpOa6HxTMmzRGg9IYeg2qw1ASGPA/yQlArwe6n//0QYHF4K0zRfop1h/gMbcgHHFTb+5rX13b
tMbqymmkVliwFRZipQlfYSSW15DLqqml1TQ8rrdya2vx9WaiwEbkVHfm7WqyHvV7+Q8pXoZXGwIE
JAwEGaw3xMY546vG0XhlBtqKYgISHRBonGNRPoPhQ4wQI4U+TBjoYc43+WL7mqmq/Z1v2k5VGI+W
1x6pNB2tPeTcc8Z/qpfrJqLwaVRwgOajBC0ohaXUvxDG5TMTu/LdJSSOpuqRWCQokAHv5k3lb721
+YsvPlMhQ5UqVSpkfL/02WefxTMZ8PjOO++UlZWRBPa/gIwwKSmQMZTDUBogA8EgTdE+jieDId7Z
0yGHRXi8a9qtSYoFxegEcNsYsHnV9cdrr/cfHNltR2PWe6tBwIqOHjOg9iX1WnRuW4rTanBadS6b
zmPTui3oj9xWZc6IBbTZ9WcdY045bjpg/IF52w/fq7y/vOSHhRvuLiy/p7j8voqK+9/Z/NCOdx8w
7ZruMN50wDb+xO6Mtj2JnfCNzIA0JQi1BrxqRFf9bfXv3fOzO9HMFFSAoQH6ZCWRkWDQJmRoQept
N9zu7el0Oc/GwmIkLGKEj4vJXWxwy/7mlbuOrnO4ltmxOdt7lznE5TBswkorilU2cbVdWuMIZteS
WVXYSgub1yCsNnqzt5yqtLUfaGHgws9yQZQKQgzhgzFc4/nNkBGkfDzh5ikMeWgxFEbgFM1KkX7U
ycL1ucloNy5345Feut8nfEiEPnIzfWRwkA2fh2yBUzzNCCiHIYiXfC8gXnw9rhbICNKkzNJoKJ3E
93S2VVaU1tRUDbeWqJChSpUqFTK+N/rkk0++HO5l3b59e0lJid/n+V9BBspkKCND8ThhcDzOC3Qg
4IvF+kmS7u87j+PkH//4R61CGNemg7FaMO85zWnrPc7dkzqMiBsgXnhrUDepH547gK8enN0BPA1p
PfaUbmuS05LktiR7TQafKQFTppnA53jqQXc9aKlLOmEf+4H1+kPWuw7Ypu+x3tlouaPRNG23cdoB
011HbHedqL+1efcN7XsmtDoM7RBQHAC3JxBGQFZpfLVjjlTfVrDshhGokxZZhqOOkhSlczVBDx8b
kTxh13tVEkv2RxiW8LIMwYpSD8E1nu4pqj2yqvrsugZymZ1ZWictMHOZFnaplVtmZZfZ6KUWcqkR
X2zE0I92DoWNXmnF11k9+eaO0prjPuEixcV4dqiXRGYuTUTjhiCDGdp7UqpeAjEBzZaDICIymMjh
Ak/xHEnTJMHwJCexQoQP9fHBAUaIEYyMUUGSCTJ8iOODNM1yFBnimTAkCWUwfTx7EY+rrrskzDFx
yJBFruXMyYryEofDpkKGKlWqVMj4nmYy4smMw4cP5+bmdna0CQzNEoGIxMMV6JJh9r/rPoCQgfww
aD7MsDJHBHlMEvyCQEDC4HmRooWgOIAHpJA4UJRfngD0BqVhdSyAhAFO2O9pb5zcaU3prjEQtnTc
qMdNALcAzAo8dlSB0eNALpxOu85pS+yxprrNaX5jGmZMxo06Qnmm34aIwVkP2hpAc0Py6YbRp+vH
NdeNOeuAMQ5Gq2MMjDb76E5bRmuNjtgz0mXROasAvye9aysgbdpO48jjtkduGA9G6YGySYI6SfSp
CDJ0OkMCSF6bXYD3YFGBHYxxhK9HEvlg+Hzj+23v2U+XmM+uqulaYcOzLGymVVhsFRfbuKVWKhu5
YAWWW30rrB54XGrDltiIxXYKHuE5fHCduavI2GQ82I3xH3JcVBZCDEaEWU7E0fHfQcalUCxJfBKH
AtIGz1EcF3cAGzIB44YdwC6Vd8RfJEwHEMpcPTzxzY6xQZFw9w5EQiJLHTt8EELG0aMfqJChSpUq
FTK+d/riiy8ulX92dXVByDh29AOJY+NsAQPe4F662f33mQwurOyVKJABCcPPQ8jgWX+A6ot+IrDn
GCJmN+/Xg+QUbcpIA2on+fODoKZ8whnH+HZ7krsuxWPKwI0jcGMiPowOHpsCGXUIIJwKarisercl
WYGMVKI2kTACwgxwZQq8W3laRwNCjY46XY9N51a2V3rsmnjAHz0Wvc+c6K3VB8wG0p7StRPgjckd
taBn7/WzngWTRqGNEi3QJCVnJKdnAB0YMwmVfL78wuveDt+H4XMShQukK8ST4ZDM8Ocs+7reNJ8t
NnWtqnatsNJZFm6RRVhivUQYEC9cK2zOFbau5XbnUrtnsSOw2I7BWGLHsm2+NZbefFPre/XtnYF+
kukPCjGe4KN8SMJZ+Or/AzIo1LkTb+EZ4gwEGciYhPMi1EDZI1Ix7PqGmbfDeIEII0oH4PFqh4wI
z0oUQt4gzzQ6rMVFeR6PS4UMVapUqZDxPeWMeD4jFAoVFBSYjDWyKMTz55fMmv4DZ6B2EpINUwxc
CCUuoKQxIGRQgiBFwxecnRRHDmIucXzGZAPQTBqRDpfuO0aDHbnXdO2/rdmW1GVP9DpS/KYRWG0a
btLgZuSN4bcAj1WDajzrQU+DclRKPj1W4DPrMcgiKHSISMwKkShpD2cd6KpDZaHw1+EfxV/HZ0WB
KS9LWfW+KhAw6pjGjObtwL0nqbUeNO7IuHkSSNGhtlVtgi45bRQqytCgmoy7p93VfLz50/6LA6Ic
ZiiB9A1GJRyje/19O+q6NtS0FRhdK2u8q6zMUgu/xMJmWynkUWH1rLL2rrJ1rbJ1rLK1r7B3ZNt7
lzggZ/jiqLHUFlhtceWaOkprTx9tFwPUoCQMirQcFaMSIciMqPiLM0OQ8VXDTjyGmlq/4gzFaDVu
QD7kE/q1iKOJQhh4dAgyrvpMBiSMQTlIYz6Jo7e8vbmkOH9wsF+FDFWqVKmQ8f3Spf7VeGUGPKIG
k4oNyCdK5HgKuVnDkzht/IdMBoSMEEUHGQxl73mfIGC8QEPI4JiYwAx6upg//fovBgAmpiemwGMS
WPuqodV+W2fj2FabxtOY4jTpvJY0n9Ew5IsFycCi81gS3TbgqkOTUV316MTtQOkNH3yCWeM36zCT
Lo4RcZJAT1YaT+AJJAzKCIg4Z1hRQBZB2ytGwDsSPVXAY9F329OOm3Qdh6955Tk0N8WQAAxaoNUm
oDElCDIS0jJSd27fEQvKAobTLlcfz0LOGJQlr4844wxvMnYWVHXk1ULI8K2ycsvNXLaFWW4hVll8
ECBWW52rrV2rrRAyOuLJjGy7a4ndt8QeWIIgA4NPyzE583eeqD8e8FGDPDcAQS6CTMu4EP0VYXwF
GTT3Ndq4VArqi++bXHIfvxTDaY84YZCXIkrhCmRQ/x9ABksEyIC3OH/9tq3vxKeWqJChSpUqFTK+
R4qPRvtyuPwT0obRaMzLzXE7u6NBIV4JCCGDIzEIGf+hJuNfIANN7xRongsKbDQknFs0JztNa0hS
yipHG8BffwdOme7o3T2xuVbX7UhyOZI7awDWkNRrAj6bkniwaCAEeMzJbqsGgoVbwQtEGHYllJ0U
jzUeGhSISFC4rTDQI5gJBQQR9FLoEcQZmBV4q4C0R+c1gfaqBOfuyafrbrJuu+aGCSBVA/TIEwPE
ExijJowDWkN+XnFI4MMcLWLeIOEPkbiIY2GO4aX+w+3Botr2dVUd60yeFQgymBVmGNQqM7ba7Ftj
dq2x9K629K6y9q6wupbbXCts6CTbhoozlP0UyCKBHFNvYdUZ4wGnnz1HMVGa4kOCKFBDZlNDQcdR
Aw1OG45/6joZnmxCXop/SmMMT1+7FGGKUjqArm7IkFka/hXCStVn3rrVR48c+sc/PlchQ5UqVSpk
fE8hI75dAo+tra35eesP7dsrC/+XvfOAi+rM+v+ZTpdiRxAQVMReoolpm54teTe7STZROmrMpmx2
UzWxK4gIAdRoYhIbMI1ijakau4LUYZgBhukMHanDMPX/PPcOIxqzu+67ef/RPL/Pyf1chnEyjnfu
/d7znPM7Gjp7gXbU9fJmnRqhxq1P+mrcXYJvtdUNjdpavbZGq5VrtA0aja5R2yY8VMAFJiKM0R7g
zYTQ0XD48wfLj0wsF7EqBG7SAm9EGFVCUJ5kl+XirlQcQgoycLCHYALDhxMvqOdI8nHeQiJCwaZq
NXgohv4Ik2aLaiGnUkSFmIn+CCIYaS7Ui6ChiFmSwzubE1xy8on4P4M321mNwWBSTp/UOLSVK99U
NjR2tbYqpWV9TUoU+lpZC7rkNyhVus5jJU0bc0vW5JSvFWIb7w9EmDDWCBrW8GvX5skQeSDOWCOQ
rhbK6ArQNdT409WCOoQXVMID4wiCjK25lz4/UizX9yg0TUqlslGv1qlrnVbi1PBV12hWg8rgjGGo
QZMEPfn2usU7nepwVnIoXQ5pLVSOxDkCTa2+02sytHVyBBn5gtyP0rYqG2rNZhOBDCIiIgIZv2ja
GBgY6Orq2p6W+smunbg/UK+hF0oQZLQ36enVk1tCRquqsVmFR4TjvkptjUYjU2sUarX6m5OnRvmM
4lEDSnyYEOgLyasnf8ufXyL2LM+F2iLvapFHaQ7Ij+CZq+XC6+hQLRpKVPA9Zbm+8hx/ea6PjM+T
Cp2Ecb0gVMxEGCERDocM3JNSVgCl+Zyr+e4o0E4FlQ6pEUNFLtQdYVwV+v1waOa+1HuCfPF7cwMe
C3gIMtge4DYCwqaESqWaRs019DdSy0t7DPJrOlmzQtHV2NKo0lTXGQ6Xta4Vla/mV3wolr0jkK0S
K1cJFAgy1ubVrs+tXZ8nQzsIIxBMvCvUvifQrs2rQ49/yFes5qtX8bWrBGoKMiQIMvbkn1c099Xr
0AsrDAaFXitt1EhxyYXqBshoVDfdGHqXkYZhyCGUCqXzwetLLfT6C9rqnbCCGeVugAxVnSw7I+3Q
vs96ezqtVjOBDCIiIgIZvzjRpp80ZBiNRrTdkZW9ZcN6pVzeqqdWTNQIGGqvtTb9k+WSFlVTi7qR
qhhoaFQrdOp6tapOrapfdM+97mw3dwa+kPsx4aWn4eSheVeKwiWFPHSxlxe4lx9iVosZ9ccZVw7h
6k5MGFRUuziD7yXLCZDj8JXleeI1kR91nVTSyQwcOI1BF2egx0sLmMUFvOICz6sFPMQckgKoLYTK
PPzHi/mjLhX8cckTfuiNeXCYbHD35vkhyGBwgOcBZ85+X1eradJ06BV11wwNnXp5i0raqlS2avTN
Wr3K0HWkvGm9uHSNsGxdvvQ9vnS1qB5BxgfChjV5CsQTdKD9D/kIPvBKytpcBfWIEkOGgFpYEdSu
51cl51zcITzT0GZqaGzSNiqbmuoNuqomjQQPK1HfBBkGKpqGdobPNxkOGeof1XNoqVdwLrjQf/ZO
hwx68a6qrHTj2g+KCvOtlkFSk0FEREQg45fLGS63jN7eXrVStXn9hkKRuEmnb29uUtbVN+m0zVqt
VqEY3lQ5vG5AXa9pb2rT1dV3arVt9Y3tar1aIYmPf4HnzsWDP7gengCLp8HF/AUXDnjWHfGkGQKX
XFBMgGMYW9wQuPWUJx3KUrie78IRasWE6Xwp6reutRX027J8ZinOZPAqqKoOOcUZVwVwWRj48Zr7
vIfqMFgMNr1O4saBjLTN3R2tdTWytsamG0of1M70gErbJGm1bhdfen/vt8n5lWv4lavzpOsLtW8d
rEMM8WGeGsEEnbrYkCvdkCdZnyddx69bnVv3Xm4trgwVqz4UKVbnSVYfKN546PzRYn2VtluualSp
Gpr19W0aaYtKQpVZXE8UDYsbakL/rUvyDX/8dv7gLyC0DXWtjVrarMU1XaVJp0YHZJNBn5eTu2nj
ep1Oh47b/v5+8kUmIiIikPHLkqsmwzXBBO10d3dnbc/clblTJqlu1jfWSmvamppb9XpNff2PIQNX
EarU6An1NXWdjc0tCl2TDLezfpS6ZoQ3drbi8bD71hh32LFm/On9/g1HPWv4mACqf7agyzzlVCUH
4o8KEa9CzJFQHFMtoJy7CngXBLPvC4cAyjuc4+PJAPBx5yLOeHVFErqMKWTVXW3NP1WDotEaKjTd
u49c3nzwVHph5Ya8inf3V6wWKFYLdO8JdKv4OoQaa/IUNGRszq1CnLE6T4bZQqx6N0/29kEJhhKx
dLOoPCXvwpdlBlmTUaFr06jUiC3aVTUdatkNkPErDtqjBW11Qy6lepVCr25o1OnLysq2b9++b9++
trY2dNyazWbydSYiIiKQ8cvScLtPF2cgfXPi641rNpw4crRRo9UqVS2NBnSj3aTR3DqTgW7xdco2
dNtfq29Vt3UZGr89Lho3msNi4NyADw/QNfzVpb5nxHOKxf6yfB7lgfHzQgbdpYIzHwKeRMjDiykU
ZEgLoYQPkiPz3voL2x/AlzL45Hp4spi44vOeOTMRXqDobDF0NDf+lM02gowqbbfgB3mG8GKqqGSz
qHJVTuV7ubWrxY3vCnTv0qiBqy4Ua/C6iWwNX/Z+Xt2afDWGjBzpuwcr1wqrt4irtgqLPz5y9UxN
m7LVpDG0azW4PacFQYau7o73sfhvjXQfIgxXEzXaQZChalCKxeKNGzeWlJQMDAw4hpqxiYiIiAhk
/EIzGehe0MUZ7a0dOz/akbEtTVpZ1XutC3FGg0zW2dz8E5CBPbi0yvpWfY9W0aysr/7NwzMRYXjy
cOOGN8ATi+DkwQUXRIGSI35XD4CyiPezQka1aKgPRcCT8j2ppRY2vcJSLICyotFHsxcHMWE0D89X
RWJz3BEMebtxvjp2WF0vb5BL0ZXsn0OGonXgjKz9k2NXNx74IUVUsaWwbhW/9l2+CltyCRtRUKiB
u0ioDIdilVj9Dr/undya1ULZRrEMEcaWvCvJB04VXVCUq65pW/s1+pZGjRpBRrNK3q5TEMhwtqrq
sfOsXqVAhEHPjMVNTzr15YuX0tLS9u/f39XVdUtKJiIiIiKQ8f9frvs/uvyTPlPj9IbdceHcxXVr
1haI8ztb23QqtaZB0WpoHL6iPxwyOps0cklFa1OPWtX0l6V/YHGBwYARbpgwwv0gJ2PipYIJ5YV+
JbnMKj5Tns/5WQmD5gm0lfF58lxPeZ67nM9GzFGZDz8cguLDC5KeGudHN7y4AT0NzZ3D3p39UWeL
ob5GMtBzTaOoRRe2n4IMrVavMHTJWyyHLzYkH/huU86lZLH0A778fX7Du0ItDRlU6N7FLuNqFB8U
6v6RI3vnUPWG/NrkfMnGQxe35Z7dW3SpuK4VvZS2sV2tpqs4Gwyq2hat4sau1F91JoP2aKFpA+20
GXQ6leLQgYPr1q2rqqr6MS4TEREREcj4ZXHGTalmfEdod/T3Gj/7dG9qytaSS5dbGg2IMBBn/ARk
KDsacWWoSqlLTc8ANvC80ZWbGuYOkPx6QEnRxBIxU5LvXiXgSvPZFfyfnTAqqVZYlwF5XR5TKsZN
rWXHIzNWh47lgicgEAIeE9yYbDYwl8fF4WlbiJZaDOp6eXd7i0JWja5nt7zy6TTa6nqdttNc2tCx
/8vStLxz6w9e+uBg6fr8BrpnFeEFFVocIgwZ74vV7wtq14pqN4trNhy8sPHzb744Wny2HN2bd+mb
OjUanUqpMGg1VM0BupQSvLjeRYIgAxEGCkR+aIseLLl0ftvW1D179tDNUNcPWiIiIiICGb/kfIZL
lkEr4ozK8ootmzaju0a9VocugVplg2uk500trO26Zq1CKS7kc31YXD93YIIHx90b4MVH4WrRjJI8
kBdB5SFOXb5vtZhRLvqJRpL/FmSIqL5WatBJHR8Uudh9HLetFnge3bvg3khMPyzgcNkcFsIgd6/H
Fj8oKyuvr5H0drap6mQo9CoF3dRw62pEjbpBodE2dSj01y5V6/NPVafnnV+3/9wWUTXtuLVKoHhP
iGjDGe8JFW/nydbk123Kl2/MLdly8IfPDl8+fbVBoe3U6VuaGpsRYuBxdOgKiq6p9A4hjCHIQGxB
D+pDtIGwTy6pyNn/+UfpGZWVlcPzcORbTERERCDjFy16ocR5vqbcBUzGgV07dqITep28tlZa3dZk
uCVkYKMnZVNNRfWCe6Mo70wmMNjeHGaoL3ybM7+0wBtd+GtyQS0ecXUvQ3GcV1Xws0NGWQHmDKmI
mlqSh4eboB8vioNfed7XE8CTx2ayeByuBwOYAR7el78/093cgtgCXcbQxayzxdCobkD7jT9dGNFu
MGgalCp1o765t6yuOffL4tQD3yfnnt+Ud3U9v2ItX/KhQPqhQLZaKENbFO8dqlgvlm4UlG7Yf3p3
wYXvr6pqNe2IU3QqPHauSYWLMPCMGI1SrWpoaTY0EsIYggx1vdyZQFLWtzfpSy9fSN647uD+A44h
L3wHWSshIiIikHFnyWp13iPW1dVt25qasT29QVGn06rbm5twfaJOraqX0wvkCll1q97Qoet87MFH
cIEDB9g8HwawvZmw/vWpF8Uhlfl4aAieyZ7jLsvzlIicaxk/K2RIilhXBSDLh9p8qM6D2iJGWYGv
aMekcTzgAjWghIO2DC7Xbd/He9vUeux59e8XCqgb2tSKdo2qVas26Ju0je3ShtYvL9Z8Wngx9dCp
LTlnNuVc2JRbjIBjo6B8M798k7ACxca84jTRlYPfSc9VG+obu3WGDoNWh3uAqRlmdKUn+oS1lG5B
cnd10P0jdMaCbiFxpTE6mhvRbxHzdbU111SWHfjsk62bN3S0tQ9fK0GQQbpLiIiICGTcSRocxN2t
PT09Xx4/sX1bmoCfq9WoaqoqO1tbKDcktV6lQJCBews1urXvrfPz9MaOmUzgMbk8gBefGiXcMbM4
36c63zkBtS6PLeNjv4rKIePwnxEyCpgX94OsgCWhjDGu8OGHQ5Oeewj8qbdHwxBCjSVLlrRpm9rU
htuCjBZVQ2t9TWdDTVtDnUGpaNLpGw1t9dr2srrmglMVOV+X7S66lM7/IeXg6eQDp1Nzzqbmnd/9
pYR/QXOqprNS319n6FHpW3UafZOqgRqRWksgg+5QpSEDN6lSVbfokdZGbYteU18joR/MO/BFRmry
+R++HxwwuZZIEF5cz8AREREREci4I9Tb67RQbGtr4/P569Z++N23X/d0X6usKOtqb9GrG2SSCp1K
0Xut/XC+eOzIUWwANxbOE3gAhPjCZ1tnXRRPLhNzpCKMF/W5bGyPQc0zw6NGRMyfu/azpoBVeogh
LXS7KICqr4LWLPMYzcLVGB5u7pgwOPC7Zx+tkpQ2Khvbta3YSfN2IKNDIe1qqGlvqDHUy3T1tQat
rqm53dDW3dg5oGjuq1S1X6wxnKnSn5U0XZS1Xa7rOlPTVqrtV7RbVW0DSl1LQwM2lepsVLeqbgEZ
Os2vDjIQWyCYQFtXqyqdyXA9QVlb8+WRwtTNGwSH9g/29wx3Cnc1RpHvLBEREYGMO0bo5tC1r1Ao
Pt61I3VrcknxZY1aqZBLuzta25r0WmV9ecnlyIgwBuAJY24MGMHEHSUv/9H7m/0RVwt9K8V4zLqM
7y7P48hEOKlADU3l4ZnsPydkVOWB6rh3aS7vMt/jQqHHl4fCpo6CEQCU+Ra4e8OYQI9K6fnmVlWD
XKmp094uZLQpZF0q+TV1LUKERoVMo6hVKRVqtVapbVRoGus0TbXq5lptW522o17XpdB3a9tNyuae
Wm2LvEGjUCi1yoYWjbJDr6II4zpkILZAhPHrhAyaMIZXY6BHGuTS1kZtZ4vh9Dcnt23ZyD+4D/3o
sFtckEHYgoiIiEDGnSezBU+ZMlsttqHTuVxes337tu1pqbKaamVDbX1djUGr6mgxPPnow5SjFa6m
dAPwA3h8OhzfFVUsDqgsYFBTRag57EKmpIAasipiUz+yf1bHz+ocqMwF+ZHR3+33vXhs7vNPYccO
D2B4cJgsADYbvvpaWCU519Kmbm5qR1c0PNH0NmoylM0N9a2KWlyZoVO26zVNWqVOpVCr6rVatU6n
0zc2GZpamgxthsZWva5Fq2nS6Zs1Wr1ardbrNK0GXZtB26pRGBrkwwoyGhp/xZDxY7ygo0WvQVRx
8cypHRlpn+3eqa6XU4SBIYMkMIiIiAhk3KmyUnCBIMN+fSqE7dKlC2nbtmakp6mUdRq1QqusT92y
EV2z3d24LLYb2vEECOJB2hseNUcnS4u4lQI8Ak0i5FSKmXhcaiEenUqNMeNcn4v280BGbQ5IDsJV
gVf5yTnpa0O9WRDgwWIBj8vE9Rib1r3Vaqgz6OW1ckl7R49O13ZbkIGiVaNtalDq6xVNqgbqFlzZ
qG1AodUotJoGBBzow9EqFCh0DSpdQ4OuXo7nkjSqOps0bXr0xxU0XrgIwzVJ9VdIGHRNxvBVElf5
Z09Ha3X51YzU5G1bNipk1QgvzHitxOKw3WzuQhw/iYiICGTcMbIPJTNQmEwm6oRuGxjoP3K4cOOG
dTmH9rU0648WitEFe9wofwYAi+WNPSdYsOz3zFOfj0WEUZsPkjyMFIgwygqhtAjQtlI8lGn4OddK
ZAJQ5IJS5HbhEOurQ5MXT8d9tR5uCIE46K3GLXlOUX3pWpMCkUFHW3tphbSxuUN3W5ChVrc2tuhV
Oo1CrVOhUGoa6lTKWkQYLQZNc6OyWYfIo6FVq2rXa6416roN2naVrEONo0VVY1BIGhVShBeIOVz2
4cNntf8KIcPFGS7C0KKPtE5WUXJZcGh/ZtrWH779is5hDPRcG75c4iKMH3vKERERERHI+OVCRl//
AAILh8Nis5rRjrHPWQd64MC+LcnrUYzw9WDgEgcmj4nnl6JreKg3HN2zuOpwYIUA5GLcPiodDhkF
CDKY/9vmVZwIYVNBvRQd1ONSARv976T0gDQ+7+oh78oTEX99EfxY4M1GeIGCO3rkKJVCpq4t72xU
UB4Mqrb27nrFbV7Xsedpo0alRZxh0Dc26bQatUJPEYZOXduorjNo6lu0CjwdXlVnaJAb6qVdurp2
VU2LQtKqlnXq6zsblegJekXtUA6DDrVr+6uDDK2K/rvTY9z16gZlXW2ttOrzT/as++D9r08cd9jM
DovZbh5w2G1W04DDZr+JMMh3loiIiEDGHSM82BKfty3mgU6H3YTuHW0mu3XQMWCyWR2OnPwD40L9
3XzYlOOElwe4BTAhkAlrEgMui+4vFo0rE7LK+VBTQCUtEA2IcFSK2DRk/AecIRU6A+OFwFOCAr1a
PpQJQFoE8kIoOwCNx8dX57ClfDxqtbhg5Ld5k8V7p4/1gpE8yiEMwM9n1IljX1VVVBoa1Y3aep1K
0WpoajO065Raihsa/u2gcw/DttpbP7NZTQWijR/FT7ysa3unx61hQq9S0AWeGkUt7bJFDzzT6zSN
eq1aqcJeZE3N6Mfvvvk2Iz0tLXXb2TOnKcC1UWBBLePZCFIQERERyLiTZbWiO0ZHf0+Hw9HnMHcZ
O9scVuoMb3f0DVrf37iK588GNjC5HAQZ3kwYCxD3MJzYNbNYPPOSwL+y0KMqnxqtjsmAKRXwqGJP
3LmKyADFfzhVFUMGp5rvIxH4SNCriaHmMJQLMWRI8ljlX7A1R/xqxXDpEJw7PDlv75xHFgECIS8G
7lz14rptWp9SJ1MaDM2tbQadtkGjxH7VbdrGRoXqbrm0/9IhwzVJ9VprU09Ha2eLAWFHvaxaq9Y0
NDRoNJrGxkaJRFJYWLhjx47t27eXl5d3dHQMHZNWUnVBREREIOOugAwbzmT093U5HEaH3eiwmBBk
2MyYNPbuzwMeJgycxWCAj5e3LwfCPODAhvHSE/df5I+7LODhvhIEEwJq5ULwX4CMagpZ8FqJwB1B
RjXfC7+gCGqox9G2Rsy+vBdUx7zKcqA83/ebvHkro91GsMGbgSHDAyBxaZK6obm5sd1gwIShUsk0
SlmTVtmi1jQpCWT8H0EGPUxVXS93uba3Nmo7WgxNeL6vGv3TqFQqkUi0evXqPXv21NfXD18HIY5b
REREBDLuEtEln+jEbuqnl0vMpr5+9FCtonFMYDgweMBksnnAQrDBAG8m/O0FOJcz5WrBxEt5nuUF
rFLKZ1OCCOM6ZLgjLMBrHOLbhwwx4PZXujNF4CnN85Hlecn4PJmAXXEA1Me9K/kgK4CaQriaB5cO
gPyrOdveDZoYgE07fNk4jfHooofLLkpbGnu1KkMDllSnkTbp6po1tU2qBhQEC/5vIANFm0HX3qRH
O/SKCaIN3Imj1rS0tJSXl+/evXvTpk35+fkIOOhDEYEFcQ0nIiIikHG3QYbJPIggY8DYjXYH+q6h
/d7e/sefehbAC8DH0zOAxwM2E/y8IGw0nPx8cmnh2Et8bmURR3IEL2E0HAep4L8DGTgpUgSVhdhj
Q8r3QoRRl+tZl8dBId3PVRWNqMyFmiKQn2BcyAXZyamF2VMemIaNMTzRG2VA+Ngw4RdFnU2DCnmT
Qdeq06obtbUtTXUtjXUGlbSxvrZZqRjqIyXx80KGTllPO4UjwsCepy2GjuZGBBkVZeUFBQXJyclb
tmw5fvw4vURC5y1uquskwEFEREQg444nDKvDZnVY7A6LA4fZYulF2zf/8XcAdwBfN/cgtMMG8PcC
bzfI2hRWXBReKuJWFTLlx3AxZpUYNCeg/CANGWwnZNDLJf8BZIihogjbbFCQ4SnPc6/P5SlyOCjU
Qt/qg6xqIUaQ4gK4UuQv+fLhJb/BnmD+XLxK4g7crOTdLep+TV17s77HoG9p1KsNuromncygrjY0
VLeq6jv1WgIZ/2eFn7RxuLahjn5EUlbyzZcnsjOztm7dunfv3tLS0r6+Pisl8k0kIiIikHFXQobN
4jBbHWY79jyyYlMua9/OXenYkZvl5es3CSCADR48AE8WPP0QfC2cdVnkU5ILtUdBWgBlaKcA5PlQ
dQhbVgxBBnb5pEew/ieQQY1ux5Ah4NGTUJQ5ONQij+pDIM2HKyK4VOh+riB806t+wW44jeHL5Y32
DIj5U3yj4lqHwaSqb+1o7VcrNVqNQq+t0akk+gZJi7q2Q6vu0GmH9ZGS+K+E+pZh0Gqa9bqOlua2
JkNNVeXRwoIdH2VsXr8uLXVbcXGxmdLw8aq0pye9YkIKMoiIiAhk3CWQgQij19yDdkzmQavNVFtX
7e7FYrIBcDfoCAb4ugEX+3uOgKwtY74XjCsvdC/NAVkhVAmgrgDUx6DyICgLmTIBU8bnSKmqT9rZ
4j+BDBGzTMxBgSFDCHXUTFdlDhNFzQFQHmZVFcCZXJB8P/3wF7NDvfGMEk88poQdGTpdUaPVKlob
VR1N+msNdYgwVAaDssXQ0KSTt2jr8PQQpVJXW0cg4/8GMtqbmxpq5RVXS0598/Xe3R8jvEDb8+fO
IJJAeOFaB0H7AwMDw5dFhjuIm0wm8iUlIiIikHEHaPhdo+skbnNYB+0DFuz5aUUPdXS0TYuaDExg
sIDL88LzxTj+9JiSlS+wzxTOOCP0rBBzaB8LmStwDgNBBpuCDA49rARDRgFlLn5bkCHklAn9y4S+
iDbwTFcBBRm5eFsvgiohlBXBebHvlwdnPf84+DLxKglCIV/PEd+d/F6nMciq6zvauvTaRq1ao9ep
9HoFtVxS16JRtmhUrSpdi1qH7rD1OhK3HQjahodOq6bD0KhDW41a6XpQrWpoUNR98/XJ/fs+35qy
JXnLpt0f7/zq5An0IpTnGxERERGBjLtXVqsV3T7SSWmr3WJ1mAftJqvd1ttnfO2113x8vHhuLLxc
Akw3rju6hI/zwP6e+Ttnn8odKTnuReUYqLyFM9g0XlCEwUbhKuGk4zYhw72CP66CPwZDhhjkQqjn
Q30eTmlIBVAigNM5UHJy9usx3BEMXJXKRcFk7NyRpWpQNhua1EoVutoZGjWymiqNul6jqdWpUdTr
VQpDg9LQoNUrtToVviKSuN1oROym1yKkoHfwqHoN/rQRUqBQNtTLaqovX7pw7Ojhz/Z+kr59G4qs
zIx9X3z27TdfoSdYLYMUYRDIICIiIpBx9+pH0yxtdofFhmsyHNnZOxnA5HK5mC+YQI9096DSGK89
zyk9fF+JyLu6kFEtxNUStwoKMoTOTtTq4UbgtwUZeRMQZ0hEgCBDJsKcIadMOBQnuT8cgJrvZxz4
aNIEb/Dj4IZVFnD+55nfl5Vf+fa7Ly9eOlNccuHb746fP//d2bPfnD3zHRXfn//h9Pkfzlw4fQ7F
+dPnzv5w5uyZ0yT+szjzw6nTp7777tuvv/7qyy9PHDt+7EjOwUOffbo3M+OjLZs2b1i3PnnzFrS/
5+Pdp78/pVGp8fFld9wQRERERAQy7j4htrhlT6DVbrE7bJWVlSwWZ6T/KAYGDBZiDC4Lr0T4cyE8
AI5+Mvdq/iTZYY/yHKDSFTy6i0TKd8dbqg7DlcP430EGr5I/ppI/SkK5ciHOkFKPV4o4Z/aD/FSk
YEfwk/fgYk93ijAmhU3bsGHd1tRN76/6e3LKui3Jazcnf5CcvDY9fUtK8oaU5I0pyZtTtiSnbNk6
FMk40IMkbjO2paagSN2aTAf9I4r1a9dtTU75eOcuQR4fgUWdvLa3u+cmsLBbbVRhsW1wgNRYEBER
Eci4eznDtWM2my0WC21M0NbWMX/uPBaDyQYWA9hclgeehcYCNyaMYMH7y93P5kVWF42VU1NPnYbf
Qg4CAuyHgffZEhHzBrwYNoXkNoeisSUCL4nA0/VSuN9EzCwVe13On/D1oenvr/AfwcDvigMMdzef
w8e+unLlysmvjlWUF5879+3335+4ePFUSfGFMz98d+H82Qvnzp8/f3EokM6iuEDifxEXL5y7fOlC
6dXiqspyWU11Xa3sWkcnHjgyPGNB8QTaMRkH0K+sZotzCgn9HCIiIiICGXexLJSu/2h2/PnZFzgs
Nu5aBSa6fPv5jEM7XAAPFkwPhSOfz7gkGF/JZ8nzQEmlFugpaBIRmwq0A/QsNEn+jZBBl2gImf/h
CFa6ozUfSgvYV/IDqr56aMubY8IDwJeBUyxeHt7ioqMmq8M0aKHH0w+a+vBfzmzEi0IWKx6/4go7
2qDrnhkvDNmtDhL/UdhteE6v1TJIT+t1xhBboM8c8QT+5G9aH6ECAYdl0Ewgg4iIiEDG3SmX94DZ
bHY92Ndn3L1zLwILNzbHncNmAduTM4IFXm4MN9y14QYfvOF/MidccmLclX2gyAW1EEMG3ZuKvbbo
oH8suA4ZOIfhWlW5LcgQU0sk1OwSiZCDXry0AIoLORfyJ+RsnxrqiXtWcUcJg7Ft2zbEEf2WQeou
2dHX47xjRlvs92G/Thj4Ftphxx00jgEUCDLsRLevHx9OCFXRsTQ4iLbWm35vtVKDfS22np6+gYFB
1+NGI1kuISIiIpBxN2q4MwG909nZWVFWGeA9hg0cDgNXeo7wCmBhf093LybDlwVRE+DrvNnnxKNq
jo2QIYDYD5oCJ2TQNhg3bPNvDRlUNSiTin+9eoJeXE6FlIKM0gLmlULOucKAU/mzn1nsJAwusJ/7
47Mmk9Fsx8Po8V1yv/Puuaerl+IM6h6brgYYupe2OtAttom2HSMHw38guiPppiPK9chNkIF+RITh
2h/E2SbyERIRERHIuKsho6enh96n7Y+6u7snh09hgxsH2AwmHrXKYnixwIsHTD/AI90/Wzfmisjv
qhhqCjilB6FGzHV5YNxye/N6B578zpZTk0fkfLacmm/i4gzJ9WUX52pLNd1OchD0hVz1YbfTn0DV
V55njvodFU7+w1PgxcXjYBlUsefAQP/g4ACdw/g3M/B2Z1EAIQwiIiIiAhlE/2256jCuXbtG7zz9
9NMMqgiDhfiCiSsyGAx3FriP5HL9AZ6ZC19/PLq6kFWdD7ICRlkOSIt8SvnDajz/jZAKmTRk1OUx
fwQZw6o66EqOfAwZugJO8Q6oFTHlX/p8l8M+c3za6y9z/EbgjhcAtt/IwK++/WHQYsYJeavDPEC6
IomIiIiICGT8AjIZJpPJVZmxYcMGoJIXPKa7l8cIbMCFr+I4WzCKyxoNsOO9gNKC4OoCt2qKDKr4
UHfM92ou8zYhA+R8Jg6B0x7UCRk4z8EZClwcKqWqPRBkaIqYJXtBfphVWuBdemLOlncCwsZixw4G
EzhujG0fpVlprqCWQIj1AhERERERgYz//6KXz/v6+tB2//79Y8eO5XK57u6eDOCgQLzBZjPd3XEq
wxtg9jj47sD0qiOjK/kcCR8qcwFtG477lOXA7XaLuNzHpUNBEQYb48WNLl40Z1Tl4sEoFQW8i8Kg
I58snBdCTyfBQLTytdhBR3+vqc+5UGK14IJOsgJCREREREQg4/+7urq6HFRfQGVlZXh4OE5cANPD
fQSX4407NoDJYsAoaurYqqTxxUXTygo8KvJwG6okB6R5oDjsXpkH/0k/Kl0NOuScQdWEcuiyUNqP
nPImZ2ITDhFcyYPyw3BFPOqC+P6n52C/UW8GiwWcKVPDOnobLY5+q8M8lMAwW0zdBDKIiIiIiAhk
/FI4w2w204smy5YtY7O5lHmmJxM8PXlu6AdPBswIhO9yHikpmlgqZlWLOXViXk0usyYXahErCG6b
MGj/DMl1hy5cDTqMLdjDxqDgp10thNIT3mdF09+J9RkJOK3CA88xAWFCscjqMHUZ2+14Hj3VQGIz
OhwmAhlERERERAQyfnEaGBg4e+ZiYOAUCi04o/18PAECOPDGUjgjmlYsDigXsWQFDLmQIc/joZAi
zsi/PRNPuru1osDZ6UpDBuIJV6EGHa71lEoxXDnGOV0UuOmNgCA3GIXnrPLG+09M3pRhR2/YYsXe
GAM9Vls/wgu7xUiWS4iIiIiICGT8IjQ46LRFcjkcmAZtjU29L764jA0sHpU2iBwD3+TOPsP3v8Tn
lQuYNQgOckGW61bL96jOBUWRc5jIvw8ZFflQVoi3Eqre0wkZNF4IcchEQ68pZJbmu589OmbfjsAQ
XwhggCcwvcA3fmki3YGK3rHFWehpstsxYdjNg6Twk4iIiIiIQMYvUegCbTI7LBbH53t20QNXo5+E
spMzLorZZWJOpRjXeMoQDeS5y/N4dRQW3B5kiKCsAEeFmGpLEdJj4vHrqA7D+Y9B+yXUH4GaQpAU
MK8KWWf5/kcPTZ87DfxYuDSEB+wZk2cOGHtsjkEr3U3iHH9hw7xht5HuEqKb9KM5w06qdvVV3fS4
y0+MNjAlHyAREYEMov8mZNB9oAaVbIIPhHjB4d2zi4tGVx5lXs89UCUUeHWDSjzc3nLJEGRUUpYY
UqoCg85hVByE5u9Y5z8DGaKNg3A13/1qwcgrR+c+/zR4ssCLGlAyakRAnby+r/+a3WGkLDspyLBf
N/R0zs4gIroVbSCAGM4WtBX64OCgqyzJMdR1NVzoEaPRSD5AIiICGUT/BciwUPPEMreuGQHw3P1w
lh9+ic8rFVIe4QgUBDwp311K1UzIhTe4af2bkIGXS/KZlSKOhBoH74IMeT5Uou1xuCKAq4U+p3L8
LhVF/m0p+DDA3xP3rLIBjhXlG419dodl0NprxZxhstMO1s60BrpOmElNBtFPHt7/1MzcxRxoi8AC
bV3kYScu6EREBDKI/isatJj7+tonjoSxHNi3ZeSZHM9SEbs6f2iYKt8LBzW0DJdnCm4fMsRMvFZC
+W7JBNhcnF52URyFS/tBcpRTeSzgjGB86ckHVi2DkSzsisFjcBBhvPFanMNhslrNre1tdoeNggzj
dRsuJ2SQ7hKiG2QymRA33DI/MRwd6IWS4eOIiYiICGQQ/Rx3e9ajhQdH8uAP98IPuSE1J3zK+ZSn
BbVWIhH4SASeOKuRjwlDxudIb8eMC0EGNamVqsZAhMFn1/GdkFHFB9kxziU+9/uc0eeL7t+1cfJE
H/AB8HNzZ4D73LnTjAMtNGTY7A5qfrjFjpGCuirYhtZKSCaD6J/KZrOZzWZEHsPBYjiC0KsnP579
Rj46IiICGUT/hZMwOvE+/tCsEQDb3g4+kzuqPB/khVCZg5CCWY3wQuBTKeLRY9wpiwve7Tp+Yp+M
oc7Vujwmhgw+VZORB9VHPEuLAr/PjczJWhA+EhPGCBawgeM/Ynxp2RWHw9hv7HQ4R3q6SjzNVNCd
qzZCGEQ/zmTQyYzhyx+3YutbZDLoMg5CGEREBDKI/muQUS2p9OTAKC58tf/B0oLxxYdA/w0o8kGW
5yXNHVUp9KzIhwqEHQWAvcBvHzJcQ0xoyKjPoyBDABIBo1zs/f2BcSf337N4qmuMO9OL533s6Emq
zt9mHOjBbbc2h3WQWh/Blwx0Veh2ONodDmrMG7kcEP0rIW5AR5H9Rg2HkuFNJTflOYiIiAhkEN14
i/YTV177sHDmAPAPtq3r3vcGiP8j51z+oiviETVHoXgfyEUgy/WX5oyRiNjYR4u20sJFoJ7YEZyy
uxi+JnJTDGcLCi+cplt0GkNGjS+RFPicOTjym/1znvuNkzC8uB4McP/7m+90duIEhtFosliwsUdv
j5luWcWcgfcQZLQ6HB0EMn4NEEz9w7sSVzcdxrc6ytHTLOZrbc3VFaWF4rxN61fFvvTnJx+5/757
ZsybHj554pjQ8f6RYeMfXDD7hT88tSzmL1s2rP3i80+Kr1zo7uoc9r244X9AubQ440dvbyid9qN3
dqvnExEREci4wwnDimsk6bObbfipecDsPFv3mQasdnTxtlgHbI6+vogACOTA7k0hZ8ShlV/7XOBD
uQjqD3tK83xleV64nUQMMmryCP4x11+e6ynPwyWcdAUo9vSkHLdwiJmVVDjNPanpaA1CN+k+Rn0e
U1PIQZxRlYcppDTfvaQo6MhnEb9dBKN4uFuVARw3T99FDzxsGrQM7zC8GZGwzFS9J7E0+DXIYnf0
2R29Fnu/HbGDxUaX/PYaLXTr9aDZStdboB9amlovnTu//v13H71vgR8XY6svG2890Q6DWowDGAkw
mgFjGDCa2vcDcAPw92RwEeay4I9PPb5988Yz335LF/3Yrfjrc62704rX68zXBjut1FFnNtnwogr+
llmMpl47XRhkczjd4qh3RpUqozdpIZxBREQg466CDIvDZrkOGRb6zoxuVUVkMYDNMq349GczobNh
0YEvApnwWCQU7o44XzS65DjzCjbOYlcLvaR5PjK+O+41FVGJDSHIcn1kOQFDkMGkIaOSwgtshpHP
RH8QRaWITRMGCkQV0n2gE/s0CNjl+0DKh7qjnIoitwuiUd/kTH/hMXzeR2d5X08/FmvEmIlh+o52
xBgWi4WsixO5IONar96Ou5cxYfT0m/vxkesYMFkpB1t0XJuryotXvf3m1JBgRKtelHHtKDZEBbIf
njXq2QeDE5+Jejv23g+WLf4wafHaxMVr4+9fE33vqhfuefvZea//z7wn541//J6Jk0ZiFvGmiARx
Seho/3XvvKWQVZsH0TfG1m3s6rP0DTrM/ZaBjo5r6Os0OGgZtJhojDCZ+52QYRmqF6Igw4LRhEAG
ERGBjLstk+Hy3r4ZMow2R7+Nvtey9fR0od+88OTD6Jbu/aXe5/PnXi4aeQkRxmGoEnMqc90QUmCj
TwoyZHT/Ks5k+Mr4PBdhXE9j4D5VDophfhiUtYYA6nJRMJQFbnX5jDI+xpHSI/7f50xeFTcS3Ur6
U5Dh5cbhunE+3b8f51ps1h+bNhLm+LXK1m/qtjrM3f193f1GZzLL7jCbrQ47Tmid//7YUw/Pc6Pg
IHwMLywAnn0g7JU/zf5w2cNrX35wVcKCVQlzPkyctSYxatOKmVtWzEpePmvrstkpSXOS4+dsjp21
Pnb2uqR5m1+7f8Mri9+Lv+fV52f/7p4xkaNgPA8DxwgmrIheopDLEFKg/69x0G6m0L2nq9+Ox/RZ
6Kxhd2+X89vmymRgriCQQUREIOMuhYyhujUbZbyNOQMnlu04kzE4dBrs6enp7eiOGMUdD5CbHFV+
bGZJkfdFhA5HQSJiVuXcDBk4M8F3l/K9pMMWSmjIwEskIjbCi0oRTyLkOf0wqPlndXzQHeYUf4on
uDaccLuYC6VFI04dClmdxB1Fpa/9mRxvNo8BsGHzB+hddXT32Bz2HxMGgYxf7fFstjtMVudR3d0z
gB7q7+5BhKGQFCct+R2dfpg2Dh6bExD/u+mbXvvt63+a8kH0jA1Js9YnRG1IjEx9Zfq2V6elrJi0
OSFoS2Lw1sTQtGWTti+bnLEiMnPF9MyVUalJ4ZsTJqYkRaSumL5l2ayNCfNXRc9/488L/rgoZDQL
L7IgglkRE69t0KHv06DJYeweoBG+7Von+ip1Gfusrn5q6xBhUD9bCWQQERHIuCvPy0MVDC7IQGc6
S5/ZSEPGoN35HHFuLrrM/yYcTn8+pyQ/6GoBu1gM1Yexg0WNwMMJGYJhkCHgVAvcr+NFPk0YlGW4
kIPxQsBDz6FnuCPIoMs86/NBkgflAigWQnHhiDOCyLXL/SZwMGF4AcsdeCxgL13yYr+xm1rkvtXf
iEDGrxky0IW8D1+78dqI3WHs6XXYzHvSNvozIdAdZgfCHxeN/PvzMzYuv3fz8oXr4qbvevPezFdm
bls2ORXzRGjGipD05UFpy8alJ43bnjh6e+LY7fHjtscFbo+bkBEbnBE7Ye8rYZmxozJiR6fHjt+6
dPy2+PCMl2cnJ87d9tdH1yY9/syi0IgAjheFGhmbUuhFyM52XHSM3lKf2WRxVSTbhzhjGGSQmgwi
IgIZd+OJ2VnxacOBIQPdDZpNjoFBh20AnaxtlDO33fGXPz2DbtTef4lbkjv1Sp5XWQGU54O0CNdm
1om85EOQgaekUo6f1UIKJmi8yHdBBlMiYldThp7UKgnbNWSVblUtOwTKk+yKw3C1yPNCftS7CW7B
bvgGMcRvLJcijCkRU5uamtAb7+3tJf96RDcdy3QtUWs75Shvtlj7ry155pGRLAjxgKdn+v7t2ai1
MbM3xk5PTpi2LWlqakJ4Wkzo1iUT0mOCshNDshKD06JHp0WPzEoau3PZeBQ7kgJ3JAZlJwRnJ0zM
jg/dER+8Y8moHS/6f5ow/ouVYZ8uD/04KTQzPmTjixPe+1NQyvKFH8Yu2rDyt7+/J9QXYBQL4v/8
u/6OVvSdMlIJjO6BARrcjZYhsr9uE2ezE8IgIiKQcRfKdTtlteHAbRrYK9PiMJpwupeyzLQ5GtWG
4LFeY7ggTgsv5Y8tFTCrCnF+oiYfqgUMucBDnuuFIEMmHAYZuD2VWVEAdAwjDLZrvCpdh+GcTkL9
WCqA6hOcqpP+p3ODNrwSMMkbE8ZI7hg2cBgAgRNGHj0mvoGNiIiGQQauVrZRCxFWa29n86Lpwej4
meoLK5+eti76nsxXHvxo+byMhKlZSRE7EB/ETvxoaWhWTPgniZF7X47as3xyVmwQil2JIelLxmYs
HZ8ZE5wVE5odG74jLmJH3ORdsZM/j5/2WdzUPUvDdrw4IfvFsdlLxyPy2LV80p7XorbEhKSvnLN1
5cK3Xpi+8pnISZ4Q6g0Lo4JwdZPVNGgxoffWeK3bRL1Ju+PHkEFaWImICGTcfbK6wuYysKIgo7fP
3otNreyO/h7H6a+/dwOYGQzFonkVAk9pAciK8LwSBBlyIaM6hy3P9ZTx3fGwEgoyqsVOj3CEF2WF
uNizEj/CHCIMqjKUIpLrIcTUUl7EPif0unx4WsZ7Y8K8MGGM8xzPBnRnyPPwcs/I3mx39JkG+3DF
fu/QTFgioiHIGLA4+gapQcE6xTOPz/djwIJgWLV04ebYhWnxC7bHzNq+ZAoCi11xE3fFT9gRHfhx
bMSu6Ck7lkzKfCk0a0noztiwXXGTsqNDdmC2CENssTN+ys64yOy4qdkxkVnR0zL+PGXX0hkfR0/f
FR2xOy5sR+yErOixu5ImpMeO/ghtl4Ulx4ZkvjZ3+yvz1sfPiPTFB+786RNt5m70tTJarYgweiyO
QdeRa78OGY6fWP4jIiIikHFXQIbN4ip0pyCjC52uTVSdhsPi+NvyFf5u8JcnoFgwCYOCGKT5ODAc
UDNKMGHgRpJhkDHUS1JWQEOGM42BcxhCqKfMyBuOQCUfKgXQcJxZzkdEwjud53nh8Oy9G2dO8XOa
bnGAw2Z5MjkescsS+6zdVkdfv6kD+3YYCWQQ3QwZdMWD1doT+9ITngDTx0LyXx/5cMmMbXFzM2Jn
Z8XM2BkduSsmfHd0yO7YwN0xQbtiwnbGRAxFeHbs9ciKjaBiCorM2MismKjM2BmZ0fMzoxdkxszO
jI3Cv40LyYoPzEoYgyIzcUxmwriMxMD0hJC0xLC0hIjNSbNnBeJOlt8+sgAP1hlqCx90tXQNIwwH
OZaJiAhk3IVyFWTYLUPTSh1Uhf61fnuHheo/6W+3LZo2xYcJqe+OuSocUz20IIJbVWnIELDxLDSq
kQRPSrsRMpy+W1QphqtbtYYarIqeIy0E+THmpYNw8RCj5qvwy8fmp68JnuiBCSOAxR3p4c8AYLIZ
sxbMUzU3Why2zt52avKZGTuE2ciJmehGZsZQbN684U1/T5gRDCv/NCnl5flbYiIzYmdkR8/YtTRq
99LI3Usj9kSH7IkOQpCxMzYkOzbMGYgYrkdYZnxYZlx4Rnx4ZlxERnxEZtyU9LiotLi52+Lmb4uf
nRYflR4fkZEQkpkQlJUwjuYMHIg54oPRK6A/vi0h6t0l8yaPAn8e7MlKcQx1hruatm4iDHIsExER
yLhLIYMeJHYdMiwYMqztdirVIbko8waY4ANfHpxTKvKVDkGGlO4iEdKz0NiUfThlEC6+YaoqTmNQ
HSW4lwRBBrVQIhWA8ksoyYFyMZQX8rBD+cmpX++buub1sWGjKNcBBnb2ZCHCYIGXL/Po10cslL2S
hep2GTD2oVtDi6mb1GUQDT+abdYBrVoSHsxFh1D0k2NTXp+/KW5S5oppWbFTdkZH7l7ihIzd0WG7
Y4J3xQZmYybAkZlwUwRlUJGeiLbB6YnBaJuWGJaSFJmcFJWcFJmSFLEtKYx6PAg9n36R7LhgRCpU
IiQiOyYyPW7mzreeeO7BcT4A0yeN7OlsQ4du/+BwyHCZoBPIICIikHFXynluM90IGehyfs3q6EZ7
1l5H3seHRgA8MBNOi6aViTylQwad0qGBI67tT4xuB7qjRMbnyPlsusATAUrxIUwY8q8DzvL9z+SF
nsqdte6vfsH+uP2PDkQYbBaDy4P0rE1Wh7H1WgsmDLtjoN9htaI33WuzdxK/cKIbkdmcsu4feIVi
sf8Hy2ZuWh6xJTYwMwknKnAVBSaMyF3RU3bGhu2MDc7GbDEOL3NQkZE4LsO5vR7pSdQKSFIg2qYl
BaUsC9u8PDx5eVjKspBtSSFpSRg+MuOD6ewFlREJz46ZgggjOyYqI3bGxuiotQkLfjPNE0HPJ9nb
bZSHR7/V5Sfucv0kkEFERCDjrhUeUYJPdkOdJtiv0IbuurrxOFOTY9XyN0czIOF/4LRgfJmYdxNG
0E4YLj8Mifjm0e3VztHtbHnedciQFYKkAKqO+Hy33+ecaPrlI0+/l+AzkgUBHpgtPN2BxwM3HhMA
Xvvrq9TFw2S29GNvpV6HsRefj3v7m6jZqgQyiIZBhsk4LWikD8DbsQu2/21h6orwjKTg7UtH74wN
waUYS6cgwsjGtRRhOFFxI08gjBjaugI/TlVa4C0CjtRlQSnLg1OXBW9LCkaEQWUy8MoIesGsuHBX
DUdWbCSKjLjIDS+GZL5237tLFvgBRIWONfb0WofSF9TMIDMVeFnSTgE0ERERgYy7LJFhoyY29WKa
oDIZdgoyTI4OdB3Hvxl0/PnBJ8cAbH2LW3J8XJmYg+lBiKs4sQ0G2tJ4MTR89TpkDE1elVJ1G9hu
K4+NgoYMeSFTetij/PD4s/zJ3+U+9FZ8wERPWBjp8+H7740PDAFEF2w8Bm3RokU914zo2mFEcIHO
zHZHX6+JNj4fMHfbHUb6LpCIiD6atTVyhKpTR8I70fO3rJiRtiIkPWHszsTAXbG4xnNXdER2zJTM
uHBcm5kUiE23qNWQoQgZvs2MxykKXHIRTwdeRkHPT0sKQmzhwgv0akN4gSMzLoKq4QinIixr+eSU
+Clbli2eMQpXgBrUanzoWmnOuBVkEM4gIiKQcTfd+VEnOJMdz0M30dNL7M7h1d2YPAZxjmPW2JDR
AIc/m1T6pX9ZPqIKJsKLSqE7DhGnkrbbKsBxHTKcVRrOVRXnXBIXZAhAms89+wVcFky8VHD/qkT/
kQAPzgjQ1Zb39HVfLC8LmxrO8+KOnzBOKpWhd2Xuo+jH5Ojr6qCSLn1WB55MYTSSUzLRDZDxjfjo
eA77yRkTPoxf/GH0pG1JwRnxo/asCNoVG7grJmRnDKYBdO1HoJC6fEzq8nHpCWEZcVPoyIyNzBy2
pRISmBuG+k3wmgtV0RlC5y1w4QWuvZiCguo0CUfMgciDAhFMMCiylgdvXhq0JX7eo1M9fQDOffu1
1eIacUx/9Uy0d63VQSCDiIhAxl2YxrBQzRq9wyGDyuj2DtjbB4xWVbXWFxgIMq6eWPBDHu5HxcNH
MGF4UpDBdhIGtfzhTGY4/TCYdK0GJgwh1Amgnu+09ZQKeGU5vnUn5hz9eOrzD4EfE174fWSrvhq9
h0GHaQD7jVpee+u1HOEhk8noGiVl6XdQhqS9ZlvroKWL3PndZcfirbf/Ni7Tw3f2Ze5A1/KHp/ht
e/3xDXFhO16dtGv5uI+WjtgZNw4XYcSG0WmMbcsCU1eMRJyRgVMRU+gYWunAQaMDjREITXDgMg6a
M8KGsGMIMqgdCjJw/oOq4RiXnjQGRWpcwEcrI5KXz30wnDWGC3uz080mi2tmEPXtcxZ+/pOiDNfn
8eMgIiIikPGLPrHTnIEJw252joWkJq/2O7pR9DkGv/v2B2+AWaPhuwMTKo5BST6UF7AqC70qxV7l
AlYpH9d1Vh8GSRFUF+F+1JoCVk2+W5WYWyHCBhiKIq+KfTh1oT0KtdhRAw8/Kz3gXSmYe3b/E49F
wRg3ePP1Zxo7pAP4f9fb77jWPKA2OboHHb2dxharw9Rn7HVdRKyIQGwmuhfGZBwgZ9k785C76QJp
c9YB2W80275lf/LQc2zW4RUMrrnppvycTzwBXngkKOW1hakrwlLj/bISfbNiR+xKGJsVOyE9ZmLq
0qCUuPFbE8ekvRyQsXJMZtz4HTFB2JuLCgwi0ROylgaiB1HsjMOBl1pig3bGTMDWW/HB6TFBGbHB
O5Im7UoK35FAM0fYzvhwZySE7cAG5BPRNisxODVp7LbXJq2On/LUPLeRXDhZlGM24tIiuk/KNhwf
aEN/+y0+K+uwWYaukg4LsYkhIiKQ8cs/41tpyLBbqFnTTsgYdDh6HN0oeh0DfKEAnbXvmwinDwVW
HIVSEZQLoVLEkYrdpWKeVMyQFlBeF4cRXmCqKM+FilxGlYArK3SrP+xV9jlTfzSgRgDFn0P9Uag7
AsWHuJX50wQp0x6JwKPbN7zzclOTatBh6XIYuxx9A44+k6MXhcVhtDrMre1N6FQ8MDBgR2+U7l5F
b3eALsUwmwZ6SAvr3QAZ9h9Bhm0IMm7Katx4I2+x2CwWiwsyzOaeo4UHvRgwLxTeeG5S2sqpWS9P
zIwfvStpfNqSsRkxYdlJM3asnJP91xnpK8O3Lhu7JW50+rLJGQlTMxKmoW16fGR6/BR6/6PEKPqR
7XGTt8dNpR9PT4z6aNmMtMRp2xIitydFbU+cmhoXkRYbgZ65PS78o4TJWUlTs5dFZiVRZR/RoVuj
J25ZNnF1wsSNry68bzIDwfqlUyfov6zF7kpmOOzYbHcQfwftluHHM4EMIiICGXcnZFDdJv19jt4+
x0BaWiqCjCenwzn+xPIiaDgGikKoyQPJQajaz5Ls51YfZElzGOgRvCYixmNU60UceZ579X6vqi+8
8HRWkU+NmHeVDyX53PIT47/LCdm9cdxYLkweCZ9uX4c7Z/scNjO1TGN39PXZ29v7Hn/s9yqlAeOO
0THQZ7t+yaENSW2Dff3XrFaqI4ZAxh0IGT/JHT/OZ9xYKOSKfqPFYnVeegcsVpPVQh3Jtu6OzhFs
7OS2YeXTW1cs2rQkfOfyGRnRU7IT52bELdjy0twNf5mz/qWZm+Nnbn95dsbr921e+eja5U+uinvs
7aUPvPnC4tefu+e1Py189U/z45+Iin18SvQjU5b8ZtKShyOiH42IfSwy4YnIV38/440/TP/HszPf
+8uc1UvmfRg9b3PSou2vPbApafbGhOnrYqeujY1YHx+RvGxK2ivT0l+fm/b6vWuTFn2Y9Nh4Di78
7NDpMUtQycN+s713cHDQbqYqr03oeO7ubrnl8UyWS4iICGTcoWd854BpqtTdNuQvTvkSOgaMePHC
+M7bb6I7sP9ZwL4knlSejxc+6vOgHm2FoBCwFSJPpdhfWRCgKhqhKODJhFDNB0kuyHLZdXkjFYLR
1TncshxmZYFPSeGoU8LxXwmnv/e6p78njB8Nx4s+w+Wc/ZTNsskx0OLc+fDtVDb4olj3bip9vzbY
azMP2K1m2/WrDnVe7uhsJpBxx0PGv7iQUl609puzHfZhN/cW5wFhN5qxa+20iZN8AN6NeXJdzH0f
PBeVHn/P5uejMhMfTI//zealD63604KVj4W9MN/nqcnwYDBM8YWQETDBE8ZwIYCJ6YQOfwb4AZ48
Qv+IdtCPIwFGAYwGGAMwgQlBLAhmw2RvmDkKnoiCZ+7hxj468vU/h70XM+2DxOmrE6JWxc38IGbh
2vjHkn57D3qRhGefxbVOXYMm0/VsxCACaQvi6AGnV82/czzT3wJCGUREBDLuHMiwueor0daKa0Et
/Y7eQfvAW2+sRKfsZ+YzrhRMvioCXGBxEOpFePiIPB+qBFCWC2WHuMUHOVdz2BUikBRCTSHIClg1
Ag8p373+CKtcDOcF7iUnogoOznr2DzB2HEyf4ydT1nSil7dRJRYUW+DT7ICj4kwND/z92YFuMIIL
XuEToiQlNTYTZXVuHKAJ41pXa09/J93+RyDjTtMthufSUzxu2g7ND7s1ZPQbzaZBm9l+8/IBeu1P
MnaG+ro/PSt4Q+LjH73y+JtPhCQs8L9vBMxxhwgEBwCBVIQBTObCzNEwLwjunwxPzWU9/5Bv3NPj
X3427NXnJ/996fR/RM94K2bm27GzUKAd9OPfl05786Uprz0fuuJ/Apc86vfUHLgnGL/CjNEQxHby
xygqJvvA4jDW0zP9Vv529pvPPZj09H0LJ40XffopHuBmxu9/wGI3U/lDBBkWqovVareYEH38JJfZ
rsdNnwkRERGBjF86ZLgWwq1OyDDjQtABq61/4wd/Rzdhj06DK4UzSkQcmdhDLmRViaBMACUiqg60
0K/icOhV8eTS/CllRSHlh8dXFI0uE42+mju++NDYy/s9JIeDrx6Znblm5Ixw4HLhpcQnFU2qflxb
issu7FTJm72j12EcdAzYHp37CA+83MGbC+4eTG8/Dz8WMNd9sHrA2IPnWA70XOtqo2rmLL191whh
3OmQYf+ncT2ZcVNlqOuP2+0WJJt5qE3DolPWl5//4b3lf/nz4kkLR8NEgBCAaQDzveChQHh+7si/
Pj1t9UuL1sfftz5+4drYWZuTZqQsn7p1edTWFZEpy6ZtTozYGBexPjZ0U/zkLUmT0SOpL09LXTEd
PWdL4tQNCeFr4iatjQ/ftDwyZeWs5Jdnb8SmovO2vHLv5pX3bly+eE38on88NzP+0dDfzfRaFAjT
R8A4gLEAU71hWgDrbzF/3pe9vVndYDb22qwDjmEmGfRnYTH/s1rXoQ+BQAYREYGMOwoy7LSf1TDI
sNvo+0KL3W78JCsZQcaCQLhQMO+S2KPiMOtqIVwqhCtHoOSE++VjY0+Lok7uv0eYtfCzTbNS/z7m
g0TO+7GwcTlvx9/HfrE6/PK+J49nLP5w6dipfhA+Br7Yu9WCm1RtHXZjk6nThCexGU3GVoet12Hp
S1/7AY9y4WIB8FjAwHZc1H9MmDd/+vkL36PzshWnPvBVqquzm/wL3pmQcb280X5jSePwuHXlgfNa
S1VKouu03YRX9ux9ssoL6SkfPPeHB0JHs30AFxTPGwPPzIS/Pu63OXpqSlzU1sQ5KUnztiQt2Jx0
z5bl9ySvmLf15TnpK2akLQ3KXDI+Ozp4Z2zwx/FhexLDPkmK+HRZeNbSoOzoCdgnFHedhFJdJ8Ef
RQdlJk6hikCnZiZNQ5GWMCUtHheBJsdEbI2bsi1p+vblM1GkLZuRnDBtU/y0LUnzXvvDxOcX+S4M
gglUsUiQL4zxgQ/fWX6s4EBnq8bptOuyF7f/q6oLO1kuISIikHHnnPGpG6lhbfpDnGGjSiwdNqNw
3w50ZpzqD2fzHzhbMPJ8EVw4ApeP8y6fGPeNIGzHBr/438OiCBjFhNEsGMuGcVwIZEMgEyYw8H3k
JIDJAMEAE9lw75TAZUteEony+y0WE14nMfbY2vttzZQ7eHeTUhoeNMbTjYGogsPFYOE1gs1g41nv
GDrwqDR4f9Xbg4O4c9U6MKwalOgOIgz6LnzY6NF/ThjDH6FEX42NDmvvQIeu9Myxze+9fF/UWH8G
jOLAlNHw2Hz/f8QtWL/yvo2Js7atmL41Piw5Jmh7UsT2ZVO2LpuanBS5KWkqis2JEVsSw7YlTPwk
adJn8aGfxEzcvXTCx0tQBKIt2kePfBITvCcaRRC9pR6ZuCc+Ykf0pMyXQrKjQ3bEhGZGh2TFhGbH
h+5MnJSVEJoZH7I9bgKKjITgjxInZiyftDVxUsarcz5cOhmTzSsPfZD0wPO/CXlq4bjRPPDnYuB4
avHcXSnJqqp6Z0mG/ebqFCIiIgIZdz5kXF/3dXKGyUitfHe1OvpbApj41vDTlKnnj025/JXHqUL4
XhRycv99Sx7CqeDRAOOYGDKCvSEqEBZOhQej4P5IWDQJFkyAcB6EsSAIcN54FFVD5wlsHvCCRgc9
/tgjObn7rI4+yvTQ/NobrzJYTGwozqKyGXQg2nCntizgebkh/pgza+7pb37Al51B50nZaETvFfcv
9vZiRw07mQBxB0JGv9k2ONTVabbYhg5OqgaZKr1Bj2NnNmzo0vfDScGq15Y+Nm8iXYz5cITb35+b
vz7x4VVLF6xbPn/98pmbl0WlJEWkJYZQA0rwFJL0xKBtSXjmSMqykFQ82yw4LQkPWc2KC8EuW7TX
1r/a7ooJo2bEu+ADD4tHge1EYwN3xuHIjh/nCmxDnhSYlhS8LTE8NXFKctKMzYlzNybNX7ds4Zrl
974bvzD68YioUbikNADg2cUPpLy3erCve9Dch9cqHRar1YyQ2mbDiUaL1ek8Z7Jiw1AXexERERHI
+EXLaQjkhIyhCtDrLaMDDlPbzFA/BAexz8BxwewvBR4Xvww89tm0h8JwDR2KF+7h/PUPnsLMeYV7
Ir88GHlKOO1M/qyzopmn+VHf5Uw+J4r66osph1LCk18JWvHEqEfCmWFcjCzjeLijz40BHm4QOMHr
N48t9vTzAyYHQQaDx2J6csGNBWwGlcNgomC5eQKD7enly2by0C/ee/1dWzfuue3r6acJw2q9fsol
nHHHQQZu6Rw0G80Wiw03OA2a6P5kS59pgPqVyWozNWrrN635+6xJAeM9IcIPnpjh88azs5JXPLx9
xUNbE+7ZlrAgffl8PId9WQS6qKcnhFBjR5zD3OlJqtuWBaGg8YKe5055dGIb0H9ni4hkV2zQnpjA
3bHXgyIMyrYrFq+5UNPe8VDW7LiQLDz6JJAaGR+SnhCeljBlW0JkamJUCooVszctm7lp2YKUvz68
acVjK343+94JHuh74c2A3z62KD93r9nYhhM2iL/x+iD+xNAnY3d9VmaH0UKvrhARERHI+OWjhnMl
mJ6kMKyS3TLgsPdu3/g+AgIfNoj3P/a9eMb3ORF/uQ8X58/1hOxXg/PWB17OibwsGFUi8i7N9ysv
GFtRMLFcHFounlSSH3xWOOJcvt/FgonFBTOuCBedP3T/t58uPrrr3rXLvF98FKaMA282eLlBwChc
e8HguOFFEQwaTAwcLB4w3YDlxeSimz1PN0901+rOAM64keO5wJw4cvxhvsh1lu3v76d3enp6bDZS
EHrnQcagze6s2LCZLMYuhx3d0PeZTF2INs6cOrF4YdQINxjjCVHjIf73UR8mPrAhYdHmuHkpcTPT
YqLSY6dlx03LTohMS4hIS8TDybLisAs4nlcSG5JNDRyhrvQ4MqihqehBFBkJwemJ9MCzf71FpJKZ
OCYrgY5xQ5gSTCFIBDUABY93R5EeNzMjdjbayaLQhJ6gRk9FyYiPQMCxeWlgSnxQalJYSlLEpvjJ
62Ij18XMWhO/6I/3h86c6OYN4MuC1+L/2FBzEVv+W3sdNiNV7zz0WTlcqytEREQEMn7x2QwaMqy4
26PPOajJ5ujtGnBYTQ67sbtVHziSGTwOpoWBcMdvU1+ZMIkBkSzY+1ZgRd49NQUTVSf8qsWAQiKE
qjxOZa5Pea5feZ5vqdCz7Kh78TFOcZFbSYF3ef7IcvG4UkFgCT/o3KEJl8QzLh97MHtT8KtJvvNn
gZcHnvDu54nTG9yh8k+KOTjUkgniHE8eB517cSYD/daHw0VPi4uJ7e7uHhwcpJwfHZ2dneTf8w6B
DIfjppoMu82GjzcTrgJGYe00ttYdF3/64IJwDwB/FjyxcPw/Yh94L+7etDce25g4b9vyOdkvz921
YuaOxKkfLQ1N/0tg2vPj8IgyTBh42siu6IjdSyPQdmcMHiyCHkdXdxSZ1Gwz9CB6DoIPap5q8L+5
dYaTV8LScMokHJFNenxkWnxUWvwMHIh7cMxOj5uB4MM55QQPQ4nEgQedhO1aFrprRciOl4MzV0zY
ljhha8KElISQ5KSodYmLVsU9+Nc/zX50ujdt1JHwp4f+H3vnAd/kdfX/o71see+9t5kBMps2bZq0
b1fSBLCtaZuVNLMzTVsyWLZlW7KNgRCWbW3ZBkIgIZM9vDcGMtokbZMQwFv7f+99JNsQ8hanLwn5
f57bE1UWsvQsP/d7z/id1ywvu12XSYqrdWxidNzuoDhj3EFDBj3oQUPGTU8Y0yBj2O6+aMdFrW4r
pUmB54OJS59/9o8Pzvj6AI+BZYhuDQ2MB3j8fuHRbbecrg/vNTHad8I5E5bnOquFwQZev1bUoxV2
69kdRkZ7Iy5zPamHk/Vwuh7aG1gdWna7jjewJ+DQDjjd5P9Gg+DE/oRDryY3aSOe+z3z3vmQ7I/j
KX4A4b4QGYiLWRFt+Pn6E9rgcDlCJrBYXgoRCngBAQHbtm3DM5jXgUGjxncOMsatOCjgsA65XSP2
yx+PfzpY+dxjudFcdCUkiuDp/FtLn/yf3+fNXbPsttKVt76oyHpRkloiT61As7skrnRpZHl+9Jai
1PrHZpMuqbiBGWKImoK02vyMmnw8tVfK0lTyFMrQxK+WpqHX0Ruoxmbo/dfziD4E0UOJbC42+ewS
eW6JAlFFVgn2oKRRTpRSJSKPeMpUpBe8p1+rJKO6IAsZ+tIaSXKVJKZ0afC6h3w2LPUtV4ZVr4qv
eiRJvSpDvWLuc/mZL0jnaJ64Z93yu5fcHpHmj5M27sgJ31mzxjn+GXFheFwao1YbDRn0oAcNGTc9
ZFC9x7AbFhHG53acW4arS7A8Abrv28dwNYfDdfjEu/f9+Ef+EBwIrFCAfVt+esKU1WoWdJImq2d1
8J4WzmtZ57TcMzpun4HTbYIOqgu8CbrM0NfIONPEGmxmDzYx+i1ExUsLH77p22KCt3fCIR0MvhNw
xOh7wjj7wEsLNX+IfuguCGPh26svQKgYIwUDIQVfwOFwcFkrA5gMUuCKVnv+iD8gLy/v008/xVtM
XBr0uFmvtyvUHVxTlSNOUsw5MvSvc396tCA5BFPm/GhYLb/1b3m5JcWLylcsLCmes0GZtUaSqCpK
rV6RUa6ILyuIVivitqxMe2lFWqUkds0DAWp5DM6HoPI0CzBJVBfgpu3lcooAkkkwBTdwr5akUZBx
/VYpzVBJZ5dK55fK5pbKZiPgUMlyqI4nxEeC+7xPppqWKyPwI4mnkCZqHs5Am1Sbn1b+cNQmRcLO
VWkvP5KsUUSvXxqyZknI+vzIDYvDNxalVUiT//zzsNUPJ1c+ctdfpQsfviMiVgBigAVZEds3q8aG
PyUaG06aMOhBDxoyvluQccHq/tSOIyZOB7n3O+zjNuuoi5SgWN3uTy99cfzEOyGBEOgHum1pJw9G
798BA/sY53bDmQbGYD13sIE3oOf2mhgdZmhthFYEEwbo1jO6DTiS0k36srbWw6kd0FEP3To4Yxac
MQgGjcLeBs45o2/bDuZAo0+PJbDDEnfaPOvAy/PXPRl9Zw74MsFfAHwOZgtKPYPL57EF6Gdg48gJ
+PoiFIHAwMC6ujq0T1arlT6x3xXI8BZq2t8/11v64jNpUfhc3pLk+1TBD9esuHeDbNbG4pwNS2Ir
pEkvPZJTLo0tK4isXZFcIY9WK2M1hXHl0uiSvPDS/CiNMnnTitRKRYRaEaaRR5E0TIwaOBkCt3dP
LCmMJxZLORiodu04vILJ4LpNnljpMcpLEa8mCZ5Uvif+Um/XVmRoM8oLQ1RFITiZQx6PYzQFGTX5
WbV5WTuK5m6UpJY/FFv2UHRFfmKVMrNm2exNxdlbFXGbJWGbpdFbCpM08pS1SxPXSLJLVt79XNEP
FPfnpISAEOD2WzJ09S9dJqp0tB4dPehBQ8Z3AzLImvIy4gySmYEXSRPjnvxPBByj4xgyrPg9I36B
IPaHd96cu9/I7nydf8oAHVro13H6dbweHbdbz+owYrxosUCrGfpM7F4Ds0cPvUbcpnWgiVgj9Brg
/Wafjm3Qu4P9kSVwYCe392XmhyZhtxY6DdCuhVNafqs54ZTlln0v37q95NaCn/nEBYGIAWIeYMEu
BvA4lCeDyeWIqIJXNkeAfrzzrrs/+PAf02Yv55X2n48H3YDqa43//SBPaXC5rnodi1fa3nzFcltu
IlqsZ4bCcyt+8vuChasLb19dkF2Wn7R1WXplXjSav3Gv9rzwLSuSSvNCKmWRankMrh9RxBGBikSV
LKFCFuepKMFTPq5N1UhxjidO+VTimlViV0EGlZNxXY/lilic6Ym/AptGhq1adkVH+GkWOw0yIih/
Bg7i4AhOlmZJ+saC7M2ynE3ynCp5VoUkXSXNRDxUkxe+OS8Ic4YcN6BHaFUqTdugmL1+2a1/WDrv
j5LvrXhwUUoQdu/l/ezO9/tbpl2mTo+6OsVwzqv0yOnrmR70oCHj20UN/HClzvG1pl70X0I0JEXD
K/rEk83hrWbByR0wYGZQiZ+d2JidJErSbcTWgwgDPV7LEHxg07P7vYbIw5NAaiJuDyO7w+DTagg5
pU88bZr/9vZFJY+E35WExTmCifnitAycA4qfMnyBKcLVKLgOlr1lx44R2wTVY3Z07DIl4uSYGLWO
2yZ3xmEn5nDZbDaXp5rXOb2hNt1K+7qunKmudRO45JJcP5hZnfjwYnFOmx1ndBLBCyvpUYOB1em2
2ybcTtvBRu09c9LQ2ZwbBMrvJazOn1OizN0gT9ygiKoswiWmaG4mFj9pxIsw3bzeBVlyjTyzMj9l
S/EstSR5/a8jqTpStTK2qih+Q14osnJpbIUkvkqetkmRhd6JfqWcMMd1PXqN8mRQG0OAJqa2KBEB
kFoWWa2M2bQ88cUHxZtXpVYXJ6iLEADFVhUmVEija5QJGwuTyx6KrpGmVhdkUHmgamkarkzxfAX2
hVCAQqph8b7jfFV52npJ+nppdqlyQVnxHavzbpHeFj7bBwvPPLXysY8+ukSSkWzW8c/crjHn8NBU
KxcnlQGDG6M46OuZHvSgIeM7MKM43Et+9f1wH2h8KeVQXUh/c9C5JlF3AyEDM3QQ6zR58KL3qwnj
qwyjiYk8N0GvCfs/8HMDe6A56Oi2wKPbk09q72pYkyu9G7L8IJwFQTyPHCibyWEwuTg5lMFmC3z4
Yp/kzNS27laHR9LUaR2fmLzF2qyu4aFx64Rr2k3XTvW/IM1caMiYIWR4RFaoEmicLjCCayAIsnkp
xGYbsjsnhh24Z824wz1hs1pHvvjz44V+RA22+J7MP/xyVql8Qc3yW2qXZ1QXRdcUhdSuiCQ1oonX
aWpZcpU0c/0DSRppdrU8d2PRrG2/uaVSmbZ2SbSmKKNSmVq7LGvzihyNLLWiIEldkIpARE1pYFy3
USUq6NH7jR7UqC1OLS+IqVYmoRerl6WvWRpdVpiydmlsuTylXJKkViSVLo2sxCySpMqLqpZ76k0I
YaRRoKMqxJkcmFqknvJaL1HhL8IprtLUcllWVeHcqqIFG/Jm/+5HMQULI0VYgJ9dU1mGq3JcY9ZL
nyGmc1snPvv7xxRkjCPmII5Jm8Nuxc1R6EEPetCQcTPPKE73vz48Gy2G38q4hxqiWnXsPiOcMeHw
B6KKTsqZYeR0GzjEVzEzwkCf0G1kI/O4OkweQ8BxZCsM7PE7eyD+uD7yUEPKIcNcXWX8M8X8QCZW
FPBj4lg1DyDAhy/i8YF0PPELFrP4TFVVBS5esOGub5eGsZyR3THu9iqpjwyND1267F2Fj5HVtnct
Topu6HHdkOH2CsjaEKiN2kaooNvQ8OjEuMNhd9utGOmGx+xk7rOfPv5WuB8Ec2FWJDz98Pz1y+4u
KVyE6zUkqSVLY0vywssKgssl4Vc4Kq7DagrT1y+OqVRkVShmrVma/ZcH0pbdEZw3m7/sjtAnfxzz
4tJs9bJ56qKcUkliuTSeYoIZQsaUJ2O6KwV96Ya8xE0rbymT5pTJ55XI5qsKb1cvuwP9WCHPrl0x
u0KapJLE1BQllkuiKiSxlHIGyRfxeFNUSo8CKRXimXTeUJ9fpcTZoCX5KWUSREtzqosXVhUtKim8
7ffSRYlBOEl2QWrqmdZOgsZWrKtBhLwcDpvLGzex4YIxOoeDHvSgIePmnlHGiNy4L0CCD7Q2z+1q
8kUQ0G/AORm9eh6hBGa3gdeDnhu9fogZuDHQ73IwoxiZ1K9PckaXEYdgThngcD2cMIs69sec3pfw
pjH++J7v/amYOycKwpieUhQhUSHnUJUnpLna7FsWdQ/+fcJFOSfQ/w9bbUMjo5ccNjt1/3WSiY+I
G9m8Kkd2Oog9I8jwthqh+voizkAH1zphG3VMtmh3uq344nF+9skHf3hcGcCF9Ago/lX20/k5pb+5
/cXC3PWKzA2ylBJJYpk0sUKWQM2yM4SA+OqiRJU8rnbVnOeXpBfM9/9RLGOeL8z1hTk+8INojmRB
2DMPZpYXz6koTC2VRmoKY2YKMVT651WEUS5PQVhTs3yBpviOokUhP4qAW3whmwULfOCxH8T8+Rfx
Nctv0RRmlRSQuIkspkIaTQACu14oOVFPWcpXQgb5FkliaQHmjJKC9FJJVqkke700u/KJhat+Hi37
YVokGxd+W3bWUb1dhiY+vTj+OeVIsk647RPuq4qH6UEPetCQcTNOKDbS1mRlfn4YA3aujWoxBvWY
4WwjDGg5A1oBzqvQs3sMnB4De6aBEi9k8DqNPMqZQUFGP4IMM7z/Ki55PaWDvleh9wD7sB4O1sOx
Jsa7OujZH/XWzoTfL4F5IRAJEMGAYAZLACw2MHkcLi51ZQJDKFiv3vjJxS+szi9IPzZqqWf3xKyp
AMlUxzV0mx5xuy+Tt9EFsTOCDNy8104ukwvD/6ZCJzaryz7hyUo8/KolN46PVt7zEuA3D2f+UZah
emL+3+Rxa5TxpUUJFcuSNcvScGhDkaGWpyOrnFk4I7aiMLJMEV2+LOvReyPuDIdMLiQxIEvkk8Lh
5/ry74oUKu6MWa+co16ZVSIPVimDPXqdM+EY8iuTFl8uTy6Xpa1Zmr5BOv+pH6fdFyeYJ4L5PsLZ
Ap/bg/1uD4AHMxjPPZyhUuasy4urLExUF8VXFVEfEn8lu2C9Ly98XA0ZOJVEllCpTFUXpqODUyHP
VEmRpZZJ4zfIE9EePf3QrPRA8GfDrbdk/uOT9624AaH7sm3c6vRkP7smHLQOOT3oQUPGzT6h4AIT
l/vChxdCGfA/c+CkMetkHQw2wYAeBnRshBokf5P5NQjDAxlGNuXJ6CbRFsQZ/cTaG2CwGfqb4Xgd
HKuH7r2ILRgtjdD/CrTooM0oHtw379D221fLw26JwDmhaBoLEzJIS1fg8HDfNY5IcNv3b/von+dG
x/+N6MHlHrY7Rlwux/Tesx7UwC5mhBf/crs/JY4Nevxv18SV7VKddmx2G1ZbIUnELsfo8Ag6qhc+
ubBVrcoMwx31vp8Kq4tnv7g8Z82y1JKVySXFsWvlYSXKyHJS+lEqSSjJT1Llp1dIZgwZ6uLIEnn4
c3lxi+dyZ/lCpoCZLvBL9wnPFkdmCP0y+PDTDPFzkpzKVRmlyiDN8vAZ5XxcARkeQfF4kpiZUVE4
f51k4f0JvFweZHHYs4SBmdzgdJYwBeD2QPjdT5PKi+avlyaXKxMqiuJwQuv0zilezvCWxV4DMnDh
DHpUJFUoUnCehzylQp6uUaSp82O2LE/d/GjWusK0NY8sWvqTJCETV3q/c+Sw3dsRxuODvDhGJxnR
gx40ZNzUA92jhmykMebliXvmpcYwwayae0oX1lKPOWDAgDkDQ4ZxKmGzZybAQRWkUHmjHsgwQL/e
Yz16Rp+RdaaR12fhteuZp7XQqmUMGH3OGERtO+HYNuiwBPQfyDi4M1XzbNhPFuDoiQggwo/FxsKg
bEpjg8HkrllbYnOMu9wTdvdlp3sUL7VtxJd8RbbnGA0ZM3FkUIESjBf2aUdxbGzCYbe6Xbahzz58
9rfLxaQZ718lod27V5U/mlL1WPpflwaqlsc+tzSgojiqojimgqh3l+M8x1RNYU51cc5MIaOqKLqi
MPqF/PhfZjEyeZAt5mb6BibyQ9JEYakC3yQO/DhFuLogu3Jleqk8sHZl1EwhwzP3y2PVXs5AW1uq
SFMVzluvuG2eGBEG5AqFWcKgXN/4FLbfLAEs9INHfhRftmzhBnl6WWEC7ssqC62kWp9c6c+4FtB4
jOojXy6NVUniKCuVxJUXJGySZdbkJVYpwp/5FeOFouCSp2c/rVw4PyNEwIBKVbWdlFJdHhpz0TXZ
9KAHDRnfCcgYd7tHiNP1HwNdgQB3J8Ix7azuJv8eM45r4OQMAwYOnK2J8ALHTWYCGaR4FZe/kicE
Mpi4ulXHOWsS9Wn53bt43Q0CrFmuE3brRf0mcV+d4KyWP2ji9FsYXRZoMcNxk+CwMeJI44It61N/
dTfOCQ1g40QNMYPK1fAD8Ll10V2vHXyVNGoZuTT2OTUv2l246tKTKOemnBmXSeiEHv8BMqg8DDvm
Nttk9MmBZjgr7h766Ydd0ocWiZiQHgpb/5J0+OXb9pXNVi8P2CD137gq4cXFQTUrktVF8YgwVPKY
Mlk0WtOjJTv2EMhmmpgZXy4J37gsuaIoZ/FsThYPcsWMHD/fFJE4SeCT4SvIFcMDswLWKeZWLs9Y
t8S/qjBipuES0vDMwxmYMHCMI75UkfJiflpZ8W1zfWGuH8wS8xKZvNn+MdmiwHliTq4A5LeFrpXP
WydH70ksL4oukQdXTvVXu17ImDSNMlGjRIcLp61U56VrlibWKqO3PxWnWuG/WhGwdmXOM4W33Z4e
hgj7d6seoyKA4xNYXW/CQYuE0oMeNGTc3JDx2egInjiwArTtKXlBHBfWPRp0Qh/XtQd6mjEonDHD
+Wbo0kHLTjjTKJgxZJivhAxCGP06wUCDaKDBZ6BB3E+sVyvu1fn06nkU02A/h4HTbRB0GEWtZt6p
Rs7J3bxjewLetsRsLwvNvxci2VhUIAS4PPBjQCADRFyO8LEnHrkw/E+7e8zqnrC60YrbPTSOayDw
7diOS0scdJLcdUGG3Y6LUjGxWd2jw+Nj6ADaxj1JGG3vHrw12weh3vcXQF1l5vGGzC5dWuuuOaVS
qF0eVC4NrVIkl0uSPEUWU9kJMcRiZ5SYiVUl8qM3FaVXFc3+w/8k/E8KG0dMRDAnmJvMg2QO3BPH
+cOvsjUrFqjQd+VHvLQyeWa5pd6SEAo1vJARW6pMrFiW+1x+puzWwPkBkMSETB9mboBvGp8VA3Bf
kuB3v8haK5+zXpFaUhiPHTbFEVd7MqgMUOoIfDVqTOWCeIM13u1JxPpgijBK+2tDUaz6ybtSRTho
eGtmzugldHbcl6zoOvdAhgMjh6fXz8jICH0Z04MeNGTcJDOK0+q2jbrHRnAjK+fQx59Honu3GN6q
X3DCLGxtgr5m6LdAyzY4Y2F/8kbgqR0zT8vwQsakYBelJTqgFUwaYg70CjY9qT0xe0IzCDI6kRnZ
bRZo3w0nm+DEblbr3th36nIrn4i5PwWrePmSSlcugIDDZjLg1tsXne44Zcdz4tgnlz62YrUo56jN
iUtaSdUrvfL7j5fEmHXI6R52uIfHnBds7hFcJGyjxM/cdTU1qSEMxHTKB0C7MeVYc0aLLqBHH9RV
h1bksLnYT10QXi1Pq8jPqJTmVEozcLaBp/1HBNX7Y6aQUVWQVCvPrJbnrl+a9eS90Q/m8G8NhUwB
/DCJ/Ysc4aofxpTI5m9atahakV6xNKZiaRRhhZlDBpnXqVkfd2dVxG9QJJcV5/5lcfri+T6LwiBX
DDnIfODHSaJl30t8Ln/+hsK56+VJJcqY8qJoLACKISPmKsL4Csi4FmcQ4VHy1Ym45ZsUi3pVS+Nr
ZBE1CrFGKbY8P99S8pMFERDKgNSY4HPnBxBGX5wYRmdneHiYOndWq3UMV4u5L1y4QF/J9KAHDRk3
w4yCpo8hsmYldYk2d8WLq0O58KO58I4xqe0V3mmEBRbo1rI663gfvOrT3jBzyDBNEYaXM7yZGQaS
XmqYsn70BkQkFowm3V7/B8nnYPZYeG16zpEdzCM7hN1NKQN75xyojiz5DWduPIhZEB/qqXQVsPwY
4PP443+yYn6asLqHL9k/HXaOjLqcVqd7bIKGjP99OK22UaIsMmJ3X3K5h53u0QnrCD5qE87aDWuz
I7nRPHgqX/Tarrlt+7OOm3w6jIw+A7e7PnzTMqgt9NVIoqplORV5uZWSuZWSXKxMheZRtMRXhlUq
Q/BMPJNwBhbjKkhVL02tzM+oUsyuWb6gonDu6iVpT/8s+ne/iH0hP71MkVsmzSyXpFTJUmsQKOQl
zBQyiMeF2NTcjyMmJdI4zYrsqlVzV+enrbgndOkCn8W3+OXfGvy7n+e8kL9QVbSoVJm7XpZQKo9W
FUapFOFeV8QkYaTgKpWrGqlcDRzxk+kgxLCzp6QwfkNhskqWpZbk1uRnbc5PfEkSvFnO2/tcbFv9
D47U/+xXt+FAIY8F/YOdDrd7ZGwUnTYscesVgRkdHaWvY3rQg4aMm2TYXO5LE7bP0f1pZNxhJz7X
ORnRaKJe87Rv24G00xY4rYX394S17+C31uFmJf8HkGGcqjHB6aXITB7r94ZXOs0ezqBUyRGUdNbD
2SbxueagtjreyZ3sHrPfwJ6gtqaId83Zq/IhhAUhbAgluRqBnFAWiG65ZeH+N/bZ3UN23MBl5PLE
ZVqG+Xogw+Ecp0TMxm2XXURiBLfttV5uqquK9cN9dF94NLZ934+P6OJamwJaPGeH2d0QvP0xqFGI
NAXR1dJZFXmzvZCR4oEMhBeIMzBkzMiTgWXFq6SZlflp5fmpCCZwCUZxdtXKnIrijI0rc6uXZZXm
xW9YHK2WJNUo0qtkKTODDMwEHvmsq3wMGiXR6VKmlBdllhVmbVBmrVVkbyicW6K4BRGGqnAOlgCR
YiyoKIwul0VMI4wUQhjTISP2CsiY9HPIp8mrE85An7ahKHZdUWKJIqtSMrsmb/bmpRlb8yO2Snmv
vRjYsjNhYP+CAztz8n8KEf7AY0Bn6yl0yiiqoHwYLjLo65ge9KAh4yYZdvv4ZxgwJmyURqbd7UQr
1/BAiBbDy+sSOvelthpEXVq/XoPPgJnRVjfzQlacLsq8IpPD5JUYJ5GRfsIW/WYvZBjBU/LqfRvF
It1arEP6XjPnbBO338zr1rPb6pkndsHpZtGpPdGHjfNkP8K1lEGAi1ACOAIxh88CePq3j35x6R8u
7PMfuzxyAaee0OJF/ytkoKvg4qV/OXGGp3toaARjx8TFzepnYoMgOQSeKea/UZfTakk+9DL7TLOw
Qwt96DTp2N314drfMqpkgipJTLUsp3xpDiKMclkGmUonm5CRCo6ZEUCyqiC5QppKBDZSygsSSvPi
SvKiS/OjyqWxRGoiDtFATWGqRpmMta3y4r6e4mf5FcUmuA1bjSKlLC9mw+JIlSSuqjBFXZhSUZhc
WZhepsgulWeVybCgBaKHqiLcSIWIcSWSsAslK55GQYaKdGLDhp54IGOa7wQngiRPVrdqZDhSs6Eo
Zl1RfAmCG1mWpmB2bV7O5vzYzXLBMU1klyHojZehfX+IZXNo0a8gmgdRIjh97BCVkIEeL168iJ6M
j4/T1zE96EFDxk0zqTixfKDdbh9xOtCC6O+XP0dPjh17QwRwezpoS+LePzjv5A5+ez38/VURepw5
YXi1vK7kjOnqnx6XBqlkwRqjBg4W78KtUkhIhdj7zdBdD63boKseT2x9ZuaAhXt2j7C7EU7poc0c
csKQvbd2geRHWFRDTHRCowJFbICwIP+6Xds8OQU0ZPwn6MS5K1R8hGiN2EbtW6rXh/iCHweefZx7
bM+so8agzkYffHYa4AwiPyOzSyvoqo8yPiOqlAo0spgqeYYqPx0RBtbNxG4Mb0qjzNOlfUYEoJIl
l0gSSwoS0C9uWpaxZUVWbXFqlTK+Sh5XmhdesjRMo4irKU6qUCaUymLL5AkzlfukIIByNlCQoZEm
V0uSNfmJVZKEjfLkjehFaUzZ0jBVXnilLEYlSyKG26RpCuOqC3GYwysrnqaWZlQiI5ChUkxCRgzF
GV+CjMmcU4waGhk+ViVFEYgzShUpKlmOumCupiC3Rhpbq+QeLON/cDCkay+8VQ8nm4Jf25qadxum
anRqzp49a7N5aqao/AyaM+hBDxoybo7hcjsujhENTKfV7fzH2NAlIo054bI9/6enAgEemAdHdsxt
0wnbtdjNMGBmzRQyevUcZNM544oACqGQXj2vVyfo14pwc3mjJz7Sr+MMNIgG630G0WMD730T75wB
Bk1YjbTfDJ063I8e/fqAjt1Tj4BD0G7yeWeXz7HGdG116i/uBjETi2rwAfy5fmJuUGH+ihG0p046
XvIfIGN09ALxZ3morLZia0KkMEQML/w5/I3m1HebeO8gsNgD5xuh6yX44tWIMwZRZ51f167Epr8F
qSR83JZdkYo7ieApHPv/KeEKNJtqCnLUkhxv9sP1QkbVqszSoqS1kph1S6PKCnDD1Yr8uLKlkZsL
0Qwdp8qPVkmiymTRGxRRpcWx6pWeFqwzgIzCqNLCKNJnBJMQIYyUmoIUzdLELdL07UWZWxUptZKY
jZLITbLITYVxuB898c1oFNFoZ9WySIQguAUabpCWoZZkVUqzqIxXnMJ5LcjATg6Zx+FBuCSFNKkn
XezlMaqiwNKiMJU8TSWdW16wsFyaU6kMUS+HVkPQMR2cNsPA68yB/cGHXg7o1C0s+gG+yIVC4djY
2OXLl90k99NNUjToS5ke9KAh4+bwjo/hFiDjE8NWtx3hxZDb/amN3Kgc7pzIoHCAv8l9j+tiz74e
cmwHdBg8DgZK8YIojrOnB0GmeS+8TdGwMDnH8wqJm0y1jKecHJgwRLh+FVexCiaTMCjIGGgQD9aL
EWf01EGfljg2TNiTgXU7zIC1vHTcvgbmGQuzQw/de7kd+/z37/Q73Lxw7e+i5iRgl4aIVKAg2kiN
Sti2aes0LctrqRm5rjo6k+a+1uN3AiM97Vw8O+K6ugWap7GLd79cBDInRvDLLe8MZMfE+wH89fHY
A9rUk68GHjVB12588D/ey+3fAQO72INGfme9qKsubvcLwWUSDoYMZbIXMuI9Zat4lZ+BFuVqT5bG
DCBgTUFkiTJGXZysKU5WKxIqJLhhejWavxdHoCcbi1JqilMqC+PLC+NKlBg1CCtMaYRfnQIyre6D
8qlMQgAl0EnFSqolyTWS5FpZ8sb8OPXi8CrENLK4LYrYakkkhgwc+omqlEWqCsLK8sMrJbHVSgQK
KVd6MnBChookZEx6SqYgQ57ihYwpZwb6XlxgUhisKvRChmQ+wpHyInHlSui0hL27A84fZJ/UAfpL
fG9vWJ8u6uj22b+4E/wEMDc7Gp8wop/hukbukZN24NGDhgx6fEtTkFeryoGFJZxWt7cfAuaPkWgh
hHNg3dPB75hy39SGd+wN6zWjeQX6dBgCzhr9EBa010OXgZSEWKhiEHa33qdbL/LkVVwzLeOqdA0P
glzRIYWCGMoR0kukzb1wc63cUqwryuwwcdpMghazz3FzyLGmpLeMs55SQIQQ63cFcTFwsAEkRZJ/
Dl/+fNw56iSxAbt7YtwxNe/i5qIOav9xVYXb7jXntR6dN//ptVLK8VSjOJcdzz8kamQbwf9stQ25
3JcdWKNsgvzosLovj7ouoOdf/GPk7qz5iDIf+yXvUH1mq0nUafHEufr1pA5Zz0TPB5qwQnyvIeTI
xmiNglNTHLPu4ehKRY5KloVmSjKnUgGCNLTKxwv9mUCGJ9qC80axYekIuSe3QyOLVU81T59WDqqI
UCvC1PgxAnsa5J7uIRp5Eu5eJqEsFRlmApzqkVZOohuEOfAnkK+I0lAmiyGGG7V7nA2yq7qpxVOp
puov4UulJ9VjsgHbV4COLHlKFESBVTfWyyPL0IuKLFV+aoU0unZ54JZHoUMb3WkQUMIznj8rPa9N
H3LMkPbAXbiV2tKf3YmuR4QYF8dcVGMZShXU5bSPj1xw4c4n6PzSfjx60JBBj29nNrK7sMijnWrn
jVt4XxhHE9K/znUEcyGQBS+Xzzm0947X64PQRI6zInSsPi2/cwe33yA628Tt0GG/Qg8pBiFN0QTY
cJP3r9n05PpLVzylKEYCNwYe6ceGUIPT2sg/bvE/sTtJXxPz8I8gkImFjIIFuIlrQHSotqnx0oRt
Ui3bbnOPj1uRTTVxdU2ilnMaalxlNztkOEgy74QHMsbcTqIhP+Fp4uIokQAAgABJREFUTIuQw2q/
hGal4YmPrI7LVNcSKy5eHb74xefKX/86DCDvNt7BTbNbtCE9pPxnkFQd9+tweAsLmZigrxHacdzK
9/iWiG2P+agVIWX5iAxyyqWYM6bm76lO6DOSFafKLmKm1XlOscWVvcco7c7J93txxNsc1eMtkKVO
mnd7qMgFhT5UjmpE5RSjUB9CJXVmkLzO5Jnmls4oPFRWmFCiiCuTJ1Uq09SKpEppWG2xuP633O6G
WMTuUy5DwhnoUu9s9j2wNezuVHx5b6qqQIRsJad3CJ1tT1N4nMxrtw9b7RM0YtCDhgx6fDtRE9Jd
00Y6ensgw7PktVs7D1kifSCYBTVr047vXXDSwD1dB2cs4vd2h7bXMTvq4Uwj1gP1BFAMU3dAzBl6
0ddr3zrjElkieY5zO3B7egw37UZGi4X3rtb3kDH59fqFf10RND8OL/iExJ/BYcOP75/X3n2IiGd7
lvt2t/PS2OcOXMDptI7jFpe4nNN1VdzE+aUwyncHMtASd9reDl3GDV8c7uEh679dVB6G0/35JezV
ePIRiS/ArEh4bduPT+qy+ppCe0mx8aCeQIaejZbRGOkQRJpwfky3Xnx6e2TT6tAyKR/3W1emlns9
BNiTMYkLM231PqVjkTY9X/Ja5nkn5S/xGMaCDA8cSAhkyJOqFInINAqSXSGLnq6FNeky8QqET1al
puEgCJYXm6knZuaQIU9SFaWWSlMqFKkbl6WXF4RUF/L2PB/U3RDdg/6apkMGTpHmtRqEh+vDt74Q
F8YBMQ/eefv16R17HDa7fXyMAuXLYxdJizs6bkIPGjLo8c0SBunyYSPzjQcyXFSDLCpcMPzZsf1b
Ali4gnFnRVbbnqT2RhGuazUKe83MLgN0aomyllaEjbjQe8lNEE9CNx4yPOpeWK2ch9XKtTzSNhbO
NDEObYVWs6D7ldjD2tSW5nv2VN8mvQcSRRDKJFkaTODzYcu2CqvbecE6ftlt/dfEhQn32Diud3Wi
/138ZBxPza7pB8r93crJmAyXuCYhw+H0FNlY3RPjTnLGxyZcIxRKjV7C531rbZWQATF+oNXMOWaZ
1WIIa9Nye0mNjxcyMNKhk9tpEHRhmkSUKWqri3hbE1MqgZploeWyKDJlpnghA0c9KN/AjHQy8ASP
Z3dPNuWUTbofpgiDsjS1JEddMFstySWWM4020iblw6dJYF0FFlEe2rhCHTzF+7055KtvKGQkY7wo
yimRYErbvDy9NE9cpWS9WR7e0xDRoxdcmfyEXXedBlHv7rh3GzIr/xInZkFKHKenp4XIi3uCeqPD
I3a7E3cNdI/acPtAO33LowcNGfT4hiHDRkQexxyYM7AilwcyJjxL3rF/f/D7FT8XA+TGgFGT2rY3
/YTZ9+DL0NUMg3uhswHOGHi4DASZlo0moV4jFTeBGx0uoQiDShFAeDHYIBhs4A1qmYM6XO/63l7m
YDOzXc/qMAW3GhJONmS1me9+6ZmIhZFYjzyCAwIADhdSciNa3js25B655B4bddvQYv+zS59T+qdj
n363F34ub1xnCjJwX1V8ch1W6l+dw7ZhqwvH6u0khjL2b2eUD8+PCSV/Dj22N/WtBmbPK6KWOnyQ
B3TMAaLTio55t5HdqRcj68JNejmdWmGHNvTkttjqlVCzQlQq8cPztMe7kOwV/QzBelwzksqQJROP
SAaxtCnzSF0ll08TuqAyKz1ujytYhKRYyjJx+kVBmqogWUV0vfCL8tQpN4b8qvTMZC8kTbfkGxwu
SSmTZmqK5pYVZKmkqbXLkkvzBbXLGUc3RfVog3DSkmk6ZHAQdpxtCjyxnXf2jdS3dGnFD4EvC+7/
wSy3y+Z2jFrHLuMz7HKPjtmtTnTCR2zuIRoy6EFDBj2+BU+G2+PJ8EAGMitxsjtG3OMX8X0pKTxQ
SPQnvpcFu0oT2l9LO9rEaGmGziZoq4ezJtFgg+hsPa41Jd3hvZxhhm8YMs42cM5qmWd18Mk+VutW
6KzD9a4nXoaOBv7gnrjjO0K6zGkn6+euKQqJILJdAhYOn3AC4fnqZ0fcI8PuicuucTsWvHRQ2mT/
H0HGBIYMlycs4nSQs+x2j+JMV/fQ8AQVIPt90RPosMh+DicPLNi7DXrfgGPo/O7BvXMHtBwPZBB8
7DT4dOr9u/T8PhOvUyvo1vm310cY/gIbV4FKxlMrIjyBBqwsjusmCGSEzLRLqne+n26J05Q0p9tX
NGCjMkIQT8hSKqTJCC+wcqgkHfcHwZCROPkrHpLwoEzGNJqZ+rqZeWLkM5YfVUmy1Yp56BFtarUy
RiMX1P+W37otukfnj2OC0yGDlGV17+J1aXnHG+CoMeBN/byFaRDIBvMODfZDumyOCSyY4XS5h3Ft
68iI+wsaMuhBQwY9vvGJyBsxIZDhbe2NbkxDnlrPpx/5IxeYXIBALs4vu38BbCsPOfla1KlX4IgO
Whtg0MQa1LLPNvAIZ4jQfI+TMyzQ3ei9Id5o1CDNXTFnaD2Q0VcH/3qV8V4jFu96bzecbWJ31jP6
jL7tdeKBPUnvbo+0qJOezBMHMEDEAA4LGFxImx0z8I9etNj/5MIw5gzrtFCJ61p2NavddFkak/W6
lMoWgQwbtfEOUlwz4vDE722kBKW5zhgIsCAK3mi4c8/L7O43oG0vnKqH83sY1OGdwkcT4N51Bh8E
Gb0mXpee22MUIuZ4t9a39jdQtZytVoTgsgsc5iBRBswZUTPtXUJKM2LKlVHXb95gx2Sahccq5NFq
JZbPqipMQKZRJuKCWFnCFZ4PvKkeK/dmrWK8wJ8cpioKKZ+pJ+brQEZOuXQ2Om6kEWvwlpXCfWsD
r5GQgSFDgCDjk70R7Tvgw9d5rRbmYWNkzeqwEICsSDjffsztsE+MjFonEE+6R132CffEkPMiDRn0
oCGDHt/4ROSZL+2TuZ/UxIOLLZzus2f+GRIQJ+T5s4DJAwjhY874wTwwb0089WrEMTN0NOOeJmiB
izhjkMhn4eqDbwoypid+kv6uHCpcct4EZ43Qr4OzJjjfBD0N0L4ToQa3S8fqsQhP6jl9B1JffSn1
r8UBORHYQ+PLBDYDeAIoU5dOJkeOuV3XzRmTRSg35+l1egVPPZqndpfbKyTvplJ9v/jXp7MTQ8IB
Kp6IPW7OOmLitr8CrY3Q2wh9esBuDK0A59yQ3F5c1GNkdxgpvOB2GRg9Jg5O0dAHv/QEbP4NU6P0
x6kPEtyDAzcxoThDPlNPQCzu3VoYgk0ZRiximhGw8DSRn95KPt4LGd7GbIWB5QqxusivZmXgpkeD
kNWsEquLfdCL+G0eKdI0IqU1yRlZlGjpNMgIRptxoyGjQpKtysvSyNKrcJmuz64nhYc0of3GqB49
72o1GgIZnVvh492+p3dC7244ZuChE6e8HxBnKH5xj3t0HJ1qm9WFPVX2CazsSyd+0oOGDHp8e5Dh
JFWsNqqQdYx0RLg0PPGTnzwAwAFgi8X+DNLpNFSIZ+WFqWCqTTtsiTjVBO0W3BG+qw4G9PwzBl5n
HS45OfcKnK6Db6CEtQNNeCask0HpbfTrcbxmen9XTzM2ys/fCK0G6GrmdzT5nDb6de3LemVT1uMP
CkIBItme2pMFt+YOfDQwjDALmd0jnkgVuNpt7snH7xpk2HGsxGUngIE39NK4hybtdowgf3yiGOHj
bx6E/bWxnXvjjmqhoxEGX8FpvLiJnZYzmVSLiyfNniPfbWQONPF6zNihhZ73NwUe3iRu+CNnY5FI
LYvUyDJrlQtqlAvL83PL8tIqpMkV0iTsP6CUIRRJyDTKZGRfBRmVRVEVRaEUYagU4SpFpEoejaxM
Fo31J9AvKnEMRSVLKpMmqaSpiGaq5Fk1yoxqZRIW5VQGVyp9Kos41SsZDX8WvVkd26bNbtdnvL0p
RPccbHwMymRMlSRALQuvLoyvLUqpKUxXS9PK8lKqFNkaeRYJlyRWKBMqlAh3osrkEWUF0SpJHLUL
1PajJ5N7dP1WXZRaVYhzSNGnTX4gOjiq/NQqeYZGnlAhDdi0XNi8OqDl5YhBSyiWivEq8VOQ0W1A
kCE4rxe+Z2KjP70zzdBmhLbGqOaqrFuicCHVkVf2O4dxTsaIFUvtfXLpstV7zTrJoG9+9KAhgx7f
1Czkop5OOjMwalweHzZYzMAAkY8Y60swIDg42FfAx3ETNiNaCBmhsHfbnKOWkONmaEOc0QS4U6sR
/r6ff3IbvFMNHx8MuNGQ0UG+usODGkzS9GSaLKnxCsN+/t1wQg+d6FdMzGM7oMssGtid8tbmtF1/
nRsNkOqH9ci5mKng2dK1F3Alq3MUJ9DhO/LHH//zO+jJ8Ap94kenNzTmtBJPxuUxIhBpHTn+TnNk
AMT5glEV0rM3cmB/cIsOuoj6Vtsu3KCknwSkiMYr08N2FmJ66DUze8kThBqDzeL2hqC31MFqGWxU
hlbJkjY8lLLu12mVkrkbC+dXKXIRZ0w1WSWTNMUZXxkukUWVysJV0shSaWS5FLEFboqGJv7SvDhE
FRpFhlqZiWhAJU1H0zOCg2pFplqWXFEQU5ofVCH1q13lV/f7AONzfie2J52si23TRXWYw7ssoW0m
vxa94FR9wCslwcZnQresFJYXsEoWs1UFftXKqE3LU8oL4lQFCeWSJKzzoUytUKSUSRNLCmIRHFB8
gLZ5kjDKpTNO1MAS6bIE9DnUp01+bFleXHVhgloeXLIEtj7CPKQO79VGtu3ieC5mIobmhQwerjfZ
xThvZCGq/mAvs9MI7WZhV/N81WPRkQAxAr7b6iTyJzYsMud2Xxx2TF6z0/u10o1b6UFDBj1uLGRM
ik+7ppIzJi6PXwiOCBSIeQgw+L74EXEGsgBfHy4IcAcyAST6gk6T8rYh7F0ddOyB/n3QrseocX63
8P3dQW07mDe0hNUDGY1XcAZBDSaRAmNfJTaKpsa2ZjjcgGfHwd28tp3QsZ3zfmPwe83Rnabo17ck
/GohBDKwP8NHxEX7e+e93z/ZcpTSrhoa/oJaAeJ0/RHrdwQyvOKkLm/GiItyWTnt0wIlbvfwkyt+
6seAVQ9DS2P4mX2cDiOjpQH6zMLOBnbrDnivSYCzMbxC8jjr04z9HNj0JFxl9sSt+sz8flNwjz7J
9GefjcX80jxxtTJlY9GssqWZ6xZnVMiukBWfhAxqtr6m1RRlVhdmVCvSNYo0tMRXy9M1snREFVXy
LLUsuyI/o3RpaulixAQZ1fLczctyyguCKmSiaqVo8yO+Db/z27Mu9MimmJb6+A5dRKs+sE3nc1rH
b9NzWk2sDnypCDt1YSe2hh0o9TH8mbXtMdi4DDQKTrlUuHl5bJUyTpUfu2FJPPqKCkl2lXxOTeFc
avspsJj0Z3w1JH2lqSS4YSyFF+gTvKQSr1FEVylD1DIu2pI9L/h2N8QOmsPb6q4gZi9kYEn+rgbG
OQuvXwfvNbO69HBqJwzuSz3acNevF/EDAHbVVrld6C96zOqeoPK6xyccdvvVVykNGfSgIYMe3wxk
UJyBK02sjmHNpjI2mm9Z2IuBjC1g8YUcBBlMYPhyQ3ng4wtcf4AQBtSVJ7Tsj39LByfRZNMMrfVY
reujvREd29l4WrpxkIHVxD140TEVNyGoYWTjlvEGrxH5UfRPXXvgqBbajXB+r2BQL+rbyevfyejY
gT+q3cw/rIt/dhkL7ZuIgeMmDAb4iBmKwodsjosUathsEzi48J3xZHhbkzivARmXRyfIXtgGWvcn
h0FqCOx+Kfu0mdthhFO7oL2BdbYxqN8g7qxnnG3ietTcsTYDBx9bEwa1Tgvmti6jhzO6DNChY/QY
fM+YYzp3JhifEanljI3FoS+twoGSdUuSVdLMmUEGaXpSWZCpLsisKEirzE+rKEipzE+plCSXLo4t
L0ioUaRtLErbqEzFmtz50WV5AbXLObueYu1+Xvy2OuLUy9GdDbF95uiBpojWBn67jtdl4vdYkPG6
zKx2A7TpGDjooPft1Qd01AUe3xz4yjrhrqcZNcugXMIol/po5BE1hcm1RVnVylmVktyyvAzs25DG
TyeMrwcZFFtQz9FHIeZAn6mWx2xcFlwqgepi2Puif/uO2B5daA+6Sk3sKxxyFGRgiVtOj4kz2CTs
2ImjgWctgHCk0+h7TJe59flFIUxIjxG5XcOf/Ousi6oa+1LCMh03oQcNGfT4hqIlrqvi93jZM7Z5
qxoxBYfPYLCAJ+BjTwYAm81EU7AvJ5APfkJgowVTeihU/k30pjm49RW/42hpa/TvahC3b2Odt/j2
Gm6wsrjR03GNWkl3ThqBjGnGJk4O6N8DHZRIpZbZV885p+edN/D6sDA2tBrhzJsBr2xl7yiLmBWD
C1wjfVhsBrC4MG9BSkcXdmnY7GOeZd93CTJsVN92bE5PDAWnYjgIXTpHlA/dEsiE5b+Gk81z0BK/
14L1tXoN/LOWwDMm3x4946oFtOd4krSMniZAUILwAgdNsGAGs7OB22Pw6zdGtO2KanpBWCKFFxfD
xhVRmx/NKJNel/diikIQZBSkI8Koyk/XSNJqpKnV8uRaRcLGorgaRbhaHqSR+ZdLhWqZsLrYd9uj
QXW/9XlDJTpSy+2o9xswhww2BfVbfLv0bNxDuJHfZ+H1mngEOnk9RmGfSTxgFnXroEcPfQZOnxHT
Rnud34ktAe9Wh9T/jrXtcd7GYn6FTKTKD1QVRFRIYiulCVQGCRUuoSImCBG+Rk4G+gREFWUFsegT
JuMv1UXRFQqWWgnaPzCObQkbMEV3NQg7SAjyasigqoiN7FY9s69J2F4PvTr4cA+cb4YuE+e4Lvxt
7fd+MAdETNi5db2biNh+cWHIRc6+3W63Wq0OhwPhBe3DoAcNGfS4sZMQ1bXERQl9Ts2bzgnrMJqc
Ll761xeXPy2QLiV4wRSKfPk4JQPYTBYDOEJWCBd8Qnk4ZSMhAP76KJzYnda5N6ZF599nEA8ahT0N
1+hn9n9pk03UKEVzL2p0T3NmTIcM7K5ogAEz46yZ29PA6N6F80PPmhj9Ztzo6/wB3ts74GQTu21f
8jHz7cvvZ0SxwV8E/sHEncOCp3+3gqrO8Cz+vhuQQfUpuQoyvNvucve3vpscArmR0Lgp66gxrsPE
6TNDn4nbpeV0NbDR7NtPWsNQdQ2kMQ06mLhBDAVt3RYmgQwGmsIHLAKEJqTRHQehxmBTSHtDiPlF
Rs0joFnOr1wWvL4gRK1ImBFk1CjSa+XpNdKUaml8lTS6ShZaJQ+oUvhsWem7eSVn00rGlkeh/g/s
V9b5H90c36VN6DME9pv5/WZerxGHDxBN4u59FIYaAL+iBUJC7C6toFvLwekmBjxDI9rAO2vy6TcG
9BnCu+pjjtSG73nBb+dT/NplPLWSXyn3qVQElcuiJj0ZV6V/zsjQryDCUEniEGHUFKehDyzJiy4r
8K9ZCZbnuEc2hbTVhfbqESqJ+k1MLNs/CRmG6W485imEfc3CPgunWw+DJjhnwS6lNov/EUvWdvVs
XzakJ/Oo7nejI0PU6Z8OFgg1xsigb4X0oCGDHjcIMnCsluKML81Pdhduy+pEd6L6Oj0Aj5SZAIeL
iYPPFzKA7cMTc4EdLuL4AYQx4fHFcMyQ0dUU0lKHswXR/H1DIQOxBaXBNV0nalLIgboLew27N9Cv
tL8M53WC902CQSNzAGMKtDXAaS0c3g5tBlbfnuAWfeCh7X59e1J7d6dt/ltARDApOGFjyEAwlZOb
+sabB0jlzZen85sQMuxkFTtxhSeD+C8cTvfo6CjiJeXD90YJoOgXcKJ5wbt1AZ16cccuNsKLbi0L
ARmaofss0GuZPKQEMrBChoBCjTY9Psi9Jl6Pkd9rEPYZBWiq7qFmdHQuGgXdjWHvbglr+ItP1SM+
muXhmsK4L0PGV3kCcK+TvEh1XoSmILRKGlgj999YKNy0jLV5JWx7HEx/hTfVQjQZ91nC+huDe8xi
tFVkA7g9OlYXhglAU2+/BQabccokgqczjTDYhIyBQBPrlupg0MA9o+ec0bMGDKwzRhzd62pgttex
O7U+XfrgXmNMtyHp1LaEV8uCd/6eVbWCWbM8+qqqEPQjooSZQoZGmUztNfVpiDAQZ2xeFb13ffiJ
beHoe7sMQd06/plGHtraHsPVkEGRdIcZ2puFLRZeTyP2NmGm10KHDtoaOYebQ1/R52YlgQ8ftm2u
mRjGfdOGLn6CuwHabIgq6CgJPWjIoMc3AxmUpvjVkGG32lxOT87g2BheCX3+2bBcVgzA5PF4DAbm
DB6PMAdwucAMZLMQZ0RxoOh/4OD2yJ59MS24aaSwZ1qLdqqJ2vRMzG4vDVCzlydVc8aQgWVGr4AM
71KP4gwqdYNqkP2eQXROy+/eDt0NcLaZcQa7l3EZxeCrwtMNzBM7+T3msF5z6MmdrF4zs7Ux9PXG
nyx5KJDPASEXuCRRw9/Pd9WqR6dFmq7q1PrVgSjXVf/o/C9EC67s0/alWPu0bbNRNauuq3M/8Rj6
9F+JQRDDh8aa2Uf08Z3NeLZu34l9GIONPDQxd+oxZ2BngHnyTJGWGUZeN+GM1nrEH6x+i6BLz+2o
Z3XpWOikYK+ABf9Kqw4Zu8sS1mlKfac2wfxceNUyUVWxf1Whn6bIT6MUqwvFaoVvpdKXen7Vo6ZQ
VKPkblrG2fkbof4P/q88F/yGKuLYxsgTW8P69LE9xtBeoz9mHT0Ts46BeLC0WJntjIV7tomLkKLf
7Cn7RJyBaAMn/6JpuAEo30C/iYn7CdezehoYvaQFD57C9Qz0rz0GNtqjTq2gQ+eHaKNLH96hi2qv
S92zJt70l5QdT0VvXBFUqfCrkPurlcFVhWG4v/xU19bpHWKJ3igRIydN4ane9LEaRWyFPBL9lqYo
rFIRpCkO1v0x9S3NnE5taqcupMsQ0Gv07dZjzkOcNGD5khvDGxzs3SM+shPacDyI7KwZp+K2m+Co
nntyb8b6Z0NFHChY+pPhi5f2N9XXbSl9pCjv4V/99Gf3/UCe/9Da5/68p0n/wfkBai0x3Z1JB1Ho
QUMGPf4PPerXLVXpcm+p3RUaFMvALg0mTtBgUC4NJpp9/bggAghgwP2LYF/9ba9pc05Y4j94Nbhr
B15jnbNg30b7Dugz8NFy06NyYfHILXQYeR0GtBL1wZwxQ2eG164dmume9ki9nyhKMae/+QrQMfA8
uGPEZa5v6+D4viT1s0HzE3CWhgj7c1gs4Il8xDqz3uG2XR67SEDNOjE+REGG3eZ22PDEPzE05HEh
WF0eL4LXkWAnTUTs13AgXecps0+Ja2H1C9zRbWLUgcXgKbUT8oU2MlfYHa5hp2uCcIYda37ihjQT
LuyN2WsyoJ16eBG0GNKO6/1PY3TgUDXA/0uIimQdMqkyE887J9nxyl/0HlXcx6tT74+mz476mFPb
oo7UBL2mEu5by969hrn3RSZ6fGUNa+869oENPPT6WxW+b1f5o/ccrfXv1kZ0a0N6tGhZH9SjDezW
+ffofHDjPb0Ap1bgM0Vtz5Vb+N9fP57dYXsvCR7pKizGu9AQ2boz8tiWsIPlAZa/8nc8wdy0HDYv
59cW+tbIA6skIVUFEdWSmI3SpFp5WhVpK48ecQ9YaWKlLEYti6yUh6oVfpVKYVUxZ/NjXN2zPgcq
Ik5uT+02paCjRF2B/+EsTG0nKdgm13BrI7Q04r8m/Pp2Vp8+7JApISkKeHw4ffqwGLBIlx8xMbEg
IgwTIITfPCIdPNttdU1YsWyXjcCyy/Vd6DNMD3rQkPH/1yCh/U//MSzNVwIZfgE+iDPYHJ6fOJgF
IGCCPxcC+ZAWCzs2LnzDMPvIDvb7u9nnG7nvNYnatsH7ewL6jbyWnVNSWhgyTEwCGT4dRtFMIeNG
63C8dxDe2g6nTHG7q2ffl4s1jvwYOG7k7ydCO/7Akp+TYJPNib0+5Mbs8K4EEWsginCiyd/uHvfK
dxPIIM240eLRbv1vIYM0cieQ8dknn1OTgnUcbwZFGGgrRodxuB29b9TtslJqn64Jx8RFh9s5PDFS
8ODPgwEqH2P1NEbh2k6KHm5gDg17wOzbb/Tr1fsiVkCGnqAfB0z+kz8i6zOI0Yv4dbPvN9DFd0bW
Z2H1N7IHmgQDjeI+UwBCn45dEW3bYvev9d+7Osjyp+CGJ4K3rQjcpAioLvCrzPfTSAPV8gCNIrC6
KLB2edDmlcFbHgl46Te++meDml4MeF0dcvTliJaGiDZDUKvBt1XHndH172ncQ3x46Fo91QQnm4hi
jQE+3MU7X+970uRX8ABw+VCtWXNPbtRPc0IU92U+sWTBk4sX5N+TsOT7CXdkCHwRcHCx3O2KlYre
wR5SdjRitVO5R7QGOT1oyKDHNwwZpMkFevLOO29FRoWiiVYo9iU5CzwGcAJ9fPhkue/HhagAUK8O
792fdHgruiGGtjeEnGuOam/gfLhfgH3s1CJMLyBLUs5k2kT3zTSjoDXiiZfh49dj2o1B7+4Mf0c3
7/F8dgAT7yCXiIag/0IigzW1VVY0u9uxwAh2W9htNofVRdWO2qmeZM7pRaQEMtCBRLdw59f1Szun
IIN02kQ2dHECd1J1ukeGrSOjaAPcI6OXcItvFy4UsrnHPvvnRx/09Qx9Muh2XZ6wXr50+d8xAaw0
PzhYm3K6zrdNz+lt5nXf4OPZ0cDobGB367i4v5eBjxNF9bzJ59SP6F9x2ikyHavHwLypIKNdj63D
QKIzRpyM0mcS95tCB0zRffq4zl3xLVvjj9XEvlMe9UZJxIENIftL/Q+ofF+v8HurKujdjaFHNkcc
eyn8xLbQUztDWhv8OxFvNYn7dvN7mqGzEdc9dZvgv4EMZB1m/OPHWsH5XcJTBp+XKwJ9BHDv97Kf
zP/hnwu+96x00fPFtz6nXPDUgyl/Vdyy/tEfrnww99f3pIT7YHSOifA/dfLIZADOOm6j73n0oCGD
Ht/oGPp8DE2S46NU1wubTJlPFLrYPF4AjxPIAp4Pm4k4Q8zCXadDufC7fOjeN6/FkHZ4e8jxeuHf
3ww7shXO7iH5GXpef4O4Vyum+jLgqL8ZbqoZpVfPPmfwP1oFHfWs3j3+x40Bh0xpqj+Fp4RiYVBf
Loj42J3D4gmXFCwfnsAARuVlkObpdq+/wT4yfHky1u3y9i2bksP6mpBhn+pFQvU8s3o4xm6lPhVn
fV76aKBq3R9uXZQUGyMI9QHEg8EsmJcatOTh+8s2PIN+lP6QN7B7UctOToeBdbrhhkNelw669SxK
AB496dIh7ID2evzitYxxU10P2CzQbYEu3LqFGJWwgt0/uEVcrxG7N/qMIX3G0F59WI8+uEMv6jCK
uow+XSZxr8W/tzGgvymwf3dgf5NfT5OgwwgtemytJgwZPbtnBhnecA9O1+g041jJJGR8pOUN7OCc
0vPfbc5NjMR/j7/N+37JyvtUj9y5rii7pDi3dNmssuVzy1bMf1457xnJLb+V3Hn/wjhEz2I2fDDQ
NzE0Mul4owc9aMigxzc4nG7bqN3ltKN1jsM56nSPt/d0JKdnEf+FmMsMYoMgUCBEk68PA8d9QwGK
fgLvGOcdbY7oet3vje3QacHNtDBhaEUDDT7I+nUCnLNJ0ta+ma6t12n9evZgHf8jc8CgjkyEaKVo
4b2+M2Dv9ux5ibiHC9pNDnZoCAD8eeKE2p2WYSfVXA3nW1wY+tzhslpto9N7xrumNUd1zPwefqVs
mn3ykx02nJNBQcbIpYsIPt472/WHJ+RJYnwKhAzsW0oJgqwQiGThqDwipAW5YQEA5U+nDjTN6qhj
DjSysTT4jY5AefMeqHIPZP0WBjLq+aRRLyK7CSGjpxF6m6CvGfqaPNbbCG3oCtHhpMtOUlaDHtGP
bVr8vMOEH9sNOIu2neiVtekYnXpmhxH9ITBwE0FK1oy4Sb6Gc2hSzbaF5GR0Esh4v555Ziez08Q/
sSfrgR/iM/7QbdEvKu9cK0tfvThkfUFUzarUisLE9QUxqsKM0kIEHLf/MW/R/bPCI3kQymOeaW13
j7q+zgVKD3rQkEGP/2Y4xp3o1kPS0SfGJi6QClj70Jh11aN/5HDDOcwwBl41CXx5Ii5AiIiJOAPN
ZLdnQdOOhEPNgYgzWi1MtGju8UCGCBegUrUhJmy9xpsKMuBcA/MjE/c93IYUv9KK1p2NzJ6DSa/V
5xQ/BIFsCOBjEQ3EWEL/WGCK7rj3vnP//Ac6Ov8eukjSMJxfDF90eVL3r07g/xo3cNfVnOF0TfuH
8aExJ27kZtusWR8RxPIBSGTDr+b5PSGb/1Thot9Lb3u++J4Nj/7wuZX3PHxfbnYCIz0EmqsWduli
ehoYpLbzm4AMSr6CMvS823DFv1JvmHzPzQYZmCQMuCIJe91IBQ2CA/RKL9WutgnzB6KQLpzLjJEC
Q4llSna9m2iKdBlYyHD6BaJtM7vXTNrBGODrQJ43PxSxRSvR10cfhf6aztXBYAOjr0l4xBCt+lNi
BAsWRMBqycJNj82tfSS5TBJSVhC8YbF/yZKgGmVCyZIoTeGsF/NmPye9+4fpQYhIfn7395xDNtqT
QQ8aMujxrXgyrE4HzgaYsKHpc4x0U8ML6iPHehOTbkFrej4nVMQLYQGHjatOmEFChgggiAtVLwQe
3R172ASn8N2W3avnDWg9EheedqmGGyzeNVPIMMA5tD3b4UwdnNPhe/d7e9l9u+HAJjjdHPamPutp
mSCAARF+uNiGAUxfcRAw2MATlFbVUM3i//n5RSKeSkSdvZzx3yTtX+kIcTq8maaYMEaJHoZtfGtV
SZgYFw78dFHkX/LmP18w68/K7D8qsp6V5P5NMutFefYLRQsK7s8I5cHdOXDSdOe5ptjzRgYiqq6G
Gw55g83sM02MgUbsruid5rXqt3iM8mRMtRu9yazfzEM2YOH2mznIek0Mio0o1a8p4S/ivejyAhMV
JOrW42SUbh2/WyccMGHBum6tqKOeh6xLi7ud4aqrGeagUHr5k+2IqdISDBlaGERXbBPv0K6AA9tv
SxZBEgdWFyxa/WC4Wh5VlhdUWxi5bUX81mWxdatSagoiNAXxL61cULXy+2uL7gtnYLfkuwcO0sUl
9KAhgx7fvCuDqtN0Xh763O0eQ5Axaht2eLt62p3uJ59+nssJAfDhsMQctg+R8GL7CbliNgSyYOUS
ONyY0NLs12biYc4weNLWPKa/uSADzbgDRjhrgnN6eN/M+sDC7anHE8YHB/htZnZLU+ipPfO3lWTF
inFgyI+Fs0FJjgaXIxQnpGYPnPuYimeM2UmHdQwE9ukxjv8aMqZiLi7qH2wTL2vKwoTgz4C8n2Y/
q7xzvWSuSpa1dlnGupVZOAxfnFtamPqCMufBO8OjBLDkHjhhymnfJejdCWfRzt54T9J07wVFEpR5
JmO9x5lB2U0HGQZKKpRHjIPTV0mtaa+RMwkH1O70WbD1N6LnjF4ji7yBQ1JcBT24/nbKeg0+xITI
8BtmDBnMScig8qaxeIwew3G/Dn/7ke38VssdSVyIBPib5DaVPOOlVWnl+RGbCuM2KaM3/FKwMT/k
JXl01eLwLYWZaxanPrt03m8eutOfCaEBvvTdjh40ZNDjW/BkeJ2oeIlOCYY6SPulL4ZGqTnv4FtH
5869DeEFk+PD5PnixT2pPwlm4xLQ25PgrfpbTlmCT5NOnp0kGbDPxEM3x8FGvDREs8uZJs5gM7dD
ixu6olcGGr+9OkYyZ/QTr8aAjon9Llpev45ztll0dAeaoQU9B7PqyqLvneURIUCcweVymQyEVgIG
iDduarg47MGKEdsYgQyb3TFGJWzasDDBzIbNPgUZ1MeO220el7Z94vDr++IDeYh4lt6b/uJj9z+v
WKCW5ZbnJ5YUJ6wvTlgnjytXJmmWpawvyvxBOgttcO3zEe/Wh7/XHNi9Hc7oMVH1Gm9G/8HNAxkE
FCg+EHiN5zGip07ltHrtaiU6ooLvtWn6HJP2NXr3eJr1kIgMqTdhowt10Ax9etyWpVMvbjdnL78P
IgBW/Di9TD5LI0/BTWFkiWppXLUkeqMkfGN+GLLNysRNy2etkc97/OGFyeG4cYC50UDR8KTu+MTE
BH0LpAcNGfT4ZiDDTaQkbaQ1vM2K6ySx6/7yKJpK0cznWr9BBUwONp4AcKMxphA4AYA5Ixxg24uh
7a+knG4UnkQ31t2iVj3zdD2c2I7bSLbVkwZdJkafmYloAz2e3vmt6WRQSh6e27eOg+M7OFlV1NOA
SIjR1QQnDHDaEnVwa/pTD0AUE5dv8IgwKI/JJV5ncWLyvMH3/v3vL4YQEHx++TMHqTsdHvli6PKF
r+PPcGFF8PEJG2ILB5HisjodLrfT6UBPbb+89w5EGL+4Le4vhXf9RT5/Q9HsKmm6piC+rCi2tDi6
RBZVoYyrWh6/TpE0Pxwi2KCvij1m8DtjFvTXwXsmLErd+w3M0zOymw0yDJM+iavY4tr2ZYyYsult
z0xfJ0LU7YWMDnKVEsIAxMGIM6heM32I4LW8LlP8miL8R/eLOSFl8nkaWWalNANZhTRZLUnAumGS
yJq8UE1+eHlBXOmyOc+tuPundycL+LD6hWfsdivVR210dHR8fJy6Bq1WK30jpAcNGfS4MePKlEWX
p8WabdgjfGlz4kesMTU0crm7v2/2rYuIHCgHgM0C8GXh/IwYPkRz4JFfio6Z7zpqjn2jHnpe47c2
crubhb1mdr+F1UM6mXXqYKAR/4iefzuQYcS37zYLlgujkkioZNUBLa+3Hs43MdF9/GQdnNkb+I83
sw/WhD+zFCI5mDPQPgqxV4PJAoGPMJzFCVRpNpE8UPu4Y9TlHveofX8NsSPXpGaoa9RKgZ0TIYfT
Mf7Oa7vR98YK4YWV971YfOuzS5NUhRkbJalV+bHlRdGlxZGlsnBNYUxVUewL+bEJLMgMhte0qaea
hGhVPaiFDy3QXX/jw1VERvO6jXmzOTM8cHBtbvCKh053V1zTY/EltsBm/nqQAZOQ4XW28Xr1nDYD
FsvvQ3ysZfUZQ4xrQ0MA5oZDiWy+WpJVLs1RyXLKpNkqaXqlNKFKElMrjaiWhpcsiShfnvvCituX
5y1iseDuHy7A/rErvRc0YdCDhgx6fCOcMc25QfIM0MIaLdA/n7APEbVJD2qg1fbaklKeCC2wmSwW
A3GGD4vNBzwThzBgUTJsXZ/WcmDOu0Zxy76AQ1qckI+oos/MnCwx6DbAYDP3W4QMLEhq4nQbcDS9
Vyf4f+ydB3xb5dX/j672sLz3jO04HtmTsGfhBUoLlJU9CRRoS2l5KZRNgCSEJISd4aW9ZTuDkO14
S7JkSbY8soCWUUhI4m3L+j/nXsl2gLcQ3r8hvL3n80SRZVmWpav7fJ/znPP7taj5qICkpotIDOh/
4VJxGoo5DpXYbcrbvjqP/F1R9NZJrAhEQNECoWKeUJ6dn+9p9Q4G+rv7UID83Nmvf1x7ydenzpDz
Pr62QwOnO7/uG+pntq5+dfl08kvvvjLzxfuvfPLuzNfvz9uweNw7C7I3z894fXna2hWJDGRsWpby
9F1JZF17SSYcNOXUWQUeDadNCceNMOauuaPkun/o5cUGGf9mfJs5GIvg4BgGjv8xjfHjIIOp9ySQ
4dNAm4rCNJtGaDeCw0RXh2A2RVZZOCEGIF1MQ8aiPAIZ6xZPXrtk8pol+esXZ29clP7WouT3V6Rt
XJiy8f6J/z1/4qNLrxBQkJwWhht0AwMMWzB40dPTw9zCBhssZLAxFoAxSqRyFG0M9PeOkocaGPT3
9vR0dXWdw3sNDVYeOTBrznTgQExcNF+ILq5ykYRBjRQRrH504kH9lfp3wHcourYUnCochDOOlosJ
ZzQUw89YkxG0NSGEoZZ5UfdayMwQzTRh+PSiFi2Sh1vDw54Is3zPtvTdRVdOiAiWaBDOEJA/VhqF
1a/RMcDn/O2ZJ3r6ur+L1X4Y3vlDguHBXhWsJD11+vMOX6OcgvxYeHzBZc8smPLKopz3H8l7Y3Hq
O/PHvzF//Gsr0tcsT1m3JHnTioz1S1Ie/01CHMB1k2GvMaOujHYUK6XaNZyfrrtn2PHkey8vQsjQ
/1vU0J1vBxgs9hR/V93G/3Y/iGljYSCDXGlTQ7uS51PKyOFqK0OJcacG2g0iwhn16rwYHiQIYO2i
SZsWjlu/KGft0oJXlk0iY91S2kIWazLS31ycunll/lPzJz7z+xvCuBAbxWEg4+zZs8wByNZksMFC
BhtjGsFZ7TzI8Aev9Pf2dXWeZRwdh2Uoe86cQV3tQG//wLlNb29ETQkuxWygcIAnAh4jpPHby+GA
6dJKXaJvR3RHmcheiiWf7VZUAq0vAqZR8OeaVHDqJStRtRgJgyxG6WrQ9jJMsThKAf24jfJWg8ij
BZsKXGWJ+0rSdRuyZ6VBdjh2nYjQJR7EYilwKDSV48KMWTM//uQz3PW40AXhUGCwZ4B+wf1dnV93
dn1NXvVPPj1RUWG4dEZeOAVTEjnPLLn81WXTNq/KXTc/kqxN35k/YdOC3NeWZ726PHXN0pQ3Vmau
W5T8xxujEwBuu1T4gS652kr+Rr6vlN+spNDrXMsWeP7YTMZ3ocZ5BRwjtRr/f3aIvg0ZHTRkuLTS
hjKoLYcGJYEMgU8HdarsFAK+Anhtce6bixI2LE5fszT75eUFZKxZNmH90sxNi1LeWpS8eUHyG0sn
vLxk2rMrr5XTim17dpUNopUeWSoMnTlzpr8fhcbJFfZUyAYLGWyMEWT0hqzhQ4RBG41iw4Q/uM7u
PdfDXB/sRkPSwXOnBnvIWYmcn/r311Xds/J+TngUiGR8SRhw0D89JRy1rtNFsP6P8Ye3hB+rkDQb
qLpCpiGQ41AAU6Xxs2zA4+qQkRzQjMh4kJN7m1XoUEJDKeosefQcewk0omimrF4DrvLoQ8qMvaVX
TklCfkqP5qLRCYc2O+FSlID/l7/+LehVdqFiR8FMBqqhBQIDjc6GlQ8sjYiUkgcX0EokV+bIXlh2
2cZVMzYtTX/1d6KtK5IIZGxcMHHd8pzVy9LWLEnD1pIFyQ9eHxELMO+muL2WtOoynAjbVZIWMj/R
hYosSfybBMz/sANCfWerSPBo0X9r6IYH3YCKWhe8oPfv/wIyyIFKQ4acQEaVBRp2QZ0CmtWcVj3U
qsblp6MW/vrF495ZFL5xScLapekvr5jw0oq8V1fkvr4s682l6W8vTHpnYeqG+ZlrF09/9LdTogCS
5BTh45SUlMcff/yrr77ChOWorAYbbLCQwcbYQ8YwZxCC6Bny9w6N5DYY74PB/oC/N9BPGGSgZxCT
rf/q7n1h/SbgCumUBohF2I4hpbtO4gAe/x3sezfGV55j10S6jRKvGbWumw2hszZ9WmcWfMzJ+hvr
v2+lrP9XGekRyKDlwlqYDk+0KuXZSsFtpHwWDkKGAVWPWvRyp4LfauVVl4DDGFOpyq4vu212Jm6a
kL9OKqQN1SiOPDzy8y9OYQPqQKCvLyjcGWxHHSmqHbZTC6JFUA+DeW0HB/aVa2++dpKIAjIykuDa
uSm3XZtP1ql3XB793LLJ61Zmv744cfsDmW/NT35rYfbGhdlrV2S9tDzj1SVZb6zMX70gZeU1YQQy
VtyZfHhHbrUVmjS8Dl2YTyPyqHkeFjK+BzL4dEKLGaNQ4zzaOK8f9Tsg45u0EeIM3QW//m59sPAT
MxkaPFYJZLg1skryrQ+59UpwlHCajcJqTfaciZhXW7c47e3FBDLiXluaumZ59ppleeuW5W9Ykrtx
Qcbm+Wnvr8heNy/91SVTVlyfFgNw1aTY6y+JSginZemF8MdV8z452kKXGp/nwjN4njoc9poFN1W/
fTwPBb5rr5UNNljIYGMUZwS+oVk5ut/kG5c4/PSy208Dysj56J9f/Ov2O++gp13cTeAByIUcBjWu
ngCla2bt2p7fsndCJTlL6sBnATeZ6fXcdn2Yp1TUpBD4zOJmK8ehgWA9Jr2L4aWFyVHTQsdIe1Et
DJTQGxw/zoDNG5IIO0/GgGYX97cEnsmU06zi+fTCJi3UabgNlsSKrWmLboYoDgqQCwHCxJJ1azcw
Ehdn+rtoI9ZAV39n7+CpQKAbT87DZDZExgD+T9/57KC/JxD4/FRg65uFV07JjSRAxoEZSfDofZyd
W39TZXxk6a3p5KVbcUfUy49mPrmA98aDSYWrLnnjrrxNC5I2r0x4aXnc6hXp65ZN3Lhs6sv3Zdw3
Exsan/r9+L2mvPrycKcKXygsLtFKLjZr9YtRKmMsum1/9INoqWE9rqCgiwqLhwj4NqGcuYzAuqss
6cPS8dfPxjqhJ34Ttu6+qDdXpLx1f+bm5ePfWFKwcf6U1++b9O6Kmc/eFvfaknGv3T/+hRW51+YC
gYy/r5xWZ7pxyzOi+ddAjhx/PAJg6Z137jTvIkdpVy+K8ZFlQ1fA/7W/mxyfZwNdPYGvegOnz/k7
ewYDQ4OhU0VfT2CoF4ffP9weFdLAZYMNFjLYGLMoLCyMiopC5w8pAQwQ8fgyoMLoKo1HF4ftVhQc
UMmPH4w/vA3arByPBsgU3mGQtejE9hKwK6DZyDR9iBnIaNGNJgxUJWpR8xnIcOt/CpdXTJyUcFs1
fLcGXU48FUJHRWLJ2ojf343wFMGDK2dNRQft/kHU5hrq7gz0fHXuDH2q7R7wn6V3mAKdp87SqQ0/
oxTe3Y1n8i9Of7b69fUSmVjGhUQhXDkBnlvO37stw1M2qVo1xfLG1BW3iNKlcMc18NSD8at/H/3S
wqg3501/f8GszQsSN98f+8ryWISMJZM2Lpn66n3jFs5GaaYn7k/abxpfXy510eqQLTpGv5LNZPyy
iIf2s9Xx0L6V9hdsUUnJaCYfFkyWSOvUEfbyjAP6ybdcCilc+NvtMWvuS9y4NHXj4qQNC8hI3Th/
/Ib5ea/enVX82FWrF4978t6Ex+cnZEohVQJl719bWRjrNkT7yiZ9+F7Bk4skM9PwsykBmD5pgkKh
IKBwuqfvy240ZT431N8d6OsKnPuk66NezNMFE29dp8+htIufhoyhAXrJEUTnATaZwQYLGWyMaQwO
Dra3ty9duhTFuLlcDsGLMBlZ8YfzIJyCWdmg3ZxTZ57QumecTUeRlVkTXWtJaOOYNazdGN5YGgSI
Edvr4JY5ZrOZUjty/mXyyU5jUFZrTGs4mlXQpsOEuUMJDgOvqSKuzpKxq6Rg2W8hkofGrYF+dBg5
1z3ANJ6SOPt1F2PO3tn1FS2vhXcJbZD4B3q+LN2+blKuRMiH+EiYOxk2PJ1cqZtZbxznsoRVlUBl
seTYoete/2tiqgCuKYC/r8jd8MjkDSvzNtyT8+6C3LcXpL61MvXVZclrlme/vmjSpsWT183LWHYp
ikw/uih8vznBVoEzU6sWWg2s3OcvFzKoEchQiwlkeFFFF5r0omqlpKEs/rB5yo0zIYUDT92ZsWZe
5sZl2RtXpG5YGr1pReTm+6M3P5C4dnHy+uV5z983fu2qSbdNh2Qe3H8PVFknduyY6FbF1xRKHIb4
ln0TDxrynn6YunQSRPFp1MjLr6u04/F8FrtO+vyDaJwYCHzZ2d1PM8a5c+fId7u/7qR3WAbob3bT
SsEDP86FmA02WMhg4wcFWaD7/SN7LiUlJeHh4YgZFIglIOKDXAhyDiSJ4JF74YOiiTW6NJtB2mSi
mk3gUoGjkEznohPlUcw+SHC/XC32qqWYK0bVZyHjHcUQhsNAkSnfqcdbxhQyUBCJxh2nmmNXQYOG
12CS1ZrTdhZPXHQrRHIhNZIz1NU9FCrAGJEHHyRf9vYHus91o4Rnbw+uAneYi2cWyGMEkCSBOblQ
8sa4ffpJ7v3TqvQRe7dCSzkc3QV1SqhSyfcWT02m4LIMeGnVFS8tnr75gRlkkfrmwqR3FmS8uyxn
7dJx65bnbMT2xUmv35f1+8tFKQAP3CE+ZIoikNFCIEMNHYZQ0Qk7fnmQQdMzDdAIGWohgQwfgXK9
oErJq7XIDxonzs3Gmqen7560ZlHBhpUFr9+fsW5l1NqVknWrxGtXhG94YMLz9+W+snDOn29NTweY
lQofahMP6WTV28U+bXS7NbxRx6lSQ5WRX1OWfMQy4+XH4i/Jwd2TGB7cd8tNbQ4npiv6A+fO4JYJ
Oaj7hvr7UHeu3+8faUCjCeMcwWm6D5vGEDbYYCGDjbGL0ZXqbW1tS1csRGlQAfZ58vkQKeGhPKgE
ZmfAe89l7yvKbSpLJ9O2QwntFqrdSDVsg1GQwfcQvGAIg1wPiYI7jUgYdoPYrotyaCPc9LfGcGig
SQVuFeXVoSA6U/xvNwnqzCmH9XPm3YjZ5kg+0AnkgL8/0PNlJ6Mt0tcVGPD3DwSwA5ggR01N4/Qp
ORIK0iPgsmzY9NcYm6XAZk3YU8St1vIZ2CJL1WZ6D4jw02FV+uRIyBHBE/fMfn7e3Ofvzd6wLPzt
FWEEMt5bPOW1xTnrlxVsXDBp0/wpb8zL+/M1CQQyFl4nOWyMsZdBq462maWLW9kW1l8aZGBDLFNG
GvSJVaO3DgMZboOgTkfVlgn36/MLYhAyXlxwxdrF09cty395aepLSyNeXC5/cVnkC4uT1y6/ZOP9
v37wysnZAJkAzy4C5478BpOkrYxPuLlRgdI1XvKAJn6dhru/mO/bN7l8S+pTK2FmGtZqjJPAY/MW
fuz8ONAbGKJ72Hv7+/r9aNHcP+Qf5eTXPRSCjGCFOBtssJDBxhjF559/zlwZbrsn657Djt2xWTIs
BOWhUKYAxGEcjhxQrvvhu4R7tk9rNOXVq8OcWm6rmesz05UW+m84VwmHKz1dphBk6KV2baxDG+3W
Csf0vN+s5zWpkTOadZx2I7SaAVMvBmiyyqq1qbsKZzwyTx4OECUknDHApDEGz/QEeplMBt7Qdrz9
iaf+xOWCiAtXTIHnHo7bt2320V2XeIwRNcXQvjO8XoUtCccsyATtBjheAY06qFRGPrMMCDrcPEH6
+oO/eXHh1DceiV2/jPfWwox3F01et2j8+uV5GxdM3DR/4uaFk/92Yza55x2zhYf08TYrtBHIKOG0
q7no28lCxi8aMrQ8WpGWhzUZOmgycBqt/PoKwT5dXqYEkgFeXXbF2uX5ryzNfGlZ8iur0tY9Mn7d
I1NeWXXJi4uuu2ti0gSAAg48f19kdcnMKlWE00wRsCAHs0sBrXroMHF9Bk6rmdO+Q1SlAO+OmCpt
0v7SyX+9j08eOQ0gQ0hp31Od/XyQAQoCzV93nSHE/FX3ORqd/QO0nyK9aTLwY1q42WCDhQw2fmAw
ZkvD+sTkit/v7+o52xPo7Aqcu2fZPBCKKQFZ9ss4II0QyKN42As6TgrPrJTW6qZ7KrLqtVSDOlRm
QZ9tg12FWorpNPGQbxnBZaS3S/RChzbCqZWPbSYDqyZFHh2KoDfTWydt9O4JnvGN/KoSwcHS+IaK
a++5HuJEkJ8k8Z89FfD3YCMJ3QNM/i+3Vlx5+QQhH5Ki4cFFPP27023muU3mcfYSARqLKMjMIXaU
YuXHUQO0qtCfvc2Imks2Y8yH23NzhJDJgb/85ooND92y7qGM1Yslmxemv714wpolaa+tzFi/OGvj
wpw3l+Y//es8Miv81yT+QX1SnRladMKWIlGrWtKs4rE6Gb88V9hhyMCtEySMFg3VqiPfQpF+ZxlV
U8bZpchOAhgv4K5eOfGVVTGrV0W+tCr+5QfHv7hy2l/vnvPgr6bfMz0jFWCaGNauiLSpp7fvymrQ
YWMXGtbraMIwoH28twRcheAshg4rHHoPPt6X5rZkHCwaX6u96o+3YzUx+ZAuveu//tHeRihioBdh
4yyqhGIXey9aCPtpYa9Rre8sZLDBQgYbYxcELDo7O4fovdn+/v7hmnOy7jlUX5eWkwuUAI0/qDAe
8MNpzogB+NVU2P5KvL08v0YX4dCLXbSQUdD0EuUKRiwhgp2rjBe2jufSjW1NBnnwumKOWyv0mSif
HnxqlNk4qsadCI8KWi0iT3nE7u1hlcYrfnsF9ptcNTUxMPSv7p7PA4HO01/889m/Ph0phDAuzJ0C
JZvT6nZMrTVk23UJTXpBkwJOGAWtSq5HIThqlB7TQ6sS2tV43vfRC1a7MazWmP/QbbhanRPDWb3s
1ifmZ625P3PDwsw3lmS9sjxxzarUtctS1y8e99aKvGfuzCXzwXUFsM+QVkUgQy/xFAtpnQwu213y
S4YMVBelO7ehwyh0q8GmBocVDhvAsjUrFiBPLHt+0ezVS7NeXDruuSVZf5s/YfmvUq7NEhI2TQGY
KoeX7+fWa3Pr1WG1Cuwb9xqgSY3iNM1q5NpWcjBr4bgBjuro62ZefSHYVeLmilSbKeWQKlG7OWVK
GoRzYFw0qN7bzOQz+smKItDXGyCo0dtH5+pGRHT8fhYy2GAhg42fMIboDd3BQA/Wjvk7B7967O8P
YZUGF4QiCQcotDuhsCA0TggP3kftVc1xmnKa9FF2pcim4Hl0glaTEB3LlNBUStteGziENlwqaFTh
WZicN8fYUI1y6fhkeOg2WoQAFRxTQocS2lRIAw0qqNfzXbvzze9PuPsa7KBZuuzqocCXLve+udPT
ZQDJIvjzYu4RS0GNSWYzAW3MxmekzdHCm67pI7OIj86RoEQYreHh0lNVKmjaPcH4RsGlabigvCxZ
9tTCa15ddeXaBblrF6W+eH/CSw8mrVmR+sqS5DVLU15dOWWcENU7qj8s+FAPzWWCRgWd+NGzM/f/
AcjAo8WtgFYjz2uBWh3YKqJe/5sgiXxqgMoCwQSAfAIcFKQDIinBi4lR8PIjIv0bkbWmcIcFHPQn
pc0ocSslbnWUWx3hoS17mKOuXYMHNjqxqYRetdStkTr0QpuJqrNAlUW8T5e//A6IpXA98MiSeX1n
0VOtDyuN+k/3fd1HZzI6zw0wlc4hFx422GAhg42fKLOBJ6SznzEVYf39gX8NBL7cX18xcc4EwhnS
iDgAYbhUJgAQcSBSDHNyYOuzyQe3ZvrKJ7vNqdUl3NpiWl/Zyj9RIXUqoGEreFXQYcKUL1nYuXXB
Cvyxc23FlIkeVZVa0D+d36HgHyNDCScN4CXMUYHbN/uLqAZrjv6NtJsvxcqTRfdfExsLEgpumi1Q
rL3CvWvuoRKsJvGYaG0xLSNnTuFmELbPiMl11AKhlZdodwzKqacIkbj3xO9VZOzcfvl1eZDGgRwp
PL/kmo0rL9n04OSXH8p5dtW4V1bmvP5A/prlmU/Oz549jgrnQuE7UbW7w9zlIpcWmsuhVslyxi8c
MrR85oAhJNpuFnjMUKMFW1n6n+djeebc5MgpPCQMwhkzpPCrTFh2Paz9Y4z+zYydReG1Vqn7A8ph
BTtdl9OqlTaVhrnU0U4slxZ76F1IcsgRtEW6RU953KAkv5Ec8w4T2CxAOKPaHP2hKue9F7InJSJn
XDU9b6D7HPk89wx2D2LbKvoGB/dKBtgeVjZYyGDjJ89koDz5qX46qdp7+uzJrv5/DgTOne479eSL
LxDAACCrfbFMGoE2ILQYeTof/nArb8ebsxqMs+oNSTajEM935PxrRP2uDgvfp+W0qOnaRgIBY2xl
zvSzYJmIVuhVyX2KqDZFBOEMzGfocRXoUoNDBY0GibMsrkoXbdySXpCHAuvhEvjdjVG7im/dX1zg
LY9pK8PWgHYDXXKhQXklj1rOeFu4R1W2MsAUNPsug4r3oflA/D5VgvHtidOSUHmJrFMXzwp/6vaC
1Q9e+uyKWU/Pm/7y4tnrV81e8/vLrsgXx4jh0fvhgDmtTitwkOdGZhcjCxm/5MJPup11GDLaTHyn
HmrUPId12i3TIZYDTyzPrNTNPqhI2VeUcUiRU6nKOahKO6SNrjbJG3dInDsEjWaeXcNpVHIIPbRq
xc1akUsndOrJ42B+jt6U5DGZkpbQpqSH0TXX8xx6sd0gtpnFTbtT95WkVxquv3Yy9lIVpMmr938Y
GPIP+nu7er70Y3cJtpZ0ncEiJBYy2GAhg42fFjIG/YHBgb4zp86d+ozR7enuPccUauw+UJc7+XLg
hgMvjMMTi8RSPl1oFgeQHwUv/D7qoGZylTHxkJbjKuceUaCscrtViEKWCsqr5LaqBa06wZgWNiJk
MJJfZOWnimpRxCNnqPjtaqzP8BEaKEHO8Fll9WpOlRKcH2aXbJkhFUIkBWXb5tWbb6pRph7Zjufu
NkMIMtTQoozyqKJdetT8IJDh1sgYhcdh/wsXdrGCdxfsLSKcEXlAHb1XNXnBdVjwnwUwiQtzkuA3
M6QP35Tz37dPeuDa2F9PgeQwSI6C/7oUdpVMqtdGkMVrrRq8FUI3O3P/0ltYGQJQIU/bNWA3RNr0
V0+MhBQpaN6fVlUurTZDtQEaLEJnebijTGyzYt2GzQQNamhQcJrU0matvEUr9Wm5LSFjFMIQ9D6g
0D2sCctof9Ed1CgFppG6NFEuTYRDSzVXSBqM4fuKE9sO3/urqVh7NC0zvP7AB6j4iYRBRvcgWhrR
uuMsZLDBQgYbP2EMnD31cVCuZ6ifqUIfHMCasSHCHkOBnr7AE39/BThC4Ao4fAFglQY/TiAgqBHJ
gRmZ8NKfqQ/VGbWWBGdFVJUKqorIpM5v0cs9KqmnRNqsCRtTb46gMocBXFox7mSrorxqGa78dOAj
t5fC8XLRsTJp9RZo0nKO7xEfKob9+vw1/x2dIYAJQjhSeoldk9Wg5LWYoMUAWDqqpcXRFbHkoYLK
6PQju7Qy/BWj6li9dEWFbyfU6aF5r7DWLNtTmlj4XMxdk+HSKExpJALuwWfQKggp5DIG5HzIjYEq
3Z1eS3ajhrKrySqWGtPCWHaMlRjXd0GGW429zW5L2p63r04FmJ4NH5om1pbLGkxQS3vr1KmoBhXe
x2Okazw10KwVtRsjyfBqsBN7tIubSx8ahpERNCnUCD1qmZcc7So5+cFGJRz/QH5gO+zaIvPuvWn+
9VisHSeApurdA12fE8Lo6j7V299FAKO7j0UMNljIYOOnhQxy5hka/Lq36+ug2WNIx6enC3vghoZw
2JzuCQUTgUMBhwfoEMkX8iBMCGEclNS89TJ476X4vaXjXRW5rbsyG9TShlJ+qymyzRRpL4Yx7Z5g
zsVOPV3+SSBAi6qjzLKPcINTDS16qtUocCpwAmg1gU1FFpEJh9U5r6zkZgPMjSRn7blec5rbJHIx
TiuMjCnCipRpykVDLPLIGgIZUqYdl5EZbVaCR4HXm/Rg18MRFdQZpZ4dE+zaaTs25775VPxfFwoX
Xgp3ToQHroMXVslXP5GUEQsJHDhUfK9Ll24vhfaKyJoiYCHjFwgZVBAy6MFABtPC6jaC25y16fcT
CFbecyt8YE7cr+Y0kDtbxa0VYW1WaYuR69PRgit63FJs0wradCICCi41uDT4aIyh8WiAHj1c+qAv
YIta6FOJfSphSykWI9dshX/ulztM/MPqqFrzZUtvgVguesB+0ubqPHUqQH+2vzjzxQCaObOCXGyw
kMHGTxg9vf4hOoHR1+sPmriiaBXtqxSye+3q6iH/r399I1C0WRMfyBWBiB8uEUroDZQUPtx/C2/L
sylHFHm1ytgaBeW1cn0V4FCPdXcJj7AFbmOHrFKCA8/+XIIgdYXY6vJRhdCrhIb34YQ1rNXKO/ge
+dnp8ybBNArWLQw/8G6WTRtvM/LsRnBqZS6N3KMRM2rlPtppk05Q84KEQa9c21S8E6qYj1XxrcWC
ozpusxY6dlANGupIKZZZHNHBAWNYdXmO03p5vebSytL8vcqsukOX3PNb9GJd/yAhjHCHAo6Wi51q
DtvC+n8DMtrI8aYmkEHVKzMWz6YyAF5+Gj4ok9RaRCixrwGbAmzF0FQCreStV/E7lDy0iVeBR0m3
rerxZ70G3nD5hUcHoxT6gyL9WOPMHIGaYC/VR3pBO93sSo6oJhP2ttgrUvappz71QArhjKzoaCy6
YnTHA2f6Al/RLa5ssMFCBhs/SWBJxhB6HzCc4ff7B/q76TKxHvoStXx60VMa73Cus7vR48ycnCmM
FaFbPPA5IOGBUAS4ZoqilbtW3gq7t09p+XDGEXXYvmJwV2BimVmc/Zvxg3y3v8vjGzenCWSQwRRn
mIIlGuRc3KTn2xXgM1EtBrAXwnGz8LOdsY5tqNn1jw/k9qLoQ2/lXhsDOQC73phbpZxYY5LVmyi7
XubUyrEvcRgymI1wGmhGQ0ZbUcSx4tgT6qjWUn6zCpxKGmvMnCYrOCugthwqDVCtlDWo4huNCQ1l
CTuNkucexz2UOydBozbOZwF7KZB17Xe4mf/7V4Cd6X/WEfR5p/NPaPWuD7oQe3UCm4LXqJcd2JJx
aTRuxhmL4o7sEjeYBU0GLrPNQe7WoYWjakG7kt+hEhzTctvJD2pQq76tjNtsFrvU3NGQQSfqKKzx
RMLgD6vOMKJz5Gc71NBWCr5i6NDj/qDXBE4LfLgdHBVZBzSzfzMXP5Xzb7mt+6uhvr5Ab+DM2cCn
gyxksMFCBhs/MWcMBUaXg/nPG9/aw/UPBV5du0YaJkOneJGAXHIARcmFAIlypI0YPvxpcXh58WUf
aKdWGtKcOk4zJpPp/LAaWhSom3lMT7mL0O7cp6FXckoOOo/oBU1MK4r+/KELWaVohLghgk0f1Kgy
TIoulYCRW4K72iNTcohmKGwB0KGeR+12aLaO17+cnAUwOwoOFd98UB1mr4BDRfDR3lRbsfCoJZw8
ba9+lIHZeY9GoZg0bVpBHnO4g4bxh0PKMQ47vPCcOmm9QbbPSFXtmJwMMFlCfktqHXkQM+XUDD9/
HpMsYco+hv8Q5s/3Bltq+WSwnPGzEkbQ+c+NQp8UM9Mz6a4mfURlYXSVJu3tJwQZAPddAg3WnMNq
oD0CYfRxSIt3MQO82pEDjDlivefb2bhHYc1IPZA2CLvk49OuotpVCDoeWv7OoZM6dDK7XlqlofaX
xs1MwKankjcKA4OBr/q6ulBlnN0uYYOFDDYu5qClA2uqj/zmtzfLwvg8IXC4wKF4QoGMCzwCHdEi
1O8anwTPPpZ60HRlnSrBo5MQPnApOB4lp1XH69BSzaXwkUnSoeG1avgdehG50aUEpyJEFYZvEwaT
psamvpGZGMcFu7b6lHhqbrPIapVhB4pT/3A7lmc+dofUu3dyjYXy7JRUF4GjVNhqjLAXw8md/Atd
5mLnoQ51NXy4407LNGn5doPwiAlqrBPuvgRSATY8CjZzXL0GWqw8JkcSJIzgX0d3tTBGdPSLwELG
RTLI+2I30pChw85SlMmiIYO8R3advN6YdVA15a65kEXBugdFlYpYl1XEbHCMmQsxhUk1dXBTj+As
reUvc+qplp34VC0bUgjXRgO0uv5Jt5qg4TsbbLCQwcbFG/5epnQMzT/+/vRfgQKuiEfnMsRx0Ski
SiACiBFDpBDCeTApBdb9IapsY2ajqcBtTXEYJU1GXotJ5NWKHNu4XoWkRSlqKgavEvW7yPBogtsT
QbygxY6+mbrQ47SNlZjqaLc6ynMh3ihktm5WYc3msfLE2pJwuzmxUp03OwZ7QPYWTqjWRznMwgPb
ob1CfnInVq02qX6EAinPRS9tfbqgQijBAjIt1Vv4lcaUrc/nEsi4YwY0GGdUKfnuMk7IZ2vYQ5zh
Jxjdv8DcgYWMi2GvhKmN8DAyWfS2BaMA6yoT71dEfrB19iQZ5PJh52ZywCc5jDCmLco0ZPDbVFQI
MoQOncypE5Pn4y2DPe9C667LV69KjwRYcs+CAQIZQ70sZLDBQgYbFzllMOLE/WfOfhEI9P7r1D9W
PfwA3XUipSBMABKUB6XFyKOE2EcXC3DzVFj75yTr+7mHdBm1xpgGvbRBI3BqRD5DWKs+rFnNbVXB
UT3uK6N412hBAjR6FQZTF6O3QhAypCjArJFfKGR0GHGDxqmIcBuTanQCz57xGx8LJ5Bx7xyoUuU5
rOFte4Q2FdhKAXdwtBc2qaNOF62u4aG36n20UCMzCdkswkptzD7F5LnpkEmBacPMal1SjZauUf1W
3cl3zky0TQxblvEzQwb2Mekp5v1toWt0yNHo0AsbrLz9qqhNjyaRY+nu6VCnmNZcFufQjq3YGgMZ
PjUPnwaqa1CEM5hcGvnSoeY49RP2bb8+JxJbwj794mQf7naywQYLGWxc9JDR032W9o8mC6PuwYD/
nS3bOdxwQJMTOR8kMi5PRLehSGjFUCldGTo3H55+JNa6PaemPMWxO8xZDnVanMs9al6zgt+0DVpK
4KRR5lXJPejdIPWMnuBHmEPM6DqPluC8IMhoM+Kp2V4U7jEkkjn+iIGyWSfPm4siWtueTKvWhjnL
4Aitlf7RrugmJXXBkEG3GpJTPDnvoxS0mmqhZ5oGnbDeGF2pj39iMe6YPHSr7IAmt9oocelD9nIj
lbDBvXl2Ur84u0uCjoD0G4dVGnp+vVF8WC+steTflItZMe2LGQ51dtV2aB1j7x5yqPhUQpQb1430
uxIGIs+q3Uq78Jgy97xfsOAmDlkBPPG3BwdZyGCDhQw2LvboZ4xO/Ke//qKr+9QQcgZu9H59dmj+
wodF/AQxP44LQh5QYXxKLuaLBFIexRdQIKJAzoMp2fDEQ7DfkH1QE+HeFefbGW9Xihq281s18mP6
yOZSiVcV4VFjE+lwioIuR+DRNiJSHGguT5/iDfTeygVyhksFbSZhqzGxtkjiKqMqNVBrCjesTxgP
cO80qDckVarAaYaTu+VtZknDdrhQyHAYcTA9NQxk+GhcaFAIm8qiKo0c49uSHAHkieH9l+LtO8Y5
9fwgZJzPGcxgO0ouqsGUbfo0oRwGXQdab6KqzdIaS+ZbT0nSAW7NBYd2pl0T5VKR926Mn4+Gx6hl
eBjIMOJgcifNOm79dnBqI1yWSdZtl6dFQ7QcUPeTDTZYyGDjYs9k+ANd5zppIa/ezp5TBDJ6BvoH
6G7Yt95RxURnAUgjwuKE6OFKAV8MXAq4WB/K44KUi4au2ZGw5s+Z5ren2MxT7MYkhz7cVxbdrIuu
2QKe0TOuhtEdEofcUEM+DrRdmY9uIPRe4Hm5UQWtZn6LIdxGZn2LqN4IlXpoMKdfFQeT+bCvMNmz
W+4w8GqKwF4MR62iH9N9QLfRMgoKuGNCc0OTKrxRL6svg2pL+EO3UcmEaa6HA7pJDp18ZM4ITmM4
k9F/O47Rwgys0cnPDhltahxYakNvjdkIYZRBpVm+q3DGVZkwSQbbnkqsUyU0argnreGuEhhTWX1y
eDCfDnKQIGSYcLjpSuGmEurj8thGJbdGE3FAO+W6ObiX2dhQz8qKs8FCBhsXdaAfwiCaIPj9hCv6
/YG+vqEe8hX54myPn3DGPz49t3TpIwBiAL5QJAMuDwU1RHRtKAcvJCFdjQwxLL8Zdm2b0rRr9oeF
ER9uk3bsSXYZUXQ51LpJMeKGLWo+pgQ0QfNrZqD/teaCDdjcZMo3Qm0hHKuIqi8FuwGa90Klmv/y
4pRMgJU3QL0hwWWO8BiFzaPkFy+oJgMhIyTT5NMGpcpb9fG1RVzXTqgtpwybJyZzISsCtJsm2bTJ
56mVh9y2GMCiKz35LGRcJAM7SlQ4yNFI3jK7kaqxQGUZHDQnb3wsKxXgd9OhQTvZphGTY8y+DU6Y
wn8qyOAzkOEy0Vt1WjhmCHcX85oN0GgSHtSnLL8Ldy23bn6ThQw2WMhg42JGjJDueLDZ3j8U6B/E
MdDV301u7hkYYgylLdYdBRMno4aGmIPKXRTFE8oIdsjF4ULgiOhCjUjAstAEDiy6CcxbZ+zRjTtk
kjjLMOXbqMHh0qC9GeNe5lVBsxrZ4ig5gWo5R9WC1mKBexvO3xdqdzJsoYktKjq+3Qp1ZqpBc3Oe
APJF0GCYU10a6TGLnGpot15YpoRMPE49b7j20xsq/ySc1FgY7jNGe3fCQQ3UleWsuA3iKfjNLGgy
T2tQiH2WiCYCIiYh+XuPWgVuNW2hoqatvRlvcV3QuoKd6X9eyGguhJM6YYdB4lBz6kxQaYEPDeIj
llk35mIvtHJ1nM0Y76KbSnwqfosSJcPHtCaDHFpetdhN+787zQgZSLcIQzJPCfdoGcdlgb1q2Zqn
IqK48OxfnmAhgw0WMti4uCHDH4KMIeaGgSGsyUDUONP9NV2f4f/sq8/JZd9A76IlCwlnxCQkAkcA
IJSIwwF4Iq6Qh4oafBHww4EXTic2EsPhd7fCe69HVGoSHcYou15Wp+E3WURHP5C6TXDoPWgxolgn
el2WgHs7eAs5H2kjv/4g44IgY9ganpHJ8qrkbq3QYYZ6M1Rrps6/DAokUKO81abPaDRyXVpaRfEC
CwNR6TwkDuYx0JyhJZAhPm5Ird1C+SqgwQwHdaB9Kyo3HMZxYetTkvadeTZ1ZF0J367itJeJ0MZC
OQIZ3lGQEXzm7Pj5IOOointcK6p5D5x6fkMZVFdIDhrG/zddzHvXVDhcnOEwClx0wuy4UeYu5o0p
ZHhoUTivBtuvEDJMI5DRoQ5rKeGRw69WAzWWqPfWJJFP2bzf3MlCBhssZLDxS+CMoWHIYDijv6v3
DF0E2t03eI5cIaN34Cz5rqOhIy15Mu13Ajw+SKR8Ho9HvhRw5VwQEvSIjxCIKBBSECaCKAHcOBFe
fSD6iOIKV/mc/SURu7aizemx/cJGI5Bzd7MBTpZJTpglXgU4t+K4sO0M5kRsZFLNwhaVlKwCydnZ
ZuTXW9LX/okiU8U7f5nZoM8mi8Jmcjf1Bdd8DFdrYr7EiANvVIuP6hOaSqUNxdC6C+qsUFcW88RC
Ofl198wiWDOhUZ9Vr4pyGqUeE7+2CNosvJD6FgMZfBYyLg7IoDpUgjYldjk5zaIqEzTsTC5+JWdS
OApwFT0d32RJdtL1yG4NHDNL3aVc7xjX7dKCsxQj4BY8thEyqKMq6VGtiHxejijAvjNp+/pxBDJu
ufp6FjLYYCGDjYseMkaP4G3+/oEuhAx/V1fvV4FAL0GNU2c+Qx7BrZTAHx7+o1QiAA6WfxLYEArD
AcR8gRRoWXIOvaMil6KQVxwH4gCSKVh2Cxjentqwc25deeZhnaxKx6/Xc21aboMCG19dKk6HUXi8
XPYjIIMMjxY3s30qrCd1a4V2vbRSF77lBVkKwKrrZTW6TIcZp4oW7YVBjJep9MRKEYQMNFIx0nLR
GrFbKWnTyp2l0GwGz26o0kOV4oZb8iGDA88uBe+OS2u1qXZDeJ0aGC0vD9NTE4KMEVMudrL/OQs/
qQ6NsHEbfPxBYq1GWG2S7VWl3z4DN0r+dBvYdbl1KhR0aS+jsPdEDS06wVg3BzGHaNCO2BjEUKwB
KuUf14vbLFCthPqylNeejIngwP3zF7OQwQYLGWz8Ahjjm7SB4acNHsno9Q/S/mqB/q/PfB4InEE5
48BAo70pa9xkAJlIFENbnfAl8kgASiiSyGRyxgNFzOUy5Rph9B4K+fbERPjLMvl+7ZWHjZNsFRn1
lsgqDc+mF7RURLn18sotENTM+MGQQejBYQICFi0qGVmS+lR8QgAObcR+ReT6x6kcMdw7FxosWXYj
NCqh3cC7IMhooctR27GiAvdN0ELTGHSib9EJnUXwSVmkW4nk4SwDh2Ga5uWJZH4qiATd6xl1hvzD
SlmjSdxcxqstDW3oaHDHfbgsg4WMn7275KhBaN8GDpWoWh1uLy94dgUSxlUpsPudLG9ZUnURtJho
YxEjx1YCPrNwzJMrtGgHEq1+xAu+Rc1vLuG0qvBb9bhdkvPIAop8oNY99xILGWywkMHGxRx+pgjj
POKgm1p7unqHBhlbtQH/YG9X59mB/l4aNc6cOX2CvhLo7w88/dwa3DrhUCDgicPD6W0UIcMcHKAo
4HKALxRIxUKZALAFVs6FSC5EUfCrmfDiI8IPlQXkzF6jT6nRxtt1SY2GGPeFKH6SdZ7dwkCGuEUp
J5DRpsItCYc2ylkx5Q93QyoX7rkCao1p7nKJU8H1KHgXlO4mZ/xjajhGdx8QMnAYeHZ0kKcIZ3j1
nBNWcdN2OGERNWlxPrBp4mz6S//0O04yB26ZAdWGGfWmlMYyeSWZnMopdzCZMQwZ/B/h1cKO/++Q
QRix3SqsLqQ8ZfmWjXkFMoSMd/6SadflNhmkTRpoNUNDEZYQ2VTQZOCMsax4SLGDgQzEWR56CKuF
R8nnQgFONTQaw+qt0++6HsG9TGtgIYMNFjLYuMgho5ceA0HvVn+o32S464QAx9lu5kr3uX6kC7wr
uX/XUODcQOBrm7ty/KQMpuWEsIVYHEkgg88V8bG/NeToKkSJDdxJodtTJACER2IAsiRw51zY9NeY
D4sm1Rsn1RuSXFrxhUKG3QwejdiniGhXSNuVKO3l1ETt3TrlxomQyINnHoBKbZzLEuZRy5qKBRdU
uOfTwnE1HFdBm4pABvph2gxim4luatXApx/Iqt+AT60RHYQwiqHFIqlVpe0pvO3y8ZDMhRcegoPq
+FqDpLIU2ncLmKQFlmUgZCBnMGaz7Ez/8w5bCRzbKWgyRe3fkrX4ciSMR24Fu/7qekWyWy9t1kOH
GXNgTTp6s8zAHVvI0AXVzUOQwXPphOTAQ8gw8n0arD+1GyL3K6dcUQAxIjjZfpSFDDZYyGDjFwUZ
oUwGo58x0D04TB49Z/tGWlHwX2dn38eDgS+7hz4fDHRuenujUEo3tYZF02kMnpAS8Plc1NcQ0gkO
MugSUQ4IhSBIi0yI53MiaYGNWIBkEdw8B55ZBTXqiTZ1pk2TZtMm2zC9EWXXye0GsUMvdOj5dEMp
tnswwxmCDJeO71HLvaoojyqKEEadZvxT8wW5ckgVwxHLrBpz/OEScGukbQb5BW3HtGihQ4PJDDqT
IUbTbYMYMxkG8Jqgfiv8s0zuKYI2La/NxEWtcY28SnfVm09NSOdDGh/efZ5TpY87ejBp/zas5GhB
PUchUzhCZzJ4rtFlGd+pBzp8I6sT+sN0TZhdBtpmHXcZhgXfvKManoe1Pr1aiqBDtYrrtOStXo4K
4jdlwY7N06oV6XaVuNXKcxRDuwmOlnHsSnCb+B6z4IIhQxuUX/vGNt/IpW7kclhcn4EMzOppxC0q
KTls0AhQB01GwaHSyNLXs9IjIU4Gw01hbLDBQgYbFy9nhEbgvE2TodD10ZfnFW0M0NZqBFD6aUbx
19bXXXvt9XTKgqIoHgehgoeerhR9G4+LeQz6Cy6HV3XocGCw79MTbXf/9vq4cIiPBBEHwgUQxYG5
2bD4Fur9l6dats2x7b7hgCFvjyauriJxdwmnxiRtsEgbTLKWXXGVpdxGs8BZDjUGqDOBzSJ3lGUe
VuXuKpzxwG9hagIqdtx2KexWTKgvj68xgnenwK6+MBfNoJQWUy5KW6q6RpHBKMnw4P0JAB1RiTy7
Zq3/Q0wqwIRw0L+VXG2MbTTLXQpxuzLshELeUSxsLuF41FyXge+ycLCS1BByidPS7nH688Q/PHSt
aFB8nSWJ77Nur7dAnQUIknrVsvZS+bFS8TEF1a4GrwZareR2sGmhrQza9OAtJJwRVamO368vWP9Y
FBbTiED1/DSncUqjQYK9oyZa6p7e52LeGty8uCDaI8cGyueLmbePYQi3ISiRErzUj7o0QOsOvl0L
Di34TJRPy29V8jpUoqNqIQHZI1ug5YPEuvL8Gy6BCBFsWLMeiZ+FDDZYyGDjPyTOnTt39uzZzZs3
R0REEJqQy7H8czi4XK5QKBTQccMNN/T19TE/1d3dTS4//fTTxYsXx0SEBXW9+BDGgQguJIbBr6+C
Jx7irn1K1Fx5c7V1esW2ZHvFjIr3Eg6WZjWW5R9USR07ExrKsg8bp6o2Fvx9ZewNU7GfJY4D1xTA
ttXxjoqJtYawKiU0melOkDFeSTcZoNEQdaho0rIbIFMC+TFQbZp5sDSx2ZDUopJ5t3PbFdyPjEKf
lmPDilGO2xCCDB0vCBl0+2IIMmgHL+x95Xm1wLqs/fvhNIQgw0DgTNqmkB0rlR5TkHkaWvXYxNRW
Ab4yOPwepjH+tTOh5n1ppW5Gycb8VD5ki2Drkxl73s6pLo7yVYjcw5DB5JPQPRjfnQuEDN7/BBku
uqjzm8MANrqJyWfhtpsFHRpeqwJaS6C5BFr0PJdRXmdKL9qQOikLImXw1RfnhljIYIOFDDb+Q6Kz
s3P4+pEjR6ZMmQJ0QoMgBZcO5ktyGRYW9vHHHwewbhSrR/3+YBKFAAo5Y3Z91b/+uU1XTr+c0EZ6
lIQARzQPhndVCD1cmwd3Xwa/mwOP3RO24GpYfhOs+C/eNTkwNQbGcXBPPYH8IA9umASFLwtdO8bb
tOEulaRVK2xVo/v82CYD0NJT5jVGVKv4DZZx1+ZABh+uz4Mj2murVAkOEx8FwfRwsozyKsG2DVoN
4vNy6Voenc8Qo/E9mdJ0VNCZVh+yhtfw2X2T73XNdZiCSQJapVuIW1RqqlUHrhLw6eCYNcKtjLQV
SZs0Iqc+ZX/JVZNiIIUPz90Ph5Wp7oo0rzW2rgSZb9h2Z1j+1f0jMhlBLXnqmxq1oQeksZLHSNEj
pOqQMHAfpwRaVXBUjwdthxnIU/LuyPygaOK8m9Ac+YWnHiQflkEWMthgIYON/5AYGhpikhNnzpxh
blm9erVYLGbSGEKhkMPhMOmNxx9/fPhHyGUfHQxt+OlqU383XfnRG+j6V/eaZ16+41c35yYkyAGS
xUgbCVysGE3iIXMw2BEPkErhFYIXKQAzouGZxbLdW1JbdmeQxV/1VujQhX1ikreXQoca9z7G1ntC
JWvWirxWqFZz6rSXzIyBNIAHfg3l29Mdu2Mbd0AtrYLQrMJ0/TFtGLk/WXOP4gysMHVr5B61DJtQ
dCgz6qHt2Rj3WhYyvrd2ErszDHRfMbmk80MeLb+NTN5KcBeCp1Tcakh1qJMPFUftL8r+zVRI48CS
G6DBmuaoEFer4ejuqLpinkeN7sEIdsN1Ejqm1IO6wIYR6tsNTUzJCF1ygQkST1A6hU/u2Wbit+m5
jdvBsR3aDYgX+KtNUKeRNpimPv9gdBQH8tMEPV9/MdDXj3bJbLDBQgYb/yExMBBshe2ig1yprKy8
4447BALBcBojJiaGsMS5c+e6u7t7enqY+w9vnTCFqGe7vvAH+gYG+nCV1k8DxwCOzs8+qzuw4+pZ
WZEC7N+blQfTc+CKSZAeBrPT4Y5L4bXHEk1vZlVsCTtYKvaUx3mMEW5VmE8tO64XdyihvQSOjjVk
aOGYntdUCCd3ilw64cHtcRVvFUyPhUSAJx8QGIviaveKKq1Qp8Xs/VEV91ip2Fca71XG4npXR/vd
MxqjGrFXRXMG09A7Kp/Bju/RNdHg8DKdRyawmcBuRF2TVn2Yezu0KjnOYqjcAt7ygh3vTZ5/FRZ7
XpYAhxWZvn1xewrBvQNbVX36CI+SeV+E3hDn/TjI+HZug85dBV1smH7mYM2NBstU29VcXymQcZQc
IVZwaaFGScCU46yY9N7z6ZlhkCgGzbb38ENBsDzAUgYbLGSw8R8Wn3/+OUMbw+iwadMmghcymYxc
Hjx4cHijhFwO32dwcJB82d13tifwxWDgy8HAmcFAb99Af1c3wgYhjP4epsmFnFU7b7h6ooAL11yV
qCl54KD17h1FM6rMV39YOqHGnFhlAt9eaN8HdjU0KsCnkx8zRrWouM0q6EBjiLEtayATUlMpfLFb
3LCFYESYxxBXWZRR+lLehAiI5cOi34FZE+6sjLVb+Q4ltCm4xxUyX2msVxmN04yWhowQZ9B7+VJG
tovljB8OGcdVOHwaLHGwmbE+o94MDgPlQu9fcZte2G6WN5mSDK/H3HMlJAPcmAVHts/d/778iAJO
HKaqSqFRDc06AnkROGj4CxZSMKoV/xvIGKmwEY4a/GDNjYbnU/M6lLy2YjiphxNl2CbdoAVXmcRe
kaPZlHdZLjZ+v/XqC+TjMNjPEPkAe8Jhg4UMNv4j4hsFFkwwRZ0kPvnkk3nz5q1cubKnp2f4PkND
Q8x1csnck/aA/Wog8GVf4HTn4Ok+P73pPBQY8uPo7cV79PV3/evLYzm5URwe/On3sw3vXOosn+Uo
T6oh00AF1OuhVgV1ChRq9JnwnO5UUU16kcckbTQI7BrOsAn7mAxGQVwHzQquu0h4sizJq088VJy0
9cWwjDDIjoMV94GlOLPGElOjgmaV6KhG3sJoc2mYFS2PkWNiFJkQOzR8+rtYn+GmpzqWJP694dlx
BRwnAKfGuge7CQmDDJsJGtTgKxM6NSKXMXnf+9l3XQKJHPhVPux6a0KDMsNtTGnSyx0a8BrRaMZW
FOoqCtVkYHOsjo+d0hcIGcMVGDRhIF60qJnBtNdS2GGrCXYwETb6RCdpK4QTBmg1QnUpOK1ie3m+
4vW8316OhPHoyvv8XeeYOowvT33F1mOwwUIGG/9xMTgYTOH2IhSct5PS3t7OZDjIfYZzGExlRvBH
+rsGA519ga8HA939gT7yQOTf4BC5HS/JGEIbFfRvO3hkJyUAEReeWBTZaLikUimuIxP8DmguR0/5
k7vQ0arNQjlV0KAE347IRovkkBIcFh5Zj45h4SGZTqxQr4JWg6hVJXNthWOmiCadxGHOKHo1LSsS
Ynnw0L2wsyTduSOj1ZzsLBUFJyGtEDdH1DKchMj0pg82T3oZoQWNmKkDZcW7vhcy2lVUh5Jqo53w
XHqUgbfRnNFghDqDqE6XVrYpdcV1WCB89XjYtXVWoyGtUSvxGuIcJXKPOqLVGGEvho4yfAtaQshI
108IXVoxXd5BXShhYK8Qee+0fKbTpAUHH/Ei1CA9TDPkysdaoXcrFnv6zGi46to5wfDWlNsuRVX+
/NTY0//8FDXxOruGhgaH2KJPNljIYIONC40RMY6h7xoEYvw4yJUduyoiJVjs+cTvRLWaafX6WG+F
0K4BmwKdJlqNvCYNajU6yWRj5hO8wBWtmTaDGDudBgP+CpsFpxafmupQ8I8p+Liq1kjrtbnvP5sw
IQwX0POugUPq2TZ9bq1a4ioDO3axCpp10c2aeK8mskmFUtYtRhxeuuQTJzmN1KWRuzWyCxIT+48b
WqqZzOVKbpuWd8IqbjWBTQn1Omjaxasxhx3WZW5fPe7ydNrGfQ6Uvz2uTh/vZHRKyAurjPcok73K
aMwr6FFszUu3sOLDaoTkDkzLz4VBhm4YMhBTvGopGZjG0PDaaCRq1oLPgF7ETLajxYAdJR9bhA4F
2DRiV0W+5b0pN81Ewrh61jRnnYsQxkB/wO8fGBzq+6a8DRtssJDBBhvfjxj+wIiu6CgDesx/DA0E
zpcEs1UdKIjHssq5aXBYM7fONK5aI7HreE0GbkMRtJqEx3dIPQbcPalXg92IWkxj6knmNGARQI0V
/TPR90QJJ0sxgd+mFHr1ifWaieVvzZoWBykcmJkM+jfS6s0ZdSY0VztSAi5dmEcfay8RtZrEXnq+
aTGExKB0QENGlEsT4bkQb5f/xBZWHcdnlbbohA1bsUGjzcRttooq1aK9iowtLycXxCHk3VgAu96d
WKtJbDRyUQ/DiBjhUUV7FYleVVQQMoz0YI4Wjfh/Cxl0Z/IoyIDGItwQOVZGG7AZwWfFFpIGJXSU
ieqLwKaOrDfkl67NSZdCmhxuunLmJ0f/QT4UQ36sSqIP/oFBfw8ZLGewwUIGG2xcIGQwtimIF37s
ZEXT1zOBwOmhwKmBwS/Jl/2DZ7p7ztA9J93H245cMTM2igdXTgFLyVzbnqk1FkkVWbyaKLeGYy8C
+3ZcMp4sh+NWlH0c08JPAhmEMMiwm/DLdjUSxskS8bESmbOQ116W8sE7kfsKp92cD+lcyIuCktdi
95XEV2vDTxxMtRm4tWro2Cl2qNCiwhtKoQdrArR8l1ZGBpvJ+PeKnw2E8+j6iQ6z/Lg53KMMq90e
c3Bb3rMrwrLCII4Ly34LuwrHHVFF2VTCdivfw2xLYfkLnWlgKnB1wSLcYKWtNlgZ47lAMa7vggx6
r4QAqBU6LJhEsalQ39Nt5jYaRDVKvtMSfqg0/GDppNJXp0xNgmgu3H7DnM7TXwboyqTTZwI9TNPV
YF8g0EkPtvaTDRYy2GDjR0LGAH0aJTzxVSDwr0DgS//Ql0P4ZTfd2zrQ1985FOj8+B8tN1w3RwQQ
I4Y/r5B+qMutMkVXqnh1CtxoOGEVf2LhdaihrQTaVGPbwoqy1nRHA4EM3DHRQrsKjpWKOxTiYzoR
IR6fNa5Gme62/nrxNZAlgxQevPIIHFLmVuvjao28I2qoUcMn+yMdpbh6puc8/rDKAiPZxOpkfA9k
GMG7S9ho5FdtA7c6+qhlWsWarL/chlsk48PgmYcFe/V5rYezq1XgMwoai0ZIzjuiEx/sRj6/6ZT3
nS4kP7gmg9kuEWPNjYZHDsJWAzRpcC/PbQGXWVivldVq4usMmfuUqXvVUx++mxPHgQQh/Gn5vM4v
PyefhZ7ewX4/fh4G6X1DusiJhQw2WMhgg40ft13iH+2Q0kuooqfvFM0WvSMpYrpEo48eX57ufe7p
V+VcaTjALZcKjlhur7WOd+6Qeyw8lxqc28GzHdqLoUOFWY0xV5w0gtOEYlC0rAKW+Pk0cMLCayHP
pJTymeMPbgs7pMh5eilkCXHyu/ty2Fua3bgzpUqP3TEHt0J7ebQHzd5isYtSHZTqchvGdq/n/wRk
UDY9r87IqzeAzSCrK81RPJ0xbzqKYcyOg3eejd6vTai2ig4r4PgeiUfJaaM7eoIdwiHRM4bngi0/
o1IXjE/Nj2gtcYW8aZieVQYymuna3kYd1Ks5deqIel1WvW5GpeaKt1bnTM8BOQUpkfDm2ucDCBP+
s51nBulrDH6H9Gj6+/vPstslbLCQwQYbF8YZQ0NBgAgESYOBjgG/f2D4lNrfN3Tm6y6EjCGEDLK8
6+8J2A6356cUyAFSRLD2L+HlW2KdZSkOnbyhUORThZ/Qh/nUlHeMxbhob08EAqcRZaAYy1ZsPdWC
swg8pagKalNCozHucEme4tUJ4wQwMRquzoM3n4J6U1qdPtxrjW0oEblRcZIQBvabDHtesC2s3wd5
vEaDpEohtJmjj2jTnl4COWLEuFsmgmFDwf6S1Go9z2GhtycIayrhmEkW1PwOQUbIrI6p9JSN6JTo
4Ed4x7hH2aER4mRUMZgjhBBGi5lABrdOE9Zkndhoubz0haxVv6bCKUiOhWsuG9/irmWO9oHA0ABy
Rf9XnV/2+vuGaBEuGseHAmyHCRssZLDBxoUE6gsNoq1r/yA6u5Lr/uEyz3Od3cPn1SGEDqwOHRzA
9EZf9+nAYHfA3x/o7354/p2RAElcbOJQrMuxW6a7rGkNWrFNxXVquWOqk9GigWMKbKEkS16HEeqs
UFOGw2bB4tOPdok+3yVqKoRWo6BJJ7HroirVmbuKL//d1ZBMQSoH/vhrqC6e7dTmNpTKcTGtP987
Qw9sC+v3QoZbH2bXJBc/F3b7HFSgHx8NjywE67b8xh0TDxeLTu6JJxN8qxaaSuCzPeHV749UTowM
HeXSCdFBRitmIGN4G+VHQoYx+N4Fdbdo296abViN0WQKd1kzD2zPf+PRqDumYqtUaoTw5ZfWDH8Q
TnV9dabnXF+gj0BGbwAbvIdwi6SffL/vXIB1YWWDhQw22LhQyOgdDHTTl/3fgAxaISPQP+A/19WJ
vazYbNKP1mxnPqLrNs70dn4WGDwbGOyt2V0+LT02CiCeC6vugJ2FBfYdU2qM42u0sQ4DL7iyHJFI
okb5tofmEuZ2eg+eEaj4xlTETCEjl/RDkUVqhxLIYCCjnkBGOUJGvQXadvCOvAfuEvh0h6CxEJwK
aLGK6jTSfarsfepLX3wgcqIMs/q35YHqxdRGw0S7LsJhoJxGGH62nuFnSw9G4ppxwRhdMcDMYaMn
Rfr5j4zRD/INudJgLQJjt/HDLoefyb8Z3tBgXlLGDGx0+sc7rBihQUEqn5oaHt6Rkgh+aPBG3hHd
aKcxoUsT0aAYt/YB3Bwh3HbdZHj35czDlqkHDfFHVIK2cnlTKbQquT4lnDDynCWopBL68ZFHY5Q9
6VJNPvOrz39JqW+Mb7yY3zxORuu00n4lLh3fqRM3V8TaDImHFJmFL8bdMQe1R9MpuO2SAk9dC0rP
Ecoe8vcFeglbdA+SSz+5MhDoGULS/qx/APW4cNuQhQw2WMhgg40fkcygL/305b8PpvztHH3ZSzOH
P1Q92v/OumdjBBDOgRQZ3HM97NMt2quaW2eRNpjAZqSd3y38FpOIVrvitBk4jcXo0nmyXOBWgK0Q
fHpJuzkCpy4dSngxTtxkVYrDBG76ynAyPFjcpwsWT7jo7RKHmR4mLNFg0hItOqwG9YUUHjGFXhG+
r1Bco558YPsV9/8Kc/uZAlh+MxzQzKwyZdvKYh1lIsIrjWpwKcGNkhtcMlE1aTEr49EJPEaJRydx
qdC4FWtFaf8LnJ410KbCSZr8Cqeeh38CLVhJr9EZy3L+yPSpCz43vNSgcWiLmv8DL5lZk5mSQxMz
7fWlGRnYT6Fm7o8ZAhcZOj7zWjEKVFghq8aKmWNKOK6gTpbyyPiomH+8lN+s4JO/q0ktdalkLqXc
o4n06sKa9CK7mlAar9nCdWigySBuK4+rLZIqnxfcPAlS+ZAlhT/dCzu3T60z5dVowm34WuEvalMH
h08zum2HPB8h/eLgGz0aOM6XA0dFcJ8axb99Kj4ZoT8KR4dVht1MCkDZUAu0lHHctFxKmwE8Cvpv
NPEcak69mttgDK81pdZVzNy6Nm3Z7ZAbj1Ke0zPSFJsUeAgPjrRtD9GfgqFR14MuPqGaJJYw2GAh
gw02xjQG6GpQhjAGgmdd+r+zp04HhvrPfH5syb03JIShnBE5lT/zcPYR89QqQ+RhjbRKLaxV8+pU
ZIridpQJUJeC0V5U4259u0HQrBXUbqGT5zRDBCHj22P4u3osv3DSeMEMl+G8PATTv3CezqMWaoug
tULqNMTVqMYfKJr51BJ+XgQkciFZAL+/i0yT2TZLrk0f5TFJO8rFzMrbpcFBmMapohyl4FRwm3Uj
Plu0WPXI49PJf97wCLWohBolhtfoI+0VFOOj8UPG8NKcGaMggxealXG0hAb+iEYYyhCEEkgMZ2hw
7m9XMZKdPEbHrEMhPG7EsokmhYCgRote3myQuQ1it0lYrwGs8dSKapTyBl36rrfi/3wbZHMhgQM3
Tof1T6TvV89q2pXvLo9uMnCatKFfoaIRgSnNCbZ+hF4f5EiKhozhMRoygnmLkBA4c2Xkbzz8FjTr
eSd3hvvMfLsSyGhCgoF2I+VVkb9R4DVGNOpjbcZxh7UFli2Tb78GClIhjAMZsfDm2jWdXw4E+gL9
XWwdJxssZLDBxsWU9qCzF/3MuXk0ZJAx2NsTGOoODJ5211asuPfKcArSZOgI/4c7Ij8suanWfFml
LslRLrdbYN92aNRDqwWadZymUmjT80+Wi46aOb6QtrQ3uI+ACt8etdytjnCro8hwaeRkHezU84N4
QQamDYShcd4qf9QSf2Ry6jBLGxXgNlJOE69KI3DuzCp7P235rZApRNv6y5PhlRVRhwqnNZqy6rVU
rQY8FtRNd5H52Cw4WSbrMPBaVdBKVuf0RgPTO0OIh8mjOE1w3k7QsPDGSAKf2WjARIgbFUWl/yNL
Gb6XsUbtX5wvejb6t/u0wadKP1seXXdJp0MIoulxj8luBJuJshl5NiPfYeC5FeAtwZ86ZoU2KzRq
AfGC3McitFkTHOWTK94veOi3mP5JBpidDE/fD4a3Yp278mxlsQdKoUqJWls+M413amGLSsqIYSB7
GYJJKRfdCjRcnsloWgRrMhgeChnTBB3kTSN/fhAftXByh+y4RULIw02erZp30ig9phORY6nZyCUg
W68Or9Nm7nk/790nM5bcROXHoABGZjS88swf/d1fElDu7T3VjVd6Wcpgg4UMNti4mGI4aTx0HmT0
dg+gusDZ08gZQ2cCA599cbzhzuunRQFgWSgPFv4Xr+i1vIP6iQ3l6U0fxB0shiZMvwuxQE/PsRVB
3XZoM+IGio/O5+P6VS3Edg9VhEcVTYZbTUaESyvFXXY6jYFzrU5IT9j0CM1V9A4FjpCgU5A5CGT8
P/auAz6Kauvf9F4JEHqv0hVQbNj7U3n61O+p6LP3hlgBBRSwISI2QErallRC74T03isgIL2F9N2d
nbnfuXN2bya7SUgQJMKc3/1NJrOzs3dm7j3nf0/NX0X2x7qXRJH0UJITSwrXu6ZFd07WjVgxe+Az
k1mJjb6EPDSKLHnfdUdIz1wQq8x3lYGDvHCSvZpkhzAzx741jcmjMGaSRdLKsrBEY7EOWOS6tVKG
1YGAOTnCLeRqfXM1MmbSO1oMQG3YnrPZVo/TsedZjs+T5b9CxYZHrs4jK9IFgEV6tGNaDEmOYy1p
DUs6UhHnAifnhZLcCFIYQwrj2VNKi/TMWTtk88phs15wvro7S+I5Jpi8/d+eq7+ZkBo1ND3KK01O
mJEjA4iiGAYymDaCAURWIIaZwGQclhttsXxh5I7VTce5QOH/wTuPIAO+ki03rqzC28wNJVmrWA3e
PTqvvRrv4lVupas8KiKDdq1wT43pk7HmmmVzet49imFcGIH9/JzmTp9+uHw/IApDbY3RWCnnmjsm
UcQZKqmkggyVVOo4IMOagJzXN2GNHzQ1UFMtgxpiLbRDe4s+ePvlADfiRUgPT3LPeMe5b/XdtGp8
avSgnPjAhFCyYwUpjCN/rPcuifIq0/uVhruVh7FmMcOj2r+p26NsUnG0lgJ34UiiUGE7QI8N7mOY
Zw0VKQkl+3SkQssAzZ54hywNSVgNAtIvK67/zpBBSz7yeng86ePAfDUeGEMWvOCXvXJMmWZQaWTX
XK1rho5kx5L0aLIzgmTGkaxY9m+e7P/BPDNC/ctDAveEuu0Jc66QGxoLSqyWDquxwy1X55at94AG
Owh9SqxmjnNstVa9iE3TNYc50Ek2kqkWCqzuLPJDc5E74AY4IyvKOTNaLmkWy9xmM2NZtbn8SJb8
O1vPFBg5sZ6p2h5blg5/9S5yWz+m7OlByGOTyervRyRsuD55/YBMnWemjEj2riP7N5ESeCBay6NG
FQXzwNA75vJcJliaTpESo4hX041sckfWWqzOuXrWLG46VhVOeZxbUaRrvsa1WOdTqg8s1gTlrvZL
Wt41QTPx45fcr+5HghwZur12qN/y7xYc33eICrS+2oKMG8x1ZlplpifOGg5ITC2nkkoqyFBJpQ5C
iuRdkiLA1WSyFoOtb8BS8WeOHaOS0GCoYY75dYYlCxcN69XLR1ZsjOtNXv43CfkmOHf9yLz1fdL0
finhHmnhvjkaP5BAJeFe1trcjkqjgzK+lOeFtNbvtjT0rGw2CySWajsc75q3lKUiPRDtkv07U7wf
3hqYF+MCEjcjxj9n3cDtYUNmv+g4oQcTqH0dyOTuZMZ/yLZfBhStG5W1pltKtEd6vEv+JheQylmy
fQSENysaDtgopFOFDDLQ0aGcNTuQIfsioBomO4p1iaGHCItX47m3cl6pEq1dbI6uBZyht3rORlks
FFacwf1SndFewxCA7DZbuNEvNTogQeOTrAtOjxoU+V3QK3eRq9xJf0L6EfLwGLJs5uCd2us2hvVY
F+6SEe+xJ877z1i3vdGsG7ky2sjXcS2Fo+VXrD687FlFeJWEBZaEe7PiqPx29I2tUK94vyxDl5fc
PBhkkf112KOLZEnAMiO9UyKCkkJ6pWtGJq4c9funAW9PIQMDmOtxoCv570NjYsMWnTxYxkcsDFcY
o3VGs5EKlQ2nTtcdkSNU1QyeKqkgQyWVOiTIoFKj0URWcEgNRovyWRBEzM0MLPxsfW0tSzIAH9Vu
WRfx0O3X+MpK7M5yobVPnw1au/SavI3XZa7tu2U1AWGfG9no+GnJiKUnPIkFBl6iG2BpBCsyXqEI
YWhipFAKYGvwQuZycjTeDU7O+Y3s1weUhnkn/UzyIpyY7I91S9a67Aj1SYmdc457AACAAElEQVS5
Kkl/ww8f9ZpyI+nuTQJcSC8v8uQdJGTB8HTddZmavgm/yVmrNVhMnLkdFMpuB4XW2I3Spt6mStzD
czlYhK7s+4nw6JxbdsvhbqXhHvLWzRJFYtH0NDGUFDbqM+ToUF1jeKfV59TR6iIq91M2rORGkbUr
yabIvtv016+YN/qZWx2HujET0lUe5N2HyLIZJDHcPzvOKzPaMTvaIT/Go1jvW7TCq2KVX0WoR2kY
KdWzou3layxvzVJy3ZqaXelwao2YRbdQZx4OwwxkmsYGQKQ81Je1MIZICuUeZkWTtBjntLiAlDUD
tmrHLltw1UuP+F3Tl3RxZO7GXTzIk//+V+KW9SzkVDIYGqobDNVGproQztRUVjOrniWPJ7TK6gY1
XkQlFWSopFLHAxmKcD452E+wNhFTa2BgIGwbRNEoZx1oEGsEsZrlKa+tPvnHgR9mfzFp8KAANJn7
kEnDyKy3yK6YsUn6/in6Hmn6rumR/pmRHllRjo1Zw+XaWkwcyoKqPNy5ItyxIpyFYlY0CzXkpswY
AduKGOf8UFIc7rxX71sW7rNH6/9HlH9+mGNOqCwU49xyY32S9YG7NN13Rgzdrrvux2+G/+te0tmT
dHYi/TzJ/SPJwte8skInZYeMyQsZlhc6pCC0b0F4Z+YpokBFBZEt+ElwY4c1qXaB0n/zXA36Xxru
guakctgJt0R4YghGEzTDQ2xYRKtbkxAYHtiicba4TYQHyoXXuwF+ilza7Y3nyPiBpJsjK7c7woe8
N8Vvyy837FrZJzvSpyhefhc6Uix7z5Ssdt4b0qlshX/ZKu89Oo+KKFYfJEcrxxsrXC4wqpb1HN6X
4k0xTY+MmZjuKtyb+d+wxqqaYYE0wBmlYV7Q4AToZ67WN1PXKUXfM0E/ZN2qUW8+Q8YMJF19iLsj
cSXktpuuX/jVospjBqHWUlXYaMT8coYGsUqgAC8MADUA9xpNLKMnpsdQo1JVUkGGSip1JJKUCAMT
CZgAOkissbShZsoQhmK9WG+mtWb2qdikVAoDINVpO+JfevLu7gHEy4GFF/o7kfsmkHlv99+8+u5d
2pu3hQ9Oju6escYnNYqkwxI2kkmvkihSrmciqizEEdqBSOf9kQ45S8meCGYBKQkl+6Nci0JJmcYF
Ggi2ojCXghCn/DBnVpBTzwqI51kDGXiWCx4eWSB7AGQxj0hnWC4nx3ht13VO3XBV/Orebz5FrupG
gh1ZmsgehDw4xvGrV0cnrLgvS3t96upeWWF+cj4JFxaIEcN8NWCtn6F3TI9wyopwzdd5l0b5F2k9
88Jc80IdisJJqdahXMcKauToSWakA2+YGT072gn3YScnxhka7MC/cHKJnOKiXI5wKeOISkfKIx0A
N+SHswbYojjSkTUdORDlCCCsbDWz4OzTeZTpXAsi5IDPaMeCNV7pWv/ty7snrZ60c+kD854ZNrkn
y3jRzY30ciM3DSGfPk/WLx2cGTMyTds9S+ebp2NV70tkT9IKDXvg7Mqh7qVh3qUa9xK9MyCPIrmS
e75cTp2BjHDHwlDnotXu5SFe+8J892t8WAU7Hdmrc4A3WBzmyMxMGq8yrVepzheeT0GEe264c3YY
gSaDFUeWn2ONd1Fs1/Tw3tuXD9csGPXuo34T+5IebsSHEC9HcvXoAbPnfpBbnN5AqwWWE7zROCJZ
RqAgN5Ocbk6UbBRyKqmkggyVVOpwIKMpwpCTZ9RbcYYFZAiWREeYV8Nk+W4TRYilGFtt1YkNa2Me
e/hhkBl+coKNzi7krvHkgxcCfprTc83yvpnrhmXGBWdFeWdomNQBOQpyGjBEhc4ldyXZH+sKAhta
XgjJWEYqIp3L9U6FYaRM57wvxuvAGt8/YnzKde5FYU65oU65Wu9snXcui3d1VurwSy1qDzkkFYMa
YpjXRXoMyYh3T1/jvzuqx4ZVw5bM7PvI9aSHA+lO2EK/nxt55k4SuiA4WTMiRTtkx+rgjLieqTFB
yVGByZF+qZFeGdHeubF+RWv8U1eT7AjHYr1bWaR7ud6tVMswEAjmQoAR0cw/A7a5MY65MWw/U88Q
VZbst8Eb/JurI7lhLK0IdLVMx8BWmZ4hDAArWavZRwVaAGEOJTGOxVFOhXoH+DdrBdkX7XpwjX9+
qHv6cte8iE5l8f3L1g9NCu+eohu6I3T0zzO7/+d60tuB3U5PQsZ1Iq/dR8IX9EvUjEyN7JWq98uI
dM3SO2FSToRl5XIEL+AMOW7FoRiO65zQc7PAGmsK+6XRznvjPA/E+f0Z7f+H1qsixL1kBSlYQUoi
2LfgDRbrnCqiPUsi3bNDHTNDnbM1HgVRvkVxnYrXBBXEBuVFB2ZFd06P7RP9S8B3Hzq8/Ti5azTp
50EwXqmHl+9bz72Rn17EYqepWCNWG2mNkQ3CJlY8GWSIiDMkS1otsbH4sKhqMlRSQYZKKnVEjMER
BoIM3iy5ybkyw7bQq1UAGEzGmob6BsGEhhVYd6KJZeum2NdenNK7i4MnIeglOiqY/N+tjr/NGrNt
xc15sTenRwxKXR1QGOVfGueVq7N4bwDyqFjnXhHvyiIdNEzW5ssZtEDuZoeQzFVsWyAv8bOZssEt
K8o5O8pi3UATjLIVKUIos6NZDGdOjGuG1jMjLDA9LDg1tGfCij6L3yPP3E5GBJFgZxLkQgJcyY0T
ybTXfBfN6L5h+eiMNdcnRQ3bre2SHueXHuu0M4QUbyL58SQHLhhBclHfEOpcEMLUDwXQ1XC2BaxQ
Fs1aaZStu2sTv1dFXu18LbtNWPSXrXUujnPIByyiIekRrGXpGDTJiPLJiO6cGhWUEtk1NapvQvhQ
3XcDFr3X4+2HfW/szVQygC2CHcnYXuT5/5Dl8ztnhY8t0lxVoOmdFeqdGcawQnG0A9YwYw6YEb7M
vKJ1sVhkokhxDCmIJvnyw2QYyJp3nNVVl4N+c1aR3NUMFO7Rk73RgIGcoMOF0S571nsVxbmkhJAU
eBRrvZLCWYxPqi5o26rAhPA+6VGj1//Se+EHPndNIoN7Ex9X4uVEfF3I+OFd5n78TnbiblNVLR9U
otlgFuuwaLAFQ0iWIaow5AmN6Tsl0a74sEoqqSBDJZU6BMiwJCCnjVwb0UYjE5cBg8Utw3KiYtWI
60v8ToNZ3pFoXQPADjwLpEWVSTidmbpt1odvXjdiYKAcixhESF8XcssA8uaD5LcZXbcsG5IcMTQx
okd2bPes2KAUvXeK1iM9yis72qtgjVdejFumjrlxsITT0KJBUpLiSKbMz5Y9B5luwJriydarVGtx
hMSWE8oaYIISnWt5lGep3q0k2rU4zitT75us7xm3tN+X73s9fBcZ2p/4+BBfd9Lbg4wKJHePJO89
RlbPC9odMSwrblhmdM9dqz3SdZ75sf5FcYGAkPJ0fvlalrG7VOtUJqtSisNJURhrJbIRpFzH6orZ
tBI9ydU7ZkY6ZegdWdM5ZUUCYPLMifFODndJiXDL0HhnRwXmxXbOi+2aA9gismfquvHrQkdF/NT3
l3kB7z5DJo8kQ/zIEB8GL/o5k5v6k1cfdlgyo1vssn5bI3ukRHfJC/OvCPMr13iURjiWQR9YPAjL
SIGxHjxJOc+1mh/DgnhzEWFonfI1skuszrUi1rsi1qMizqUsVk6bIVtPsnUMsSVqyM5QsltDknQu
u3XuyVGBGfF9UmIHp8VdvSV0zK+zu78yhdw4hPT3IvDqXZ1IUFfHW+8YN2/BJ/mFacpM9qJBMtaa
zA1oIoH/RVN9nRxLLSqGpUmy2vIaR6kkNlGqqaSSCjJUUqnjgAyzBWcoNBtSE0UFtdSAkLm4Ui9t
AzIkCgLCJFrKR5glocFUWWs+ZKJHjNJRk3hCLpJSf6C0IGLZT3ddO7avryOgjW7OpLcb6eVKJg8l
06f2+H5G0LqQIRkbr92qHbxpde/UuCFpsX23rvZJj+qUEe2dEemcoSMZESRDwyQci1uJVrQoHtKJ
pcblZbrGrUgOqiyJZJL+zJpOf4b4lC4jxStIcRjJj3DMimDZtdNifbPWB6euD94eE7Q9tsd6bc8l
88g7T5ObBrJwDGhDnMlVbiy111gP8tgYMuuxbkvfH7Ht51szNLemhI7ZtbJXUnhwbnTXzFXML3Jv
rM++OF8AMSwjZ4RzsdZVWYuEtzydc8YakrqepK13TFvnnhrvnRwTsFvfeZeme3rMiPToqzP0N6Ro
btq6dFL4F0O/fSVg2uMu1wwgvQJJJxcS5MxSR3RxJIMCyJ1jyOzXSfhCl+SozpnxAal6jzSta3ak
d1GUT/4qUhHqUBHuWLyK5P/OKsyVRzrsXePMVTuWzGORjtl6F2g5sltJrs4hX+tUEOFeqPEq0nqj
90lOmENmGMkIJ2lakhlNstY4Za13TlxL0ra5pG7xSVgXkLpxUPqmiZHLrprzXqf/3stcXgIdGKD0
I2zn+qsC33ppys7E+P2n9xhpvZEaDLTBIBoNJmNVda1otpo8BCrWUeZS3GAtMyLRpt5C6BVUb4Ua
AlUq2FRSSQUZKqnUYRAG5SoKiVJbR06zUmNhXU1KchNlHXWjmZxW1wKqsMAL+UOjrOuukWilmZ42
0yqDdNYk1spXoEI903II1Q2pOxK++mzWPTdN6uLt5ElYgq+uXkyI3jSOPPMwmfVm0NIFQ+KWjc3Z
ePvm1YN3hfdL0ffMjA7OjQnKi/HLi/UqinUr1DdN1sl0A6xKZ66WBS/kaVl6Sku6zEgWiZqzmFQs
dT2i8z0a67M3yoWZACIccqPcksJJss4hNdohLcYxLdolM8YrL75r0dphebE3bv/9+tWfDZ75X89/
jyIjPRjO6E8syIOBDzcWuPvQRPLc/eSt/5CF75DlMx3iFgZtWdYnYeWgXasHJYUMTQoflhYxIlU7
IkM7Kl0/KlM3Ok03Ml0zMkk3bFtk383RvTdF9okP76n/LXj5137fz3CbP835tUfIk7eTu0aRa7qT
Yb4s7Xdv2UG1txfp709GdSd3jCFvPx74+xdjt4RclxQ5Mj2uW2q0U5qccQvAFktuoXEo0jr+EeNU
rmfalHKt8x+x3vvgvsJIyjJrsqzGTJ2Ocik7txwt02Hkax0KtXIYS4QHtMJw9/xwj1yNV47eLzMq
KC2qR3JUr4TI/tui+u9aPyxiRZfvvnCe9hp56HYyqAfxdyV+Tsw0FuxLbho/ePobz0eGri7Mzq05
XYX+FkZAEZKxDiAoNZutFc3YsDGzkdU48ASb4Wcxl6DLp7U11hlWC56ppIIMlVTqgCCjkcs3wgul
wURUMnrusWGyWlIahYKcwstkaKijgkkGIgI1GgFwmNB+LhvSTdYcSmfPGqxfFFldblqfmr1z/tcf
P3TvDcF+BAGHv2xYCXYht48mbz3uOedV/5Vf9N609KqUiDHpmuHJIf2Sfg8sCfeqYOVSWW6GQqwD
jiU8oi1mlFxrggfMH1oe5V2ic8sPc8gJIfkRzKRSoCG5IWR/vCOL4WQukG5lEZ4FK90KV3qXarpk
RHTOjO6ZEN5l03LfjJghe3bdsD1syLfTyJzXydR7yPjepKc76ebKgiM6OzLVApOvzsTXiQR6kGAf
0rMT6RNE+nQhI/uTUYPI2MFk3DBy9VAyZggZPZAdHBhEBgaSfv6kpxe7TpB8kSAnViamuwfp4ky6
upLBnZhZ5On7yfvPkJWzA3f9Prh47bX5MaPTw/pmaLpn67pkRvjnaHyywtxyw52L9G6lUe6AMABM
5EUwxUO2bGkC6JARRjLDSUm084ENXsrKatYQYpbrolCu3lKscyjTOVZoHMrCHIpCSf5qUhDuVaAP
zo8enKwZFfPzyEWf9nvvmU5PP+g7biAJcmUJLQLku/Z1JpPG9Zr+ztO///ZdaWk2Vt2rN4mNpjhA
FsZGTZjZbBZF0Vou1WKYM0lig2CqM5oMJqOybqqkgB/Khq6gkmWgqdoMlVSQoZJKHQ9kNFpJlIzc
bAMyBCXIUNTRZsYRURQs6mtAGILAvwvLVaORnY3wAprRbLk8XAjWtQZqqqd19bTGxP6jpmrx2IFj
cRr9R2+/9sAt47t5yjJMduMIdiRD/MnkYeTZu8nnLwX++kmPrJCJuSGjskNHZYWNSI8YlqZlaTlS
ogJToj1SYpzT5HCSzCjnrEi3bJ0XtLRwkhvtWhTrkatzyIlgGo7yKFZPvIyVGCV7wsjeMNf9Gp8D
Gv99Yb7FIcxfITPSKTPaMSPGKS3KIUlPkqNdU9f4bdf6J0T1TYwZs0N7XdzSa5fPG/v1tMEzXx30
wmPBD97hOWE46deVdPMhQZ4sWyWIXj9ZAHdyY0c6e5BAd3YkwJF0d2T6iT5OzK9iQk9y3zgW3vL6
vx0+mOryzbTA8IWDNq4et10zdod29K7I0ekxw3MigvLDmPGigGUddSzQsvr1RRqXYo1nRVRgqTYg
b7VnXoh7aaRfRbQPQKusKBZTkxdHCuJJQQwDHIAzskKJnFOL1Y4vknUVFo1FhG+2pnO2vleuvne+
vm++pm9maO/Ulb12L++75F3y2VTy1G3khkGknx8JkHUVAATdCRnYtd+/73p4wcwvE7fsrD51RrbA
MU8LsyTWmwSDSFGp1QDvmvtXiMqRR2W0KgiiwSAyg5s8elgzN6LdJiDD3BzIMFusJyrIUMkyqDrI
YFBBhkpXOs6Q7P+3b03mbStJCcTGqEJF6TWMQFGmE23aRGsGMBHPl8zQ0CJjEurPnjy6J0a7dNaH
L944YYCfG3F3YM3PlaWDDJS9Om4cRp68J+Dl/wR9/fGI6OW3xPx+zbaoq3fEDN4R02N3XKfEOJ/E
Ne7Jca4AOzJjWY2P7CjX/BiPwhj3/EgnlgucpetwYov7cFIc4VCuda3QuZVpXArCWbWU/EiHvCgH
zOmZG2kJRs3QE9lV0y1d55Gu9c3QBWTqOmXpumeE988MH5IdMTQrYijfwpHUVf13L++945dum3/s
vOXHztt+Dk5Y2jPp9145EQPyIvrIrRdrmp55mu55muCc8C45YZ1ywgJywv1zIwLyNP752oBCrXeZ
xonlFAlnjqXQSiJYstRSjWuZ1qtY41MY5pMf5psf6p8fHlAQFpCvcS+SK5wVyunSc5ktCVOvuubo
vbO0PhkRAZmaLgxVRPbN1vVN1owAwLTsq2sWfDBo2rOdH72FRal0d2MPuZMz8XewoIquAQ733nn9
wm/m7dyx7cSRo6Y6o+Wdm0X5rTUzmmyxrGQ/8kRKm6g0FC7J4jmHp+Jkla4ohiU2MzIotakvrYIM
lVRSqSknkSRRFPl+fX29IDTWpDh27Fh8fPx777139513jRsxwtvZwY0QD0eGPDwdSWcvpjC4dgS5
93ryzBQy7UUy/wOHpd/4rVnVZ3fMiISIwbtC+iWE9k/WDEzT9k+L6JOm6ZGt78HMIprALE0AiN4c
jVeO1jNH686Kn2lZhvJCvUtBlHNRJEuDwdJSRTepp2pJV4UZq7SkMMKpSONcrHXBhiXpS3SusA+o
JT/MARrssHN0TgVygC7bapj5hreyKMfSSKcSvWOJ3hlaqd6NtUgXZXbzQo1DfoRjXphzbrhr5iqX
jNWemaFMFZGn756r75ml6ZEW2jlD458W7pkS7pMaHpCmDU7T9U6N6J8QNihFP2bziuFhX/f6Zprn
u/9HnriN3DmaTBhIevoypwofR5YXy9OBeDuT/j28rhk54P8enTJ75qytm3ecOlmFnNwg0KpaY329
QZKsfF0U+b5KKl18kKHAoLYgg+tcVZChkkoqKRcmCmzB9/lHJpPJaDSazeYmKxmzePTAgVi95vOP
pr/14tS7Jo2FBXeAXPnCT7azdHNk0SvdHFih8Em9yT0jyNRbXd97vPOcl3r/+NHQyEXXJoTfkRBx
U7J+Unr01SmRVyVq+iVEdE/Udk/Td82PCiqI8i3Q++bqvHIiPDLDXTJCnFJXk3y9a16kS77eJT/K
malDohzy5LiMvBiX3FjWeFrPzEiHDPhITvSJHymaE8soilG4MZjAw1E+7pauc0jXOkJL0zila53T
Wc1Yt0y9a0o4SdU6ZES6ZkR7Zsb4ZMT4ZsT4p0Z3yojtmhrdLTm6e1Jkz6TI3ju1vbaGdduwYsCa
pdeHfXfTDzNGffZqnzeeCPy/u5zuuppcN5h0dWHeHkEuJNCZPSUfYjF/9O9K7rihx4dvTQn7fW5m
YtyJg0W0vpKKJjmmlGmYTEapwWAymsyWvCmKt6NEG+pIVukik9JiJtrpUwWrVVcFGSqppFLLgOOc
4koQBIAdVocSq9NHrelAYUXqxoSwH3//8v1Zrz/+3L+uvX1Ypz7+xJKB1M+KP7DYSrAL6e5KBgSQ
cX3IrWPII7eQ5x8m7z5DZr5Cln7mFzLXT/d117VL+m5fMTxFOzY79tq8+OtYSlDdiFT9yFT9VdBS
dMOTtcOSdIN2RnTboe26Uxe8S98tIbI7b9s1Xfhx3nbquiVF90+MGrA7sj+0BF3/Xdp+OzX9d0QM
SI4enhI9Elpy1KikyJGJ+pFJkaNSosdkrp2QHDduh25k/IqBEYu7L53vv2im+1cfuXz4EnlrKpn6
MHngZjJpBLmqNxnYlfQOZNXgvByYToI12djhRlhlkD7BvqOHD3zgnjvfffOtn5f8tm3zrj1lB8+e
Ok2NZ6h0mtJKajhtrjtNBQNgOJsCN5KiwA0y8ba8KZVUulCMQZk3pTmcoUwtqIIMlVRSqWWSrAQy
zGw2A6SwxCPIRwSRBRTA0hqd/gzGmrr6KkwBaTYYG/0DFQEx5rqTZcW718Qs+/WnOQvmvvPGy4/c
d/vYsVd17upHgrxJJ3cS4Eb8nYmvI1vW+8gRLv5OlubnyI5jG9ydDO9Nxg4i140it13reN9k94fv
9H3sHs8XHnV75TGH155wevNJ13emekz7n/f7z/lMf953xmudlW3m611mvdF11hs9pv+v1/vP9Hnv
6T5v/7fn648Fv/Lvri893PnFh7o8eaf3/93u9chNLvdezcqOjO9NxnQjI7uy2BOWzcyBFUBnTe4e
C2lxYAYOPxfi40K8obdupEcg6d+LTLpu4B13j39y6r8+/PSNX5cv3Lh9TVF5weFTh/HBGOVWLwIq
o3VyjhNjXT01W/QWvJkbJAQZkhwPYjTVNZhqDEK10VwjSWZ8QepYVelvgRdKAGGywxkitU0tqIIM
lVRSqSmZZbLBGS2wHKnGUIthCEbJYJaMcpCC6cyZU038TwWzaDSxZmbJIgVab5CqTSynE5Oqgmgw
sahKJkFPHj9TmFe6c3OiLjR6ycKlC+Z+/dRjjz025V8P3H37zZOugaV/v15BnQPc/byIhwtxd2bN
zYm4wY4L8XAl3q7ERxb5gEJ8HJo0+yPQMJ+ETfOVm4+sa/G37mPzJqRHgHufLn7D+nabOGrInTdf
99iD9//vqSdefeF/33/z9cplSzfEr01NTikpKj125LjRwGJ/4LGY4B6pyUiNtVJ9nWS0AAupSfZ4
bAJtzJUimhpjiwQDa5JZuUxkSbFYk0FGS+9OJZUugg7DZBfFLLRqPVFBhkoqqaQgQaaWVBrKI2bR
EhBbUy/y4EaDWZQFpckg1NYZKk1itURr5VZjprXV5tp6KhmsVeCqBRMKXYPImlHGHSyrmNzYrzHX
AwxcEBubJBhqzladOnboj4rCnIzEHZs2rImM1obowpeHr1gSunzx6qWLfv/5298WL/hp4Rc/fP35
9wtmfTFzGrS5M96b8+m7sz95B7awP3fmu0sWzvr5h1m/Lp6z7KcvV/72Vcjyb8NWLIpYtThas2x9
bOjubXE5adsqCtOPHyytrzwsmaqouYGV9jCboDFVDrNSsG4aTeaWwjuV9T7kmxPtozPgSQomhkQM
DWJDvWQyKuKERBtvO4BsDSahxiichWbD0Jt9dyqpdEFBhtA05qgF1UWHSc6mggyVVOpYpAQT3J3Q
Bl5Y/pVoVZUgyWigvp7lqUbG0mAwyU6KmB3SYKQ1BqnaSKtM8AllxVTOCqwAF4caVYLYIEMNi3VF
ZEVYDDKCaUxQZpNBRORpRUSW00FC8GEpSq7oqgWW2N0jfoS2nFpZs1AHTaS1olRvFmHfyLXBogTA
yaBMFyFZI0KxRybrFroNl2iw5qVgt2A2S2JTTTLrqtmyBWRh2Re51wUGj+KvGE3sIVrCjyX5dTRW
0bMUMLMJBVJNJypdZJzRLIwQm4CMjlTLRgUZKv0zqKamhi8W/4r85l+/TFacLWdOaGa9rnBEMNrq
WOFxACLBuhg1ZloFTQLxLzU19Urn2Eq0XU1subWQr0RqJu+IuWmiKg6ELBnUzM01i6JDtDSW+0re
sRTDs5TEM9vGBtqUK+uIGTZtvFAR96BDDz9YXV1NZeOOylguh1kP09nYIOvYDDJwt8xHQ70KMlRS
qQ2kZI7nvVKsq6tr/cr/2GWNvLCWcGstyKmEGlbtAm/mZoQ3JqXG1XmtXMitSm617QQNTUT+Bd9K
tPVUabYcmNKmlWiUaAmxhShnfzebLE1iPivmxmYyW+wsNqmxWk/I1iGIOagajfYjvLa2livGVKXL
PxhkiDa6ClEw15vFBsHcICF+N6maDJVUas/iDLYGA0t8BKyzoaHh/K4AX8QADSOrKnIZxByaZChw
Wm6V8n4NWh+arLObSF00T+A59dawk6YARSFAZXuGqGhC022TZrRWm6Pt2FqEt2QxhYitnC/vidYm
NN0216z1ZRSYzCb8j5uMEF1ZnFesXiz1irrqwj+izqnSvmZjYsOds2fP4s55TCKVOjDIMBlMlRbL
I0sYTOtrVZChkkptkaImEyp78d/ExMSEhIRm1RLnvA6VbS67d+9OTk6ml0luA0FGFZVWxUONHXoQ
GsNMLOfX2p4sYTk3RXE4hQ8ZcyyVbQlt2QpNJHq79DFtPrMVSIE3otzK9cnMtpVNRWuxD8HcWNTU
YLYEjDCQgWiDYvxIE5DRlNF3VM2fUoGBhhIY/3gQJwLMqfOYRCp1DOWlPciAeVdjEk9QVvD5jMT8
kWTFnFkFGSqp1BbUbnWsO3XqlI+Pj7e395o1a87vOgBQXFxc4CLHjx+/3BY0Np4TjVVlbZzPZduK
RRILVq2AjSnBrtp427fNBPG30oQmipZz2UEaT7bxBRFb8xFRoiZjq5F/ZotyyKBILdJCvqMOXFdd
6X6htJjwHQQcqkPGPxNhKGaNqFRPnj52Ki8rf82hY1nyqoM5gTfUd4hXrIIMlTo0AStEZYZlvMqU
lZXV7tkpJ7PKzs7GK9iw3X8222kRZDSeIXFJaue00UxrFpy0pZkvKMhoL95q1fvVTp/REsiw6kta
d7/owCCDQ2pEG0gsLazVaAj/4oTCgyr9ozSX1ookjdME1ZnHsgqiflkxPSNPL9GjIsMZQgdR1Kog
Q6WOPatkHMAtzU5OTq6urgkJCedxqfr6+tTUVEAYLi4u9HKNLrEeo7bOmNx1sTUB2YKgF/9Sl6T2
1rZtEeCgDyaP+7CP/mjmzpr4ZzTfeBYNOQmXQisjtnbpjgkzOG5AswgQIPKFCxdGRETQppVxLp8p
cGWBDHSoMikOMjVGg1iWkLZ8lfbDXWm/nanNFekJ2WaqZvxUSaW2EXLM2tpahAg7d+48P6VIcnIy
XMHZ2RlNMJeB72d7Ij5sHSbaFhsiIkBpYdu26I9z4AzBCimU2+bRgOxFIdo3qTnAYVEvS/bmj5aa
aBuK8k8DGWgEgeGNfp2AOb744gsY8/fee69Sb2EwGFRzScfWTza7FdDjSsbElgI68sA+UVoRmp4z
K6fo/eTMd8v3hor0gMlcpbCDtlRHTVTmnrlI4/kKBRno9ARAnosZ3IF5CNOPz1WcqCDhUNmOp3HF
I64G8LjSDsrdtmGHnwM7fG2h7INyB4Qon/l4Miy+eQf4v9RaFgt/kbMVZfdwiwfxjoCqqqpsVjm8
t/ycS0X8oXHvd+XKzCQTlc0lnp6e27dv54+C589QPlgbBsr/3bVrl6OjIzeX8J/GgiB8kcfKgsjP
tll9cmVlpVLLwp+e8kdxv+Ooo6V2nnl+2wvKUptvLaXQaLkPYnva+ZhseKQS8gSc7Eq1AYxVPuNw
nMNHGEpKFXFPfPjhPqay4FfmV+Cjjo83foRbFfnAQ5ABqPrOO+/kFXD4d+FfHPw2X1c1HJcaYQgt
bUVzg8lkYO7YLOK8gZUIaADxcaQg6/2UxIk1dTeU77k6Lfkls6lAklP1ShZVR71FsYE1FEUL/kan
ZkmhGrwYOOOKAxlcJq1btw7mnoODA+zHx8e/8cYbsER2dXXt1q3bf//730OHDmG0JJ+ut9xyCwin
77//HvbT09Mff/xxtO7feuutypmZmZk5ZcoUb29vFIe33XbbsmXLODeBq8FlMRTTRsbjDspO6KRW
q/3Xv/6FP+Hn53ffffeFhIRwjpaRkQHHobcnT57kLAO5UkpKCtwI3Nrx48fhTEQw8C1AGPAr33zz
zbBhw9zd3eHrffr0eeGFF4qLi7FvZ86cueSaXpTWaEWGfThSVla2c+dO6CTeHT6Q3bt3Y59toAZ8
Cz6Ct7N37174SFl9uyWQwXk3PEP4rYSEhG3btqWlpXHoAFsuBrZs2QInwIOCbwEYgq9ArziOBPAB
6Ae+fpl4larUBsIRyMdhI1aTR4XyuHJf6ZjJmYByYYNQQ6lpg/EGBzk0scEZMM3xIxiQykUObBcv
XgwDHhiR8tcbZLKH+PY3otIlAhktFCVh2Wkx5ovWSPWCHKx+8tDmrN0PHawYKhg6HT8WlJv54JE/
I+XMGTYgw9QcyDCoIOPCE8xGEBIgbxBkTJ8+HQUPEhwB4e3j45Obm6tcp06aNKlr165wMsILOC0g
IAC2ytn7+uuv40f8Om5ubrD/2muvoRYBJzPXWCCv4Yzj6NGjsD19+jQCGk4YEAFbgBrIRwoLC+E4
YAWbBTTHH0o5iqyqoKDA19cXP4Ibh6sh1AAEk5eXZ7MAulSaDCXjmz9/fu/evZ2cnLDPgwcPBkiE
+zk5OUq8CG9z3759zz//PD8Z7g7ezty5c5UpPpsFGXACXO3uu+/GN4VPBnY8PDzgjcNzxgeODxk7
MH78eCUv5t345ZdfvLy8goKC4IXCMwfMoZb/vkJ0ojg8uBKOK8ZQscHVisBJ6mSyUYkp+QwfTni+
UrfBT6uVCT9qac5y3eq8efPQXAK/i0hFOemA2+A+gvhmVYMq/e0g4xyaNoPAQEYtM5bAKz6Vljg7
ddd4U/04wehbV9etpHhyRvoHBuNRqTHKzJKgVq7nxxP/i7Qx15xqLrmgTAHnP4gWFEiBgYEvv/wy
Lo5RVPj7+wNEGDduHCoYcbE7efJkPD84OHjBggV79uyB2cgX03DO7Nmz8YTff//9zz//hIMVFRXf
ffcdHAHBhvoMvJSNTQR3kPWcPHkSfhe+0rdv34iICIAdwFOOHTsG4AbE3oMPPoigYceOHShKubRD
pgMsY+PGjSBfQWTiD8FxYEOHDx9G4QrwJSoqCu0v69atg98CkNGjR4/9+/df2rh5DgXgjuCxP/bY
Y/gwPT09p0yZcs8990A/8QgI8vj4eB6DB3eXn58PLxEh1DXXXAPnDxo0CBHDtGnTlIUxmzWXwNUQ
WPTs2RNg3O233z527Fj4F9VRAM64ANiyZQt2Izk5GRg0PnzoLe4ADEJAyReyNgYylS5jZQZ/6agR
hCHHVYMcJeAJp06d4oC+XiYc/DYmS65Iw+vjBLfJoMXNiHgmTH9uEgU8gZedOXMmLFEARuO/cAW4
FJ/sHMrwK3PYodIlxRk2W+sHRhPLF262+GKYqamqJnHLpkcL84ZTepUk+FKx58GD43bu/NeRo9sa
g1CaKEiaWfkoUuarIOPC0datW1HewA6fYydOnIBtWloayDb4CJb4XOUOSwFAHnfccYd9aAOgDZA6
qBjYvHkzTGa+poEJ/NVXX8HxkSNHwsWVUoeLVb6gAcaESAX1KJwR4CIDgMusWbOQN4GwBBgBnbT3
qEhMTLTRZMAPPfnkk3DkhhtuQPMK53fwL8hXuJRGo+k4/BowHCIztBDh24Eb37RpE94aVzIBuwSW
3a9fPzg4adKkvXv3wpn4uFavXg0H4daio6Nb0WTAwykpKYFfzM7ORvs0cvODBw8C9oIzr7vuOiUu
7NSpE6C9t956y0bA7Ny5E3VLx48fR0sKBt+q/PLyJhDqS5Ys+fzzz3lYdWxs7I8//ggHYURxzIE4
A/jJvHnzYBkzf/58GMP2iw0gGD8wSpcvXz5nzhxgHb/++mtSUhLHK2hGxAHJYQEsZtasWbN06VK4
eGRkJIxnZQ+hbzAygXHhv4WFhXq9fu7cuT///DMMcuQ/PEMXZ0Tqm+2YZKozYmB2ndFslqjBdCoz
7/NdidedPjOU0i5U8qM0+MzZAakZ4/Lzv6LScWotRihR2rRSvH0RtYtVJv6KAxlc0whIAuQNCAw+
ydFVAiQESPdevXqBCP/666+5NhIWuLAyhmmPqAKVinAmngDiH2YyLLiV8hLN+XAmqvHLy8upNUgd
jiOz4FIKWAZ0Y+jQoSD1n3vuOeQgAAK45xf3RoTttm3bUNzC17kPFwpXYEmoAMDVEvzWsWPHUGaj
qwHX8eL577//Pnz67LPPoi73Ur0XfIzQJVhI+fn5AcyCFRhmyFBCKFdXV3gLwFLxlcFT+uijj6D/
48aNU5qr4SvwlOAK8NH//d//tQIylItLJceHr2/YsAGfJHYDrg/bFStW4JNHZRVyZHhuU6dOBYRx
1113cXzJ9c8qXd7kKBPMO4Cz/fv357bXhQsXcoEdHh4+fvx4bgCFYYwOW7DwQA4AowWG2e7du7t2
7co1rPz83r17L168GC+lnKTAW4BH9ezZE84BJgM/DVeGfWBWMNmRdfzwww9w5O67705NTb3//vvx
ggEBAbD19fUFEEMV+e5UW0mHJoX5Q2B1ienxk8kbtt9fvHekRAeYTK6U+lOxs0EI3rN/SHraU6dP
boRXimWQpUYkYbBEwEpKRwyxMcBKBRkXijBlAsxMPq+4vIf5BtICPoU5yaXyLbfcAnMYVgBKvMLn
PMxqOB8mPD/CVyewCkG+g9ms0fmcQweu20RBiywAFkM2OlhqTUuFvYVlk1JYKpWoO3bsQKcQLnRB
siJDgZ5waYoiEM4B2ASM6YEHHrDxKfv7CW9t2bJlCImOHDnCX0fjeJUpPT2d3wLAMjgCC0dEBvjw
AWTAs0pJSQEQqYQU9iCDQwH4LnYAnjMAnZycHACOgBvgfMSLeBrAPrxmSEgIYj74dP/+/dgxAH9K
Xbea7OiyJxgDOFwB5sIWFieff/45zKlvvvkmMTERJzsM6aCgIDht1KhRn332GcAFAL6AleHImDFj
lJqDtWvXwkF/f/8pU6bAFYDbzJgxY9iwYYhLdu7ciYwCz4eh+PHHH+N1br755unTp8OVYSLj+ARs
gdecP38+2v6gD8DuHnnkEUA/06ZNGz16NPoeoes3D2a55IFmVxjZpXprJdib7Qj1Naeqqo5SWiWK
h7PzvtmROvKMYRClnQXBiZoBZAQC1DhT0ysv78bc7A8oPczS75m55UTAojyWX+bR2pJozXWrgowL
xxowwzRMURs5jdL93nvvBZZx5513UqsL1cMPPwxHYOZzdQK/GnzXRSbuNMDdP1G6I4/Q6XQ2VYv4
fEY5un79ergIMAKQjtTqPsadQpSxnevWrUPtCO82XgFELLA2XM3wBQr0GTsD/Yf1E3dsxF7hFlZg
HUFNCr1F9QMsvDjsQMcXjD0B/gufwvPh3vv4wFeuXAkCHu4d8AcgCTgBVpboVw/3zgFfsz4ZcJGj
R49qtdr//Oc/uI7EtSl/d0p1C/zuSy+9BI+xX79++PqgewAu4bQJEyZwE0krHnkqXWaEVjkQ4YsW
LeJrDF5wJyMjAw2pn3zyCbVmnoVtUVERMorffvsNxgwGQx08eBD4kr3GAh3CBg4cqPxd+DnkMOHh
4UqOtHfvXsAoMI/wX9iB7sF8v+eeew4dOkStthvgJwh90IuITzcVZPztCKNp7b3W0tYJZsPpfWXJ
BXlbqVRReXbD2s3/yirtKdBuAnWl0Ey+VPCj1NMgBO3Z03/zlhsozaWSUTLzLPsC1v+z2Ep43QCW
sM6ggowLDDLS0tK47wIs4nGCcdlw6623wkcALPhXULcBaxSbSYgcAZUiIL9RePNAFZTuGLnw5Zdf
4k9w60wjeJWDIDg+QLsGF408DJWDCRCieH3laeiImpqaij/Kj7/11ls+Pj7YJVjQ4KcINZD94fGO
wFyA98FSjOuQOJ7jcaTY28zMTHzsW7ZswRvB5wYPH/8F7IheNXinaKgC2r59O7wmeALKxBjA7lF7
DGdyaAgcGfXbcD50QBlOkpeXhz+BJVSqqqrQzxTfrw1mUvnoZU84ZgC/4uvm8w6ZyQsvvADTH0Gz
UpZzlDBp0iT8ojLBBvpv4pQ8ffo0mkcB+FZXV/NBBZeFwcndg3BBwpcxwAewJ0uWLOGWXGVmIJhr
8F24AsbHKRPDqL5EHQFkmOUaAIgwrMu/eir9uSH+uxjdXFHYmZD4XGr2tdXioBrJkVInSt2pGECN
PjA0KPU9W925rPya3YnTKD0BF6mqxHhWoc54TMYZzYEMSTWXXCDCKbR+/Xq0YvI5r8zwf8cdd4Dg
eeKJJ/j64L777gO5giZMFDnojYU+Ftdeey0uVpTTmKMQpdqDfwrd4KIOTwBuguvyyMhI5ZznicL4
4hiEK8pCvDh0gLuGbdy4EcMi+C+ibwHcLJwMzIsnIuNb7pHOdy7VS4F38dBDD2H2EfsADTiCrBZ9
dakiROi6664DXAJbWPMBHASefvvtt8MObB955BE4DR/d7t27lV6xcPDo0aPeMgFAmTdvHjrrISUl
JeFaU6l2gqfHXzdcGbVKiNL279/Px4ZaR1sFGUioG8OQLto0Ux8aR/gA44kucKgXFBQAUIiPj//p
p5+ee+455ZkwkWEkAzuCuZCbm6v0/rFJvAFdmj17tq+vL0wEDkR4eC1qDUePHs2ZDAozFWRccpAB
CMMSrWrAdyEajLWSeJxKWVHaVyNW/+/wgfnJqZMLyvqYaFcTJWYmyt2Y4yeADNGTKTMa3P483Dcx
+fGaut3AlgQD1uYRZZBRJaGFpDEzv4mKWLhYBRkXSCdPZcdPPm8xfJxPLe4pqdPpqDUvHvpMzZo1
S1kxmUvll156CT598803+QRGM4cy9R78yz3DuS6UYw6MMRkzZgxc56OPPsIT0K9TGd6JDAVxQ7du
3Ww0IsCnMHM2SEfsIfzunj17cOVdUVHBr8O7pJSgHYHgGfr4+KCtGsNZ8Y1gV1E/gZEg6BOKLnKA
upTKhiNHjiC7hBekDPMD1owigZ+5Y8cOtIyUlpZSa2V5/GmAocCdXVxcbNKUwUcrV65EJVB+fj6i
osceewzfJr44FWRc4SADBwAMKpx606dP//zzz7/55psvvvjiq6+++v7772Hn7bffRnRLFcaOlJSU
xx9/nAds4/KAqx5xRQE/8dtvvylhh1J9wqEwDkiM1eLpfJSMDgPfOnXqpPwuVaNLOgDIMDRYEmnV
1dVgSEhdPXChP/Nz5yTufCo14Rl9xPDc3P7HTneltItJJCYzjARnSr0lwZsZTSRf0ex8tqp7Ru7k
4rL5wEHlxJ7MX1SkZwFkmOWoE2t0iewNKooXKVfGlZtWXJm0iqe7gJU0TLCPP/4YjsMSBAQ/RwkP
PvggHPzuu+9o07x4KJ554CiXf8qfO3z4MHCZkpIStLwqlRNciUKtbpioh4CTMZ6WWt0YASJwhXxh
YSHaZZTxmUjTpk1Tch/sCSYPBeYFGIV7EiCvgSPbtm2D7l1aTQZfyWk0GkwRhrfPkRmmE8BbA0jB
eeuIESPgyLfffsufFX+qcAVMp8HXZ5s2bcL1H7wjvCygRmDimNbMhtViyVa0SXFYhpcC0APIBvj+
008/jWoMwKw2L13NzaxqMjZu3KjMquckEzek4hcBUqNmDmZfREQEDE40vMKggmkLbAfY0Ysvvsgd
rfAnEB/AFbibOXfhwnNQQQsjdvHixXAaupfxr+NYxYvwy6rWvY6lyWC8CLiNSZTqDabTEoXlZfGq
kAlHDj9RX/Pyom/JH/uCqmu9zJIbpU5mBjIcZYsJgAx/5gEquQimLmX7x23d/W9Ky0UAK2ZaW93A
MoXKIMOCM+TKE7IhRhnOqoKMv0Aw63BaglSA6Q0r/g8++ABW/zDrQNzu379/7ty5uLT98ccfOb+A
j+6++244CMsCG80kr5uM6T5BXH366acFBQVoHwVk8MMPPwwfPhxTaNhjHapIm4PSq0uXLnByUFBQ
VFTU6dOnYRl94MCBmTNn+vv7A6dA7wS48sCBA+G0yZMnY96O48ePw+Lmvvvugw5gslHeeWBe0A2M
iLv22muhG3/88Qd+tGHDhnfeeQfuFzUHl5C4nwrcMvLT2bNnU4W7OzyiX375BX3pASCi1IeP4uLi
4CCAkszMTMwjhBE0CFnWrVvn6+uL2iC4FEgCAGeYqQyTlwNeQe0IAEF4yzw5IzxP/kKV4ANxGFyK
gzmgiRMn4rtT3pEyCZhKVxrIwPT/GHYEQ+7dd9/9/vvvv/76a2AgixYtmjdv3vz58+Ff2AGGg3no
YVbicIJJCoMZo9+RM6Snp6MzMgeyCxcuhH9hbAMP4em/8FOeDBTPBNYBYxidQpRFVWD/iy++QNCj
KjA6GshAajAAUjSYzJX1RuAtlWV7V8asGVR5dpIo3LlzOykuJNVVTjVV8Pp8JQm2DkyZIbozkCEE
AMiQRL/jZwdvT5p49mQcFWrZ7zD2VivQM7yUsfxTtQxkiBcrr/iVG8IKslkZ/aF02AQCpqCcq8A4
Hn30UZirMGOVZcl4uSNc7E6fPp0vU3iKa6RevXolJibyX+fqdJ6JC7gSysh9+/bh6hwJOtapUydU
b6BOHnM2oFmEr5Cgbxjh8vLLL6OrqXJdAr0tKSnB0AxOeE3UxALSuuQhrJxQwQv06quv7tixo7S0
FABH9+7dec+3bdvGGSI8t//973+olH7qqaf0ev3OnTsBQQIHv/rqq23yktn4ZACVlZXBq4Ex0KdP
H8Arubm5sPqcMWNG586d+boTXxa3cOEa8dChQwhG4emtWrWKDxU8mVeoV/nolazJgMGJgyQ+Ph4R
Kvey4mm10AAK45nb4ACt8kqHaHhFtStMWG4wRTUbnI8BqPaqCO5qho4Xd9xxh02NRgQZaIWhipJp
6gu99CDD8iLEBkM1wwQSyIXTZno8XPdMyd6raw19DA1962u7xMcQY40blQJFg6tsK3GQm4sk+Ms4
w4WKntWmboUVV2emzqRSpbmaVT0RxGoTrYS/gsUlwyTRKoYzVJBxYQkmalJSEoglkN8gsZ577jmU
uAEBAQD5s7KyUKKA1OdJsa6//nqYkLD+4JUMkQvAPreeABMBXvPmm28OHjwYZ29wcPATTzyh0+m4
7UM5z/kanefUQu9OWAD99ttvU6ZMQYno4+Pz4IMPAg+iijqr0LetW7c+8sgjqPkYMmTInDlzYBGf
kpKCsAlVLLwgAhZ+XLJkCayTePzqDTfc8Mknn+Tk5HSEwkgYowvPB94OhonCC0KtBgj7bt26RUZG
ojIZ4RqqIvDuMFoVMQHas+GFYn2WV155BdOswRPmaV7RUQNhAeAYdPDEICCkkSNH/vrrrxyR4PNR
LvVghNx8883wW/BD/FXyUimqreQKBxk84R7wFhjGwBOUaXg4K4C5DF/E8xFbAwuidoXK1q9fb++B
AbwFjsDw5ulzuNkXGBHW9wEu8dNPP8EsAJChLOVqg+Zp07gSdfReSpDROEiYq4RRAIQBC9FT+cXb
wvVPVNZPNFNfifpQ0Xf7enJ0H7y73g2V7sxQQonEBDpgC1mTIbhJokut5Hno9JitG5+lDYeZwsJE
BXOtmdYAthCoKMB/rHA8/ESNai65YMTrFcF6F7mDsqwRL7Cu9O7EJb7S3sn9+/jqn9fQUq5lldoO
ai0pThX+ECjnlKKL+xPYXJ//rv0SmetUuUs5vxEb/afNjSg9IjsCKSu5wDYsLOzZZ5+dPHkyoLRf
fvkFXhP0/84773zggQfS09N5rAe/NURmTz311F0yPf3003AFwHb8WcFXcnNzb7vtNrgm5+P4TIqK
ir7//nuAXAAxP/jgg5iYGDiYnJwMOA/OB5bNg32UDxazF3z11Vc8Axi3oFHVRf+K12TgfMRAMMC7
8+bN4xYNHCcwrt5//31A/PjF7du3w5oHL6VURQDCADiLF+FLGhhjX3/9NaJqAN/KmV5eXg7j/9tv
v8UOwMCGc+AIVRSOR5Mr5ncBDMRXI9gxNVXG3wgyeJ7vpjokCd4F+0gwMjVGbW12dPw72YWPm+kI
I5ParkYDqTrpsDWeVB72oLQPlTzMIjFLgDOcKPWlkg81u0iiU53kdPzswB3b7z19eAP8iOEs5vkE
hGEQqMnMQAa86yrVJ+MCE85eLDbBHT/V8X4Zk41Lpk1KtHMet8epCEFQIcTVXW3vjP0P4cJXKQNa
gWJc/PzN41ZS0CV8le2iC34d+8siG8EKi1y7qVwhrFy5ErUOPXr0eO211+bOnfvll19OnTqV5+7j
oOTGG29Eddonn3zy7rvvAraeOHEifhE1bUoUfvToUazkB+BjyJAhgLBnzpyJnsiOjo4LFy7ErqK6
AtCzjbs6dJXDFHvtRUuPrr1PW5m9A6n14d3KdZo9ju6uym9d2PFpf6m2jKuWPuWO/6gdZ1JdtBZh
l1Nyyv4YotFkNjXwdJz1YvX+2jOxq0K71QkTjaK/SB0kZhzxM9b5JO8iB/cSQ62PJHrDQVEiADVE
ljbDhVJndoR6Vzf0Pnz09qioB1iSUCMF6GJgoKbezDxA0b9UwAryF6c+2pUHMriCITExEeezvXJS
pX80nmidxfx1MVlXVwc8GhPJP/vssy2xv/NjUkruye1BSuVWW1g/9+zj/573XV8ofi02pTb2h8sk
s5XOQz2Gj5FLows73mAkoOMwLFq4FFHmnECNxfLlyydMmIDin6cGRtk/Z84cPAe+lZOTM3LkSEQk
3HgHaCM+Ph5xBvodw+2gs+eJEycAjqBPN7p7485DDz20Y8cO7MN3330HP3rvvfeifgKgj00Iq4+P
D5ZlxkygOOSaxcFtfHo2eKIVQN8STLG5QrOghI/zCwtS+XjDYXOhBoxy6HLblgwsTCwLlrnGLNSL
ZhbuwXAF+n6yNN/1wtl9VCjYuv7xouL+Jhpslhh6MJudqeRjNgVWlJL0FFJb7SmaveQcXI4iJSIT
6yzYRMYinnWGzodPjIqMHU/pEbOJKTGMEoKMSgY2JEVmczWE9QK+bJhUwBQ4yFDpsoQabZTl9mSz
9lISKi2OHTvm7OwM3HzLli3KdO8XBATbC2Ylh0L2B904v3hj8bzor68OW/q6uQX6K1qHtmgyzO0k
G5mnfCbz58+fPXv2gQMH7N8jnMAXMHCkoqIC5PqCBQsWL168du3a0tJSpX0NCYbT1q1bv/766y+/
/FKj0SAy+PPPP2fMmIHxVtyiij7jcML+/fsBUsybN2/hwoUAR0pKSvivw8mpqamff/55aGgofot/
HW4hKSkJOo8op+3885zvqyVQwp/hOcHiOWGHcqra0IWN6rK5TXiwyuxHrXTeBkxj/SN8m40GtTqD
VbTDq6xmmgyRV0ytTNgVVpAdRxtSTx35QRfRv75hokEIEkTADW4mgQgCQIouddU+2zaTI4eIyegh
gwxniaLRhIEMkYWcuDYY/Y+eGBYZPZrSA2aBCiILMRGYK0aVCjIuFiGQ5NEZmIVCFcxXMtRoL73w
wgswcsaOHctzorQupG0YYitdatbnjjsSUYWJBC/SLPPl2UHse3KRdMgX/DoX8Cfsl8UX1szEIQh/
R8oEevx1wxHEhRgtz72yUP9RW1uLUa/UGv5qkUMNDXhZDlYwusTeuoHuGtydgucvVj5P/ikXeNSa
uVhp8kM/dPsBfKEcQltXJNhg/Qv7E22H1BfPJgjvxWLx5HVQmbyvwvQYZtkBl9LC7xffr4t4vqFm
2bq4q0uKR9UbhgliJxlkuJtFR6PRRa7t3iUni+Rmk+oqB1F0Q/fPpiDD0SD4HjsxRKcfRmmZCNcX
Wf0SMzVItKYZkHER6Eos9Y5cACfVJbQuq/R3kj3DQj7CmWmzylJ7wrXmlClTHn/88aVLl3KdfBu5
XrO2AHvkga7BNgoMIJt6N/YrqtbX8dKFI/EvE09e0iyhmYPL7/Pm+1xc2YO5dlEbnzAP/rLZV5pv
lN+Cf7nrhjJmDbdKAxn3RkecwaPGuDs5VaTB4AMSvqK8vlL/b/NMzqmvauN7t1n643v866jOXtfY
7FSy13z8xfGDziv2t9DS7bd0HXiVCPuUi4SGeuZ7YZajCzC+AxCGJKeyOFOzImrdDZs235GQcIMm
gpiE8XUNwZQGAryQ/S1c5cLunUQhsK7Gc9cOcuQwqa+XM4tTJ0FEi4kFZAiC3/Hjg3S6gZTmSmZR
EqlZwsjVWktt1oupxrhCNRkcXnClYsdJEaHSBQcT57EGOidPhMUfT5HS9p9rViadc93GV5BcnwGM
+zxsJTbOGe0CEx0Bi9ssc9tILV3hL3ZDKVRsQkPxZYFQUY4iFDBKvMK17lxFAVyIowr+0nnyQBR4
LdnmamRSYhf+6/xmEbFhN3iXMLi9dUVa2+dFW6ZnGzUifA2AFopzaigvhvNQszC9LeYem5O5oMHX
3Qg9JV4tBER+naWYCDv3WGT8LQdP3Xf09B2/LCVFRQEGY39KgwXBRXbqhOZmNrtSyddo8KS0V0Y6
KS4ip08z4whDFWYisYQZTjLIIGaT34kTQ7XaAZSmMT9TEROIC5aaq9LFRRhXKMjg+bVUK8nlR/ar
HIz7tVGEosBuNlSv9RU2bZoSHqBGGzmvjdGkpUUYLn/5CTyRuVI0KnO52hinW3KjwzXlX6w+35bo
gNafADdpcy1FSydziw/2HN4UyFoQw2fbSfCIKisrT58+feLEiSNHjvz5558HDhzY334qLCwsKCjI
z8/Py8vLVVB2djZ8VFpaCh+lp6dnZWXBCZmZmSUlJbCTmpqalJQEB4uKinJycnbv3r1t27Zdu3Zt
lwn209LSNm3atHXrVvg3MTERrhAdHQ3HMaHcunXrkpOTExIS8Jz4+Pi1a9fCVqfTabXa2NjYjRs3
hoWFwb9wZdjX6/VRUVFwhZiYGNyJi4uD82ELX4yIiAgJCYHzV65cuXz58lWrVoWGhmo0GtiuXr16
xYoVcPy3336D7a+//rpcQcuWLVu6dCl8BMe/b4G+lumbb775VqbvvvtuoUzwEWzhCE9v+vnnn89q
mWbMmDFz5szPPvtstkx4Mhz84IMP3n///Xffffftt99+00pvyQQ7b8gEO/ApnPPee++90QJNbYGe
kQl2nn76adg+++yzzz333PPPPw87cBwOPvnkk48//vijjz46ZcqUh1omzAT/8MMP/1smPBmOXH/9
9XCQp1qG8cyQhyR7YMhOGGx2o7w3SVVndi1dHXRGGGeiI9ZtJgcOBNSc7UZp5/oGppkwiyxOVZJc
WUSJ6ENp4OlTJCWZHD5MRNGFUpcmIEMCkBFw4vgIrXYQpclUYp4fopxIgYe0XFSEQa/M6BKl0tIm
TYVKlxmahBcNwqm6uhrlTbVMsHPmzJlTp06B4PlDJhQksLNnz57y8nKQGbktEAgDEAAgBoDvwz7I
AODvmzdvjm2BgImHh4cDHweevlIm2AGevmTJksWLFy9atAjYsZIv//zzzwsWLPhcpk9k+vHHH9ev
Xw/ylYdIIFY4dOjQiy++OFKmUaNGjR49esyYMWNlGjduHO6Pkwl24IQRI0YMHz68TzupX79+ffv2
7dWrV/fu3bt27RoUFBQQEODffvL19fXy8nJ1dcVkaBgEwfdbIkcrkUtNvNRIS8SLkmDWTn7Q2dkZ
qz3j1zEARJlimCeW5f/yuBI8Gf/l1+eXxX0XFxfMtY8ZL/iz4tfk3bZ54HhZ/FR5HPrvpKC2P384
DToAl/X09ITXDS8dh0qAguBfP5laGieBgYGdO3fu1q1b7969+8oEgxD2Bw0aNGDAABiNfGTCR/1k
wnNwrMI5cOaQIUPGtpPGyAQ7V1999YQJEwAT3HzzzbfccsvkyZNvURD8e7NMt7RAt9566x133HHv
vfcC2nhYJgQZkyZNgkcEU75J0lVZg8G8MkRqNGAAq6n6ZGlu9pzcktFHqgNrRI9TZ522bCC1Z3pS
0VdO6MkUFSYBBLe7JLkjwqC0247t5I8/iCC4APgQzA5ytgwGMiSJCKagk8cnaCNGUJpC6SmmxLB0
QZQdTRsRhnRxYlj/MSDDJhcW8tmjR4/C0gQEw759+2ALMgOWDrCMgLUFrBtAJOCyA47AcRAGIB5A
MOyQCXZANsBaASQBh/9AsAMLAhAMIAl+//13APK/ywQ7gOV/+uknFAw//PADgHTYAfAOUuHLL78E
kD5nzhxE4gi933nnHQTXgKxhH0D366+//sorr4BsAIz8v//9D2AyAmfYAkwG2Iso+JFHHoGd+++/
/6677rrttttwcMPwxURSN95447XXXnvNNddwiQL7MENAkFx11VVDhw7lExJnKUgImLQgHgJl6tSp
E+wDI8DZztkicCu4C8x/jBraZo3Z9gR39MILL/znP/+BW4B7gX4+9thjOLtgpt13331Ych2O8xmL
cxVm8sSJE2FWQ+dHy4SycNiwYXAL0H9gLshN+vfvj/wFbwSFFrIkuB3Ywo2ADFPy91akBef4bTxZ
KSTaLpDOKZaa/QqXDfCC8AiKEHhcSscOeDWAiuBTeNHw/OGxw6CCUQSrLj7q2kuwBJw2bRqMW0A2
uJoEoPNZO2n+/PlfffUVTAqYGrjGBeTE17Ut0XcywQ5MKwBVMMt+bycheoOVOqzXYWUPMxrmMqzg
Y9tJGzduBLawdetWYBE7ZeLsollSfgT7u3btSkxMTEpKym0nIb8Cys/PLy4uBqQLPO3AgQN/tJPg
K4A+jx07Bhi6UibA06dPn65qJ6lLlAtLK1asAB4Cw1KpTZdYzk2TWQ5ZxazeptpjlGYtXtzvTN14
gQYbqVu90XPrOnJkb6DZ6A24QaIIIJhbBsMTgovZ7C6J3pVnSHoaOXWKiKIbgAw4wWiyJAA1moIP
7JsYH3crAxnScVhoGw1cgWHFGSrIaNapwmAwAHvFUsW8isQFWZTYixl7Up6AVRNdZQJpBzIPBCEK
P9gGBwf37NkTQTcH2rCmxAUoyFeQstfIBHAB9gFAAIwAPHGrlUBCg5wGaf3AAw+gCg4JsAiI8//+
979PPfXUszI999xzIO9feumlV199FfWHIDnesRJgHRAhH3/88aeffgp4Yvbs2fPmzQPBANgI8BMA
IxBsr732mkWVp3A4aEXZs3fvXlyrYWZuJL58wdUJPBNfmXx8fJSrENgCjICH06NHD/4Qxo8fj48C
kQegEFgEwANBmIVIBSQurBXggQCIASjDlwvwLzwKxG0gbp9V0MsvvwyjBUAeQD17yTp9+vQPP/xQ
KVzhmXzxxRfwfEBkoh4YFcIgNVEQ/vzzz/DQuHhDbTMIOYCnWq02MjIShBwILdgB2Ao7gN42bNiA
Amzbtm0okxISEkAgAQLOyMjIzs5GjXppaWlaWhocTE9PP3jwIGxhILUEMqCrIEJsDH/nkbFRGZDS
bOhgGwn9VdtrIG8p3PECxqy2fTFzwU37bXSD5f4Hf8VTspWUEu0iFRb8PSADcEVl7WmYf3U1cgEz
8c+stLe37xpaaxpYz0JFPKuqnA6U+qTvIoZqT+bXKTkzWwnDGc6UZd9ykvUZXtVVJCOdHPqTAOaQ
3T/dTQKRfTI8T5zocuLYo7qIuynNo/SUYFIk92QIQ1BBRhNjuZKHwmzs3LnzwIEDceECnB1tkLCY
ACYO7Bt2cC0CjDs5ORmYdWZmZlZWFmwzZIJ9WDoUFBTA0uGATKg2B85+5MiR48ePn7LSSZlwQVBb
W4spa2z4sv0kVx5vybmPc2Qba3dLzkctMVPeGfvrt/TTTVyQ5KAJwAePPvqoMrU571srIAMQBohq
ZTREK45dLWlHuBc3dy9QRmPadwAzfDd7v816bLV0nVYyDLZFGNsIlbYLOaUXhf0gtwENrWgyAEri
dGhpEF4Sn5j2IgZ83RfQw1SZlKxdZB/V0nq0EUcGSIgPLlJOkXbBNWXPVeezDgwyhAaxhpVfN1dS
s8lck75iRa/TNWMbxE4GBhHcDXXuUsOAnevIn3sINftQyUOiiDMcZA9QptUAnGEWPAvySXkZgR3A
HIAzjCZillzqjUEnT40uK3ly17ZplJZTWllXX6WIKJGTmjeCjCveJ4PHnXJhBovgUaNGKUPS8SPu
Q8el1DkXT8o5aS+N2rhIshcYLV3N3ssdo11aWsc069WMB21C7LijSStJcpRQBvtWXV0NWMrFxeXF
F1/knbcv6WRPhw4dwnKpVOGc2GyGhlbSOrUrQKP1lVa7hH1L4R4Y6adczbfkFd/se1F6ONofVKYo
sH9lHP/hDiqugT21BDLeeustPLOmpgYuyzFcexUA9nEZPOPhX9cltH5ys6G8f7MC44JTe0NkbbJE
8EdxfmnT7OfaP/15XpYgA90iJGqqbzhM6QkqHU3c9sGOXb0FOsjEwISjYAIY0Zkae5bnkeTtxFgn
FyWhbhL6WzDx7WxJAEo7HdhPigqJaPam1EcUmbnETH2r6vpX1z68Ye2/a6u2UnqAoRlgRU1AhoGn
E1dBRqOhhDsNDBky5JprrrFffyhDUlupQdCuDHE218GVNP/dc6ZaajZRXSvzudlEyOcx/7Gf9hoC
Lud4gqAzZ87ANJg6daqNMyyvytYsHT58GDMf8263pTZBW9ItKDMttgRNlDn4ePWy1n9XubxD/992
JUtuNmnPeTDols7nt6DMkdCKJuO1116zMWldHiU0zzvU1uap/pUMp8qheM58IefMgPnPep4qLPh7
QAbTZoiCnIxrr7lu+8+Lh1B6e7XRR6SuVHISBXdKg8QGH6HWd+t6cvyQq1nwka0hLgAy5GQYDhJ1
kP1AA8+cJnk5ADIYEDGZMElG1zM115RV/Ht9/OuU/imIx0xiLQxNQ2PZV5NcOUUFGQp4wasFIvvo
2bPn6NGjaQuBi/aBgq2s7O2TSfNQRpsp17oQtbdqn1M90+xXWvo6Bw3KGD+blXcbiacORMEGS2EQ
Zk888YTyYWIG61YuUl5eDqLulVdeAbDCsxPylVzbM122/nza/lTtgznPz8bc3ozaLSUKbCnEtJXr
cPsRH/mtazJQgYEvkdcH7mg2+PaqPa40kGQPZO1BdhvBllIR1WFBjwoyrBOeCkZJlvTlyQkvbdkC
IOP6ehODEUYDSOcAU50LlTwAQxRkkcJsUlfjLmf2dAVsgTVKrCDDu6HePTOdZcWgkq8gsBInJjH4
8PFJ6zbe9sfeSMAxEq0zsfpoLOOnpIKMZoWrzQ5Qjx49RowYoUx4Vy8T5qJpF+ts6fxzFvixmdWt
myfs8+aeU41vYxU+v1Wy/Qqegwy8R9Thu7i4PPvss8qLKBNaN0t79uxxc3P78MMPbew+5+xbG4+3
hAhbSg7RFvV1s9VJbN5j6zl5lHqUZpMFtaIha9ZXQAmCeZ4M+BeLsXl7e7cEMmbMmGGjwPjrElq5
QL/YK+BWdFTnkXTLXkj/DWDiH3pxlS49yJBYfTRqpkJ1XX11UkjooOr6G2saulPqz9QYJhYbIjTI
KbZEz5oz/rt3kJPHicHgKIMMlj5cluAOZtHBLHhKol9qsgwyqD8AETh47IRndsHonUnA0v9sqK+V
qGiSDSQC5SDDQDHvJ3ZGNZfw4nUoFGF/wIABEyZMwKWbUr2sFOqt8L7zLgndynqrvVn3ueSzsUaf
c4XdXpWJfT+pwrUT/kVNxlNPPcV71TrMQvrjjz/gW7CexsU0L9PQOoZoyXJs/8Bbcdhs+wq4AzLr
VsQz1x5x7NKKueTNN9+0cVSil9Txs73aiNbTiHV8ulDOqhfqOiou+WeBDNGIWT7PpCfP2ry1m5kO
ra73ptTXLDgAkqirJnJyTyI7Z/TeupEc3O9Qw8JMLDVK5MwZLNJEFD0o7ZqcRIzGHpT2N5j7VVb3
ysnvs37zLcdPRVBaKcpBJAazaNFkWNJjqJqM5tTIygVK9+7dx4wZo5xal4dB+u8hjgkwZvXs2bMw
DV555RX+tJWhMS1dBESdh4fHSy+9RBWRMqo3+4XS23GQccstt/AHC2+nvr7+zJkzcPz111/H85Wp
i/mUuSBlI1Q655tSliW7IOm3VbrMaPXq1TBbo6OjmziDC3JujJrT1JSwYsWQqrpRIvWXqJscmOoq
R5E4SFi3XXKmgh819tq0nhw8GGgGFKLQZEgSpufqtiuR1JjGCfSu8oM3btxxY/zG/zt+clOD8U8Z
TMhe7ZKljDzljqf0okvMfwzIaHblOmjQIAAZwHlhFc4LC6lYvo0aFJsjPIRVWSvhnMviPXv2YCAl
fylKlZJK54H8bI5UVVXBe7nppptsBnZJSQkcf/vtt/ErKNuURSvUBe7fTGjeUh+1SvaUkpIydepU
2FZXVzcalLEKq+FwafHn27cPbRD7CZZEWw4MZEiuotXxgkpO1OxJjd1TdpOiYm+D4G0S5YPQWCCr
A4tZFQK27SBpOUN2JF8bEnXD2q1vHa/cXddw3KZu89/PDf5J5hKbh9XQ0NCnT5+JEyfanNMSn1Wp
2YfJF2FlZWWBgYEAF3j8JOycU4u7d+9eABmvvvoqRy21tbWqo9lfJ15dEx7s008/PX36dAQTGBmE
H+3atSs9Pb3198unjCr8LgbBu8D3oqw4o+JslezpxIkTfA5aFsMiiy0xN5TExDzwx4GbRNrPaCat
gQxT0J4Kl9Q0UlVHDLKzJxVcKavL6tTAvEQHbtrk9dHHZMaMQTsT5lTXJQv0oGwNsQUWfzN//udl
/OSuiCDMhg0bNmTIEPTVUE5yFWS0EWdwiwkWe1y+fPmmTZuotS6XfSFHezp8+DCCDAQlKnv964Qg
TzmGgT1x5Gf/LlCTx8Eizg7u5aP0aFZxxsUgpebvPHKtqnRFUdM5KFCp5syJzVrd+Kr62yXaUwYZ
zhKrOWIPMtyp4Fdb5btrNzl+khiMLGxVMnpQwVHOluFx8lTgjm3DKdVRWmo2HZatJFVoKLm0a4x/
cMZP+Pfjjz9+5513bMyiKrV9uHP1Ay9cjsIMhJbSY78V0NYgE8g5LgXhX/Vd/EUdhoUDCUJ1dTV/
+MoMXTw1CLWzsMDDV6LtZqt+q3ShCNPMwIJn8uTJnp6e33777V+vdqvSZTmpkdnyRbKcsLiW0qOF
Bd8npt5cbZgg0i5mFpLKqprJDhnOCpDhQM2uTJlB/dLTyYH9xMRARpBk9BTNTJNhEOHMccm77me5
w+trJcaAhTpDpSSZL/nS4p8EMoDJIpdUFkirrKxUIkRlIg2V2kKYdQN9Pzlz5PKsLZ6DvBw57CjT
oKn0V9Y69o/dvkYJviB8WbDlkFF5mtLgpbpFXzy6++67nZ2dZ82axeeOSio1u0jG6clAhgjCa+/W
rS8ePvnAmYaBAvVlldzNcsyIhCDDSWT+FjLIEJ0YzqBef1SQihIiGd1Yni4WueooUbcGwf9M5XVp
CS9T6QhtoAy9SNRgqhNFwcZQgr7JKshonpQCT8lGYR/XdlQR4KDSOZEBT8Zg85CVurW2xInweB9+
sorz/grms4EXGE7MdfIIFKqrqzm8tlFjIEyBGWFvPVQ1GRdDciA0nzx5squr66JFi1rPE6PSlUkw
JGABZqflgilcoI++o8Z8T7UQLLDAVGeBOVswj04ZZDCcIWMOQkUHanamokfdWYfCLEJNXej/s/cd
8FFV2f+hSe9i732tuy6r2NaGFKmiuJZ1df/2FSuKSEkjIQmkEbooVqSH9MkkIfTeSyAkpPdMykym
zyv3f+49793cmYSyKsXf5n6e4/DmzeS9c+8953u60ktVOgEKkdSeDs+fdu68P2dfNHE1EFZ7g4Z7
ANwgSkuQ0WbJaH20DFTEtD1s/OijtLVt8rPXmLFEOmmRNilWEz891PBR3doQxu+12vPz85cvX44N
YHfv3g04Y82aNUFBQbt27eIzyIUcvB46dCg4OHjmzJmLFi0qKirCWKWzNEe1jd+CC+H1qaee8vPz
mzVrVpuS0zZOI79wtQDPpG5ouZqQ3b+sut+qDnKSPjIN+eyoIshgLd1ZWMYlAsjoQNydiHLpwR1+
RL5OlbsDBJFJe6cywO4enLTu4aaabLnJSiTitClu2S7TqE/pVKWu20BG2/g9OSAKfl7ik0dg+IA2
cT+0bDHK/4l+aG4OaYmOMVCDCEEeRAg1aBunHzgjX3zxBQit9u3bg36Mb66++ur77rsP3oeEhOCV
PGEyJSXlnnvu8WOjR48e+Gbw4MG1tbXcBMJraVyESh6+4b42DnzLy8v/+c9/3n777d27d4cneuih
hwBvwUmRULDCAVe1a9cO65VlZWW99tprV155JVx/8803v/3227AC8Zc5boY3hYWFANfuvffeDh06
AG3h4rFjx06ZMmXfvn1wTUNDAzf8wK4JDAx87LHHkKpA53feeQfwH9HLpp08eRInCF87deoEb+Bn
4RUAos9MtY22IYw6QravjL/XIv3JQ7rKxE/DEyrWCweQ0U1Ru7FUVXZS6UBdJLbe+7fBBTcR0t0h
+8mks9Vzw+59Dxw9+FVt2S7CqnsBt3bJDTKxnocyGG0go23QAhjALnkjNM7HxcJZ+E8EBCCZiHeC
CXdCwU+1lA2IHoDjowFfNOOLVo22cI2zGSjYQDSC1ARBddddd02ePBlk1dChQ2+66SaUc3PmzBEJ
u3DhQrgSZNuNN944Y8YMkIgfffTR5ZdfDr/QuXPnEydO+EzcRajk4TJDPMS1rqVLl3bt2tVPH/CM
HTt2BCl+2223AUSorKzkvxAWFob1yt54440+ffrg9ZewAb8AGIUIjiQYe/fuhfOIBuA34bVXr174
rZEjR/JdA6+7d+8GbIc4r3///ng/8EUgLE8eXrVqFXy9W7duft6jS5cuERERYr5Vm7uqbbQEGavj
72mSbpGoZ0QAGSoDGUoPRe3BimFwkNGHuPseP+xnbephsdPmJk5ypcX1UFLyI4V53xJPHYAK2YUF
OBxtIKNtnI/hE2Bx7Ngx0IOfeOKJ0aNHP/30099++y3oZKCrIQI4evQoMNlXX32VyzCeA7l///5R
o0bBt/C81WpF1FJfXw+vO3funDZt2vPPPw/XvPfeeytXrgSowU0j8J5H7LbNyBkl7jfffIMyNSkp
SfwoNzcXlHWQcDExMdwDUldXd8UVV8D1oF7z5roAFnfs2AE4A86PGDHCx1J1sT0vB6zczACvBw4c
QFENK6qhoQGLr6SkpICkh5MApzBUBddtcHAwWg5A2L/++uvbt2+HdQurOioqCk1BsCARNONe6NGj
ByCAZ555Zs+ePXgbJSUlGzZsmDp16iuvvIIgGzZLQUEB/rmHH34YPsUb27Rp05///Oe+fftec801
xcXFPH9+yJAhcGVcXFxLgx/gjFbjn9rG//wA5rl7zZo/M5DRXgMZCjswwUTpqag9ablPBBlqB6uF
Zq5u2uSnkP6E3ORQry2uuTs5/Y7t2z+ymrfRqhgycVppaxKZKE7F0gYy2sZ5YuLIB7/88svevXsD
O+7evTuqcaiWgWaMuAE4KZwBLY0n8nBzBX4EQ9TJ4FP4FkAWvxYDZBvogjxxy2Qytc3FWc4XaOog
F//1r3+h0R5kFYhS7NcDchFoO2PGDI4a58+fD2cAZ3AKc6dYQkICzgUIbKIHcFxsz8vz+nzMOQCn
evbsiQiJS2sYBw8eRJvBokWL8ExNTQ2IdnSObN261efHBw4cCB8B/BV/AV0b8EUipOcQIfYIzQ8A
l+GyRx55BEgHK5l3uAUKo5lk2bJl3EQ3fPhwuBhTWE/1sG3GvLbhPRoBTq9d9Teb5zaFYHP2DjTw
QkF7BoCM3nAIIKMdIT2tzo779vs1Oa72kLsr6v8Wn3R7quFFybNZVUpowzOVViuX3MStEIWGgF54
va4NZPxPDGDTEydORJEzYcKEVatWGQyG1atXv/baa3Dm6aefxst27twJHBxYMBE8HWjMAM0YAAoH
GSgbgE2DkgfXX3vttejPzszMBD0bTdboI+dhR61mQ7QNn7F3716cppycHCK4ORAsgiRDIzxvRzdm
zJh27drB5KIk5oo1ikP0Gnz77bctO5tcVCDYx8RVUlKCSOLnn38merUxLvsnTZoEH9199918Uc2c
ORPOACn4T8FXkHTwUceOHQGsIAUATyQmJiKFDx06hHEqCCBwwYsmIrwsJSVFvDe4GEgdHR0NH739
9tvoi4TzI0eOhDNwHi1GaDXB8nRtceht41SMmZBja1c+ZvPcQRNJqFukC0sh6UDxBIAMuS8cGsgA
5EHasUKfV2/Z6qcoo47n/33u/Ms2ZH9AyD5CqiWp0eGqV1mHVQAZskwukt3eBjL+JwbgCfQrJyUl
cTaKKVUAON566y3kyAARuLlCzOqGsX79ev4RltYABgoqNSCMzp075+XlcQkHP4utWfv167du3Tr8
nbbiAWc5VqxYgY5/8SQ3TmAKA5CdTyJgDjgTHh7uIwgRWQ4dOrRTp06zZ8++aEEGB7K8uywIe0DA
otlMNDMAKdLT09ECx9NqoqKiECtjxRf+FVh1QUFB/fv3ByrxuGOg2+WXX96zZ0/4CuAVNPNwax+3
N2RnZ+Nf4eAGYAf/BYwCeeyxx/gfgr8ugoyWBhvcNW0rvG0IAxhmwdoVT9ldd1HniNyZqD2I1IUo
HZkx4xIi9Vfl/vSNDjJkmnVy45rVnQKn+UXPuq2m8jvVk2Mzl8seVnqAWFVik2QV9gqwhzaQ0TbO
E/sGtvvggw8CBxw2bBj3g4gXoN0YIAIwXOCqaMlw6wOv37x5M2iEwJo5zwWmiRIuOTkZLR+cvcJP
vf/++7xHqIUNcrGGBVxUY9asWRheQHQ3AeI/LBw+duxYnrOANnyYkXbt2sG3iF6zQZSmADIAAk6f
Pv3ijwkQE6rnzp0Lj9m3b1+UyrDS0GKB6ycrKwujNflii4mJ6dat26OPPopn4GIeQxoREcHxChot
4KOlS5eix6RPnz7oNxw4cOC7775bXFzMy5DAF3EvwKfdu3cHIvMUElz2PXr0ePjhhzm1Bw8eDCcB
z2HTGTGUlbTldbeN1gfA2bK1y4faXfeo5BJV7kqUXkTqRotunQJkWNx+TuX2vTtHEbKFkFyPtZio
Em3l6qDd21XSKJNKD6mWiEWSyUWy6NpAxv/xgXwZWeSqVat42ipyPR/et379es6+OSBg5W/l7du3
449wzr5z505k33iBeDG8AR4NPzVkyBBuCefxGW3jNCM8PBxTHnjdTz5HQMDnn38ePg0NDeVVfeBK
mBeQsj4ADvV+gJVwPchsVKMvTktGS9QbEhKCsr/lBfDppk2bkEQ8+iEsLAz++cwzz4iGH3wFqY9L
WowwhVFaWjp16lRMTAXQgAY5eI9hFjACAwN57kk7NngME75BwMHtRk8++SSgQ/hzIpHFTUTa6ve0
Dd/hImr12mXjbI5HFNJPkbtTS4aMHpN21J4h9QWcQeQeROlClEtUtQshl1c33rN902uEnCCKhTY/
cRGPk6gykVTiJg0qqVRJLbORkIvElNEGMv7vj40bNwKLBJ4Ib3wKs3ABhuxv27ZtcCXobcgTeVQ8
fArfRQ2bf/3rr7+Gi3v16gVa4HPPPQd6JLwOHz788ccfHzFixB133AEXP/vss/z320Lrz2bAFADd
QC+vq6vj7nzMpCCsrCR8unDhQl4iAmHEZ599hl9HoxRPS0ZxiILzou1dx105KJIBv4puO5TZ3GEE
Y/78+bDqYO3xgFA0V4wePZo/I49yBamPKEHTHPXQS/TfoZvm6NGjS5YswWScSy65BBv3pKWlcZMS
twzx7ePjfoI3Dz30EMCU2NhYrcGmjo3EaoFtpWLahvfwELV+z9bA/Qf+6iF/ktTeNrsfob1IOhOP
H3HD0Z1IA4j7SuIYQDz9CLlWJfdv3nXjieMTCTlCVKu7yU0UrWO8TDwysamsABc9pbDjIsAZbSDj
//gAboixhMA9d+7cSfTIOB4kwZUt4L+AJMTACzyPlmpQH3msAHLY4OBgvBgLJaFix/+JMRl4Paa5
kjZ3yVmM/Px8pN7q1at9zBIg/MaPHw8fTZw4EWUYTCVAPZgXoHlFRQWXhShily9fjlmdBw8e5NU/
L0ZGq680/ubEiRNdunSBFZucnMxtNhxSfPLJJ/Bcf/nLX/gvoNVhyJAhLRcYSH0OMnjDYe6Fwb2A
Kdbx8fFAK6BkdnY2nDx58iRGOmOhEU5AuBjdLiJMh98BeA0T4e/vj/fg05qOl6drG21DXPuKvdpS
m/zDjzc45Scszr6EXE5DPgFhEIAaXQnpS5Q+xHEpcQ8g8qWyfEOT64ntux8/ljOVNkJTHbT0lkpk
mrDqYgjDoxJFgxdyG8hoG+dlAGsrLS1FM296ejpnfyLX5sw9KysLtDFQo3l6AuetYuAnfgQyDK7s
2LHjnj174Ivbt28HjRBeQTDs3r0b3sDJ/fv3c22vLbvkLMfQoUOBznfccUdlZSVMFhonUF7C7PTp
0we0c9SS4RUAHIYIvPbaazyABsbx48dRNX/88cd5wsUfBWTAosUQh7/97W8oyFFCg3Tft28fVtWc
N28et/Fgdgm6SzCng5vowsLC0NPBgVpcXNz8+fPhGngvJtCiDQkGLGO8+O9//zsAnddffx0ROUyE
GL8MiBxDjjDTePTo0Qh0iHd/wba01bZxOksG8MUaQ0ry0Pziv9ul211Kd0I6Sy4/+mrza6r3k+n7
HoR0U0lnj3pjzvGBe/e/UV7yDVEKaGwnQxKqZsZwqdRnwoAFWjJUpQ1ktI3zMUD2XHvttRhL7/MR
BhXCBcCUgRsCXBCj+jGFAVkwcF60UhDd6gsaHl6MZZ55niEOtG8DHOHioU2TO0tQmJOTg0agvn37
BgUFff311++9916PHj14iXGsk8Hd/ElJSViw8rLLLps+fTpgkbfffhun5sYbbywqKkKJK1abuNiM
bdwqwHEGgAmMlhgxYgSsPTz5888/9+zZs0OHDtdddx3HrPAV9Nw9/PDDRMiGBbQBCxJoBb/Tu3dv
viYjIyPhzC233AJoGJYunoyPjx84cCD8CGA7bp84cOAAArUHH3xw2bJlvBJJSkrKO++8w5O08Ze/
++47pDlAQJ8H5Di7DXC0DZ+1D4hU9RyvLF+49IcbZPKsxXllo9WPlvUkzGnCWqbJxM+pwNHV7rk3
PX1g3vFw2bWLFvKSieqh0RgMZCgsKoM0gwyKYFxtdTLaxvlAGPAKai7IIRBChYWFyMo5jwYckJCQ
gO+3bNkCbL1jx47YggtVNHwzd+7cTmyI7eCBU4PkA6nmE9uBeAIUcSzzxaNB2wLfznJs374d8Bzv
QgJiFYSr0WhEI8eCBQuApFxdrq2tBZxx2223cacVTBN8BcRzaWnpxU95nouBCagcJWCdMdETBxgL
cMDNN998/PhxxEz4dJ9//jksWiAO0UNlOVgBSIERnSjg4U8EBweLJcCRyIjS+vTps3v3bo6G4U8c
OnQIcQYWqeP3g+EaX375Jd8OVVVV999/v1iPDjBieHg4/lobvGgbrQ8FgIJFdh02Gt/M2nivzTOI
kD9JpKvF4cfcJZ2tkp+TiunLG+zXbN91y5aNbzZUZcKmJ4oHIIriJrKHx2SQZpBB4YuNHW0VP9vG
ecEZoBzzplkFBQX8ow0bNjzKBl4GKhf6oQGUYCAFMGvACv7+/lhf2ad0QVpaGp4Ebgt8n+ttwJ1B
84OvPPHEE7yiYluDqP8KF9bV1SUmJoKUAqAGb0CNBnX5qaeeAgn31Vdf+XIq1vrr8OHDoLiHhIR8
++23AFO47s6F7sUZeysGI/M+JnjGbDb/85//vOKKK1Co//Wvf42IiABxznEA+vWWLl2KgZ88PpRX
WMfIIbRk8EUIW2DChAkjR47kuGHUqFHTp08XY2OxKgZQtaamZt68eYDYEL0B0HnggQdgCo4ePYqm
O6yBAYscrnz33XcvvfRSRC133333d999x++HtCWyto2WQyVOu4PIZlvT5rVrR6Rl3GFxPVRnvYqQ
W6xy70ZXZw8ZIJObqsy37tx7T2rKsLqKROKsJIqLOGW0U9AK4ooOMlTuHvGwSl9tZcXbxrkfqPAB
H/zpp5+Q/cG48847H3/88QEDBmBpTkAe3A4RGhqKiiNw9kGDBnHl7OGHHxbrdGEJDcIs2JjmBxrh
rbfe+thjjw0bNgx4N+9sSQQLdpsl44yDi08u8EQ3E7YpwfpRiAJBzuFEcIdUq910Ycou5npoPi1/
id6/lz+LKKT5cuJv8NHwYrGrMIdWSCv0CRIh0kg0MGAJGdGp5JOAKoIP/pEYasqXN/YlbpldctGG
xbSNCwWwbQ4rRlU0moqs5m2rV72yYtU9pZVDG12PVVlvt6h3ucljuSWDVif82ZA8obIgm3gsNLgT
Fpqb4Qe2byRZRRtGG8hoGxdsIHcD7XbcuHGgFII2hjkgoOGBSpefnw/8mguzwMDAG264AbWxdu3a
DRkyZDcbWCEAq4xzwQCMe+/evVievFu3btzCP3DgQNAvq6urkQtfzJr0RTgAuiHdMGcEHQpY3+zm
m28Gmp/KCcJTK/lHohS8CLN7xBAKEU/wk9wBJ+IMHtrJFy2X32JCR0vK8MvElmzEO0UW3/PfEUtc
8MxhIlQp5eFH+BGe5BOBF8OviX+ibbQNZsWg5ofK2hp0cFga8p22XVs3T/5l+ZM//nz7T6tu+HHl
tUuX3bJs1ZBNmwMri7cTu40mqDoZcqBxnZKqwIKUVKK0BjKs/yvuElFHQYCPKXatKrXnwaLOHcDi
H215puUXxUoP50dY+mTBiTn6YvEr3iuh1UcQW7Dim4aGBlCFt23bduLECa7SiXWdUcMD6LB58+ai
oiL8Iki7PXv27Nu3D3klGjPE38eIRaPRuGvXLtD2RFbrw+hR5+YVHv9YyEN8IlzJ/BG4qV+kecul
JfbFbXV9EtZzBCDdmDFjAgICgoKCAPbdeuutaF7Cdh545a8mHW+uK96MuJBAZPIJarkpfl+jiBiH
AffAfxwXPC9KJr45IxnP0X70KffCa3v4sIWWthY0zPy+65ADGqSbz4357OuLx1JFhP4yWLXWRxfi
piYUE+cnnAXnEeZI/HOinBJr2YkWqd9CYQoyVIyl8LBmaZWEFBFykpBcdsCbMkKqWbPWOvZpPcUM
HlYIQ3Ko1FCBSMKDIMNuk1UFWDFaOQB/uOCBTs/E/o9YMrggbPUjvjdOhTzOzx7g2qHIUBR9iAzx
/Ng8xb0nsmBkc9xh4ePMFoWHz/YWaQsiBLaTeMYHZODfgv0mdt+Gf4r5I1yyinRD3tcS0nEOK7ql
/6DeE7jtU3W94pmlLdc5ll0/G35UVVXFgw379+/PS0w++uijq1ev5pr97+LgFzEiny9xlnkFKnGr
ngvxI5alJ6fwLHCaX1jZicwBc7I49Xxin7npjle0O0eMSyQUL+PLuQcyVe64QTUPy7+2VLfOA5vl
Q7xt0FvgnnkVk1MhgHM9sNcx8a4L9ysg1K8CGQ6GJOoZ1LDRoE7aSpX5RNxE76Vax+I9MfhCYdii
XiG1HrlBUR0uj1vIK4EFabeY67gZA2OGLpQh0+88bEgfY4Cokbfk1Mo5HqIaJ+tDvEmYDLHSDt6k
Ty2d8+beBg51RhPFqTYhskJR/rUqJHxQVEtjT8stxHVc0SYv0gTWtMlkwsuQm4juEvFiDNA7z8zu
97WEwf3z+AmuomFbcL7SxOvh2U9TMoR7Sfbt2xcREREYGBgaGrpw4cIDBw6gjoVy4ldzN6woL5pY
uFHKR7QDh+U9YE9l8/vtA6gh/iZKbhGNwb7zacUuUuA0iOR313RPhbF8MD1SyediWAy/bwox/L5Y
px9+34cJnNFG6MMfzoMNw4dQMNGYv4YLgIcWIVSCj3Dez0+0LF/qvEQQv2fcMqK29nvdkpAV4sIu
7fQfEveG6P/0sDcUiFgkD3FYYb03MThS61YqZRXuXMs1gxm3Wi1uN4gqWIHIfmUfxfj8zPs5ARn/
lW7BraD8sWEHAp69sMJG5Ko8Ov0sGc3vPkSWxJeICIBwrSBHw5Mo2LAbWZM+zGzgGZBtIPvr6urg
DLyvr6+Hf8IrXgCvsLHhF+AkKNN4vp4NoAycgU/hTG1tbU1NDXwdvgJn8EqQf7iUOW5r1VYBl4mF
n//QBUB9mmry1cLfoLpmNBpXrVoVHR390UcfjRkz5m9/+9tNN910xRVX9D3FuOaaazp37tyrV68r
r7wS/nnVVVfBxd26devUqVO/fv169uzZtWvXyy+/HE726NEDzvf9L8dtt9326KOPjh8//u233540
adKSJUsOHz4sJnTg/Z+qBjmKrt/ditAStXOvTU5Oztq1ayMjIydOnPjWW2898sgj995779VXXw0k
AlIAEYAsl112Wd9zPOCv9OnTp3fv3vC37rzzzqFDhwIBv/rqq/Dw8NWrVyP+45Je7IsGe6Sl9+R3
HCJGBz7gw0WBsEePHk1MTJw5c+YXX3zx8ssvw+zfeuutsH4uZeNc0w2mCV779++PBIRXWL3XXnst
7AXYEQCgf/75582bNwMzEbOyT2XTPdcDeCNXirgZAzjepk2bli1bBovwgw8+GD58OOxipB4+Fzxg
H338t/Tp0w+O3nAAkfr1urZfzxsv7Xntpb0vu7Rvt379uvXrM6Bvr+v79ryjT+8b6WX9u/Xre9mV
V1x71z03DR468JV/Df3wk9dCQqcvXrxw587dtbV1upeEmj4UmbicrdgCz7+QPYcgg5+BbYD6CjAO
boHHLQd7EnYF6G3Hjx8/duxYQUHBgfMy9rMBbw4dOnTkyBFe44/PBKxsDilQ88bH8THqnmul+VRr
As5XV1dv27ZtwYIF//nPf8aOHXv//feD/BgwYADPyvMZHTp0wDQQfI9vsKcJr0PAT3bQB/8IL+Nt
onjXKG7MxwF8H2QA3M+777776aefBgQEAG1FfaWlm+yPOBCDcis0Mkd8QGCXsHgSEhJeeeUVTj2R
bv/tAArDnGKsLp9BHNiv/L8aPr8AU4z3Nm7cuB9//JG7gXCRA5REe5Xo/v99EQYH0+LPAmzdunVr
YGDgfffdx9cqH1im4reQ9FcMcSoxkRVb02GBDZigQYMGBQcHA0vxcTv+7upvq3jXhykBc1i/fv20
adNAHOIOhVe4YdzR55l0LSkJ5PJZh0DPIUOGzJgxAwAH0VN4xDCy82Nxx1nzsAEkBWBx1113AazE
uYZXXAbt9PHbiQE7EiYHGKefX/d29OgEv9quvV+7jn7tOvixPwD8vI+fXw96MSuCQ78CewIPbVV2
6nwJjbj/dOJ7a+K/B23Oamuk5cUl4nGr6GT3iW36o4KMlpZVMd6Cs48VK1aARvLkk0+CXLzhhhsA
zYFk8pFz53SJt7rNYPvdfPPNAPMHDx78xhtvfPfddxjY36pb7vxnA2IQKKwVgNUgDECRwoIWPhsV
kDUoyiDmBw4cCPwFXv/6178Cp77nnnvg5J/Z+Mtf/gIn8RUugFnAC+AVPoXL4IsPPPAAnoTL8AI4
CZ/CG34G38OPwHk4A6/XXXedKBKw3DWIRlDKP/zww40bN7bqBhbN9Rf/aNlhjv/z5MmTwJVg/aDg
gQm66qqrQO9555135syZYzQaQSkH7o+A9Wzci5zPosEWXQmn92SdzSguLt6wYQNot3C3gAIfe+wx
LCSKUzZ69GhQLltOU6vOzd/RGYF/Ij09fcKECbCQcIfC/cCW/Pzzz+fPn//LL78AdAOVoKys7PwX
nBAJAjwBNKKkpKRFixZ99dVXoJHDTkEAB7d94403Tpw4EYgsWoN4Pu3vNQDIisiPbyVYZqBtY4Vf
RD9PPPEEoI3w8PAlS5YAeUGdw/YrF2rv4D0XFRWtW7fu+++/nzt37uTJkzGdDWkIBIQZLywsxBVe
WVl5ftQG7jeZNWvWHXfcAYIJ5QIQE/gt3NLixYsNBgPsYmDCv6tLSWg1Qv+rJ6RcC/Nkrc5UdoiV
MDyK42TR0c1bMtetW/v14h9mhsx58glaOIBijg5+nbv5Pf/C6FUrkp32VnqXnH8T8rmKyeAKEM7f
wYMHp06dCgKsR48ewNEQXANR+vXrBwwFRNSzzz47no2x53g8pw94P2bMGGCpo9gAhIF8jeuLcKsg
MGJjY3fs2IFhki0jJM71gL+LKB7oCSLhoYcegqWPgAxk2MiRI2GLAvY/fPgwcF7RMEv0+EQfuwiK
efEyn0BR0WMqBoeKwWLi9SJMxr9is9mAi8XHxycnJ4eEhDz44IOiDv3JJ59gnzas2fWHNmaI0eYA
nZ966il8UgBVb775ZkZGRlVVlUhqMXxSPcUQychBhs+PwEd8Z6n/5fAJ0+G/DJgDhBMPOAX4uGDB
AuJdSaJlmuhvHzyONTc394svvujWrRvwhyuuuAKIGRwczAuK86A88WbQ3CjaTc/dOD2qg5WcnZ0d
FRX19NNPc9se6OW4ws8FT+d3wjfRrl27Pv300z59+gB/6Nmz55AhQ2AGgYBNTU184tCFx1vEnQe6
8YEIQ9IHfxCerQb3HxoaCvMOBERWDOvBZ+Gd0wEsFHAYto+GdTho0KDPPvsMJBfsYh+oxGP7eNCV
T9LTWa8qeK4mmpPaXPcC/ldDCOi3ZqJ6aO8RmbYoUWhpDBkQR5Nd9milt/Qi4vDOReuLuxzOFMMv
b78/llo4mCh78IEhhw4e4zEA4n75vwAyUPOGRwIV5Mknn+TW3TvvvPPjjz/OzMyEyUObmLiGzoMl
p1WByk1JIB1hW4KAnDRpEmjqXCkHPR6kCG/Dcd68/vgGpPUDDzyAZphrrrr6s08/3rdnr83W5HY7
QWwR1idHVSkSZi5zj+T2KJKMkcZOp13l5etVHn6MffqU5gRrDDNiy9ejivCXXabKLJjISzCw78js
B+h7+KPwl/GH6AWql3yaP3/uiBHDO3Roh+WW33vvvfz8fPIHrB8gVlXHNwkJSUOHD+vWrQdsbFjq
Bw8fAq6kivRTWxzeagw7FDZNCvMhSnwHqdocKZLicbpdeDGQWWHRYrLk85PAk2hymx45prSuNhFF
4I/A31WPhPWv6F7YtGnTW//vTZinzh3a33fv3QcOHODG6nO0TwsKCj756GPQX9uxbJp5cfMrK6tV
2Zti7Gk8Lk0VFj+RZBUpJi5s4UBqaLUEZNKCYmd1+AYwKgoCa3o/VrsN/zhNzCbEZDJFx8YgpB4w
YAAgD14r7Pd1h3Mja3Fx8Ycffgh/i/avuXTA7IhZTWYL2/tOPuduyQVLyIsmqkeRPV7rwnvXNz+7
Hp/oZg5/JyZH6mJREgtat8JwGeHVFrOjyjpXocQkQqW1ysrKyMhIZkgAbar98uUrJakl3ZRTrvAz
SYBWD1j29913Dxpfn3rqiYMH9wODFfcnc6FgBzKFNQphpgdmY9C7nipsC/13PJ7Vy7IJlgyPnmbi
4sueswi0ZMj4p4gKfx0UFsWjfVeFs7AoHCXwm4lJq2655W7AGaDcgcJz5MiRU4m/ixFk+KQIi7Ym
n8I427ZtA0iBqPD+++8HXA/Kik/y/UVlBudSBG+vvr5+//79sbGxKOBh/OlPf/rhhx9EnMFL7hCh
ofmvGDxxgOfdIA23bNmCpTY7dOgAqsnO7TvYOpZYChOyTnrI+huNgyhYaZYeVOJzkYNLWaa/IEsO
hbhlmCsiI9dwK8Qu0TeASuwe3CygfbjcDgumZnNEou89fiestq2qCN3/BOGqcRrtDmNjo9GlAsoK
NrH0qY8k6qYXdknw9F1UFrX9yR7KYXPCq8Vi/eSTz9q1v8SvXfthw0f9smo1CDwgsMvjlnkTAZkR
z6MzY8ULdnD2LdNJdFHNhtNQYyuSh7hdxCnReVT0i+lZ2U1JjjluLKkN5sJFFButCaja6HsW/6WK
HQ34rOncWdXvEd9Qac2u2ZieOuzvj17CNKLRo0eL6TA+VcBFU/NpYvTEuimig2zZzz/269sbFsS1
11w1IyAQnx00M06X5nh7XZoht5V8JJys6AvSQ4sus7KIsuIkCmiEIC0csNThT9qZqqhRjPWN0GAZ
UFNh77XZ4nOG67ZV7KIQXeTor9rNwGtpWcX/e/NtbJJy8403ZaQb4XqP28m3uWhQPKN+yW1OLcty
REdHX3nllVhDZU5MrAJAB6S1pG9M/d7YAvOoWtMsh97YwiWuQ32/sueSHERy4hJySqqTkg6Ua6pl
H7OTbUVky0npWA0xSfRXnM0kJawwgwLTIbllDSky8KwxLo2wLv3gdOZwAZ6A2l8BaL719vs0/qDd
JX8d+FD2+i3wUxqaZHfosFNd/2xwhhCtTBmR2YoBkpKdcjYp70TO4Kcf73xJx44d/J555umNm7Lw
U6eb6Uiy6MhwycThJpS+yDMl3EJoh3BJxO0h/x2OVPTHF9U/D09a9cFuaitwsBmAsPVAKSzJML9K
Q4N5xfI1t9xyG3rSkdkS79hPruCdUwvHr7RkiEVLEFCLJQi3bt167733Irx4+umnQVLilVwluggL
JPgU+MNht9uRve7Zs+eNN97AMIgnnngC/onJHWIq5q+O1cAupkTI8CQs5u6DDz5Ar83w4cOxBJPb
6WqWUhqPk1iTX4/cDDIUjQcyhCtzkKEqGr+Wtd0O37KpDjvsasYm8DArGtdocipOl4frPTqEF5Vm
EWSQUx6amq6BDNAGgHQA3XjkV0ZGBgonbtnibqkL2LiVG7f4LWmVxNzURAR6bHFhya23/AmY4B1/
uic6bn5ZVa1bUXWZqL2x253NMlLmMr5VkKFoMoBaKgjTk4GDSk4VSOABUQkLq0khZok0ycSGcFCl
h51xfzcqggAsVCtRLPRVtWEPxtOADJWIN0Bcbp2vMf3IXlcV/8tP1117NczR9ddfv337drglXtcS
S3ByIOhg4zT0bJl9A9P9xRdfAIjp0rnTRx9+UHAyD+4KVrippo40a4ctDgFkCHABlUqJAQVNdOk7
wkFkq1sC2UBXtY2Zpxsk7Yuy7FHcDg1eINRoBWQoqpfezHVxvgElWdBum6GRrO7cufOFF17o2rkL
PGZsTBTFGd6Wfx9TfKsDtRe+O3AW4LW2thYkB1bmnT9/fnFxMSUOkNflpjOoEsEIoUhal06Pli2p
4QyXzzrkIIOtJTgkjyzZZXppqZ1kHGsIjz8SnV66ILNqgaF8XmL+jxnF2YcsxyuVBo9G0iYbq6Ml
K82TqOg4QwMZLu9DBBnUaOqRHPhPl1Pef+DohA8/Y8GPnePmLMT7s9uaZARAFDEqZxMColusZTZf
LkV1O5ywEKS18SvvvecumJ0nHn9s9apf8NkBfAA8BVpRLqRwukhINFAxJAZY0ZCjXeChxiKqsl24
BEmO9bloNpvNsN6wsw8odaAki9Ek6Ebx8YlfFCADrbiixVisPgmA48svv0Th8eSTT65atYp/67ck
95/nqfIJvOAmJoPBgOCpffv28JhiNybMmvkt5lBeJZOwMgmvvPIKiOHLL78cNBUvTsSRtcohLOIM
SXNdqMK6lzUt2RtkUEnjllxNksuqs906mZQ1kVILOdlAKl1UQbEqGtdwe2RUzQU2RLysF2eKatI7
ESsq8UquGzNmDMZIxsTE4IrHsA+elHTBPSM8U4AXQnWBtFKJ0ZjZt2//Sy7p8sADg3l49oYAAIAA
SURBVGpN9UAi3ZGhAK3cwJlVrv5y3ZGrjw5RUxEgBwJEVQeRTPAzDNHECvHkmFyZB0tWZOf8lH5k
xfqTKTtNGw435TeSBgSIss4HFUQYDl9Lhpe2RHxAhvZeVt1Oj2CmooaNYcOGwYIHsBsfH38abnA2
lRl5xW6TyYRe1CuuutJgTIOl6ZHdHNGiAPCW914ySfUGGbr5x8MsE5rVjUM7tPOjIl6nd3Sw6pqo
6GlSZJePp6ClW8vLg6PhDI+OoRV+oG8Lx4oVK2g3H792H3/4EaxqYJI+EPY0YBqtaKLGid+F8//4
xz9AQwXNBzSQ5h8ENiArmhNTKLUg+zg1vJ9FNGihGqhDLvpds0wKGojxUE1c4v6YtILYjPK5xsqY
lJLZa05ErTq6ODHnZ+Ox/UUWM+vY1eT0SLLu0GrpK2xWgLyQnDeAoyhdolYB+hWL2ZGUaGjfDnBG
p48mfGpuaNT0K8XFoIZyNpErfLmKYWphYWHYzmnSpEmg1IH+w+/B7bEDEFH1m2N8Fe7KQS2FsoN2
PtUdHBiVqXs8L6TyLHbt8VHjq6ur//rXv2K4WHZ2to89gwfVnSPl3+9XS+KWhmUQk48//jiIxi5d
uixfvrykpARliZiviNN8kacvYngUPhRWm+DQDz5at25d165dMVADHgd4628sN+5TMXP37t133XUX
dhcrLS0lQj0r3ZotCifkcR5VdGcIOoQvyNBMf8TNlGALY7v7K+wpu0t+ycz92Zj7Q8aJn7NyE7cV
HCyxNumGUMmbT+lMVlPKZYFDyUKEgX4QH4BiYwPfZGRkYKDc888/T4SSOMh2Lywe5fxItNXBM8yJ
ievVqw9AzQkTPoKtarXaVWa0AGxBdKzgcjlYuAzMi00mFn6oxKpSZcjV3FPAhwtLKNop3VA0mhSS
U+eJ31X4fXbu3NRDMYlHYxKPRyXkRa07GZ1w7OfNhTsKmqrcdKaYG8UhuSwMYXi5S1qaXn3+MuAk
9owq+r/h2bnqDI8fGhqKmsOCBQt8JCKvEH82nlbeQwcb0z8w6MG9Bw+whtXU3gYLtcFaJ2s2Ggc7
bAwPWAVs4ECQIVqIOERCmwQorE5Jhi+jcQ7IXdJI9hXKGQcaEndWG/bXb8m1Hix1lVmb7fweCSMD
ThXF4hsdIhgUJR33aGYPooNp5PX4yPv377/s0gEd23d4+umny8rKuDDAUrCnJxqSl0dgYLeg66+/
HoDLjTfeiHZQoToLUVXv+xWCIlTSEicRb5sHN2bQ6jsIcwsbyeot+XMT9sckH1+0uTYmoyIiqTg6
pWJRVsM32XULDcVz4g/+lHlkX3Fjkw7dcNmpsheMFnwEkvfhZSVyu2yao0dWaJQj+/LBAznXXH1D
O7/2gx54sN5UxxxPkref5ew4Lfu1qkrTZ59O6ta1V79+ly5d+r1GMVXFej+6m8njlDwIbGUEGYoL
ADCBc9RooWlx8F1uJLPjlRdowHyJuAEN7dwPAjs6MDAQXScrV64k3hVxfOq7X2CQgSueCwO+9Hfs
2HHdddcBMAQBefLkSaKXMuXYoqGh4WLOVMTA+1OZIjAumgeUwLMMGjQIw+ARGJLf0NCE1w6B+V6z
Zg2mn73zzjs4/Tz6WvC+KXoQhqjkcZyhtDAwK80gQ9HQt5Px7GInST9a83X64TkJ++Ym5sxLyp21
6tBCQ8HClKMLE/cC8sivU0Wo4Q0ytJ+SBG1J0owWknAoohaF2Ziia2nXrl34yHfeeSfahHwqel0o
M4aIcmAWcI5iY+P8/DoCb1q4cDF7Cpe2C/S4NrVZOZNA0knE5iZWSTsAcDi02AvRESuKLpedGfyp
I9zFbBhHatRlW4rmpuZGJudFpBRFZdXGbbbGbrDOyrLMzqgOXX3wu+y8zfmWWhkDa1RmBvCIYTQi
pjhF+GlzhiqctzTZNAOAojKXGR3AmLD73QcffIBpMhyE8aqdp9GEeBOKgwcPAkYHVeTZZ5+tMdUC
vHBT5i07KeeG73skau63M0LBYWOwDA6L2gwyNPDkZVrTrC/MLg8AWtEMR7UesruArMw2fZ1UvCi5
dGFK8ZzEvOg1h78z5q3dVrS3sMnkIk7BqnFKSay05sFpBhk+ernkdjkwnpFrVjab4+67qR301ltv
tVgs4go/oxFI1NOA01522WWYqMX7xiGXAJjrY5qiM45UUX23rerlePW1adHoCo+CK3DjsYaYNXvD
Vx+au75qZmL+zKSisOTSiJSqyFRTVFptbFrF3LTC2Wv2rNp+MtfksSGvgJ3vVomQe+kdyKu0cEIJ
UZnMiAJYw+Nwqm7q/EWoUV5a8chDj7b3a3fDdde7nHZmeFBOH1DFA4D0uoXanx81cpyfX6dePfsn
JaaxoE65sdEifBeNaoqsKmgtU5tBhouGSLklbkaTdV7acKF7nvLeOj5NBzmQhWUGawbEVs+ePX/6
6Seuy4kFHi8KkOHTAgNxenx8fPfu3bt06fL2229j4AUPv/DBR5gYedHijFaLRvs8PuetgwcPhkcG
zrt06VLen/q3GLsiIyNh+kFBgR/ENcGphzLP5gBt2CUzWaVyd6YYdKmjEInybnrIfDOrCvcvSoz/
5ptJ4oGqOSkHIxMOz8soWZxdOz+zOi69avGGuvkZ5dEJOXMTDv6cfXxfkd2md/7z0onRZSOADHYo
KCrYfXpkDfq04lThPTKw9NnYsWOBb95777185VxwSOrTMQ5e58yZAwjjkk7dsrKy2e6VdU1XkYGn
Km5ZcrqcVmZ1p8SQFUoEJjhRU9d8Rj6Cv1l60VcHggw30+IrAAUesUSsPrRkqzk6qyEopcY/yTQt
uW5aSqN/WmOIsT4srXh2Ys43mbnbi6yoR7pkhcNJ30BdH++JZpqWxJwUlWEL/EeT08OMNHYMCzh2
7Fjv3r179er1zTffiNwAS1yfHmTgBbm5uQMHDoRd8+abb1IvJFsw9S6zizq5JTtxWiSri0bQIbk8
crOhjgcturizSbTw64GfCnczwdoC4JW4y/5tpiV6bXlUfPm8VNMCY+OCDFjeVTEJ+bHxh3/IOrGj
wFYnazAa/jAG8J8SZPjgd6UlyPB4aecq4YnlGLQ4dOhQwFiPPvoor1R9xqILNTU1fEECOrnqqqtg
p0ybNo3oJT6bW8nLktwK9moRtKqXXtCXguQD2hBfuhmXOFBi/3F9fmzyiZiMqlnGquiMqtisGliK
szPMYanmkGRTWGrNbEN5VEr+woxj63NNFtRJYPKAmopX0E9LnNESZDRZGlWPUwv2QraGdhiPSiPS
VDJ86LB2fn5DBj9z+vo6YiaUl7qiktCQyK5d+jz6yJOHDx13OWWRN7EMIIklDWlrTG42TugxxfCR
JPFIEgQZTRcaZIglqXyacImeShjLly/H4myJiYk+loJzpNf9GneJ2WzmzbEITeFLwPT6hQsXipEj
6E0UGwWdyttyscVkoK+ER9FzdRYkjU/dtODgYEzN3bRp06/WmJH/Hj58GMmYlJQkhrxgMzPNHUvZ
rlUmjSr6lHmYhZi8oMV5Add2uKkuKDWHUOhKjIv5p7cVuZZkF0annozOrJiVXhOSVB4YXxqSWB2w
tiQ0sXT+xvoFmRVR8YeS9laZmSVQamHG4JqKT5aErNm6ORLyipSG5+XJ/fhosKKAts899xw8/pAh
Q7BKx8WwEojeTQMtLgMGDLj6mhtWr0mwMwMGPIXdaqOJpDRRXRA2mtj2tBb+5p19o7S0wMNP0fUA
7LNRJrsKpR82VMyKLwxZVx6YaApJt4VvVMI2q0Hr3dOMTVMN9RHr68MNJbMSji7fVnSiQQsCBQnh
a7FoVvS9812JRwvxAxEPQJcFQ6Ar2mS2wiu3ZCAzys7O5uG6YltBjjZOQ8+CgoIXX3xRrH/QaGmw
y3arYkdUwRAqXUVOSc9gbUVASlpKiI89RkGdna4/dDMBPtte6JmTXBaVbIlOo0d4giloTVnIuspZ
qdUxxpqYtJI5ybk/byraW+o2Y9Szs4VPUD1jcqsA1ESowXAaM7fjziVmix3v9v777wcivPTSS2eT
XcLbtwJTqqqqGjduHBKQk5q3vK+srFRbDZxSxMPLP6LJTt3RI6IBl0K3LqzArMO1ccnHYtLL52y0
BSVXh6VWhqaUBidWBKc2zMxwRGRJ4VmOsMz66PU1s5OPrdhZVKlQ3kRZkaQKoWOnynFtnaxulwNQ
O7t5mE43zqzqkVwOmtV16623giY2YcKE0wQqturCs1rtSxZ9d0mHHn37XLFt627q6pXVWlO9yuJV
VT1dX7eR0NsQo+yZtdiFvmmO12W9lLeTO1YuaEAGXzY8ZRolL57BT1NTU1FsAcDltc4uIneJ2JIH
Xjds2NC/f3+44++++46HDnCQzp9c7O15cVoyTkNicf58MvFg5rZu3YrltPPz83/1POXk5Nxyyy3w
O3FxcYhmeIFbEZiDZsw8+lriABGD7N16Hx0Fk6rQ8uzRYi1Vnd0wTAB3ebhS/Wlj8YyVB8NTSmav
NwelmIJSG2K2yLOynBFZ9pmGxrC02vCUsrD449+tL9qWb0UrqC/b9Y0dQ73TgTep3yc3t7AADo/k
g6zF9leDBg0CIrz77run4RTnZ+Bd8epVsNqvv/56v3Z+EbOitVQ9p1vjPrqAUTx2GkqrAQ496UZu
TdGVRXe4d3oOcTkdFg/LJa60k/htVTHxeXGGuqgMe5jBHmJwBac7AtPt/mmN/hnm0Gzr9JRawBmR
hpKFGbnb8s0NDNa5fTi7KoAMVRA/msB20Yg2moWBngjJam/SHknVyj/gFsA1CSC4ffv2V155ZV5e
nujyO70lAyg5adIkmNw///nPwNo0bxSr/wHA1CE5JRpSQexurWm1L7zglgNFzzslAmDSnw4Em91F
jfxwNzlVEgCI6LSa0OQGOGYZLVFZtshMa7jREp7RCPIyKrMuMrVk1ppDq7eWllgpLnGp3lUfvOwZ
upBusfKbjfzeQNPRhCGKiscjmy1WmnkBi8YtAaRGnokm67PRuLCh3TvvvAPfeuSRRzASnOs8Qr8S
RQ8/lLxsVCrDbzjdukFI9U4iFcOn8DGctAEXWZ9jiU3KDU0sDsuwzjCYI4y1kRmmWVmWmRm2QINz
WppjerotKN0cllkbtO7Ikg0nitwayKD8yeU+Q2C4iD5UXEgaN6CBn3p0OYBZR5OFvmflf2Bvsqi4
9r/8suKMZkjOQoFKhYXFfXtf2q/3ZcmJaS6Xh82nStGVKnnRTdySMpt65gJ203AMj5O9unmgfYvn
uIBKEagBHEnw8go8DAAbZaDn6F//+le3bt1ArUVCnXH/XoDATx6WcdtttwHH4arJ/9TAiYFJ+vjj
j7t06XLDDTeISa28oUDLQDnONYhejerRRx8F9vHee++dDaKkaMGjAwuX/oYLdB7zzEpf6Bu4OVlA
YnrellzrovRCYLLhBtCPLSEZjump5uAMe5DBHpruDAaNOcsRmW0FCDInJW/llsImDjJoBLtEZH0T
Sj7OaVCBbLJqgaP5nhSPVrpDOeVGxPUN4ueKK65AzMprM4gZWecadLcKLk0m09NPP92xY8dPPvtU
9RFCzfYAdigeyengNY6oL9ktzJRLx4KaiARN165Q54hEmaEW1OthpU1Ik0pqJTJ/7aFFxsro5OrZ
qZbwNNvMNFuooSk0vTHUaJpprA411szIsgSkVM/bWD9j+a6NueYmwbF1KpChSDLoaHDoIMNDzRhw
G7IDQJJMEwibk5Y5q+LViBsaGt5//32Yo2uuuQap5FPf2idoF9Ek8zT5Abs4cuSIaPw4leBRWjom
ZJ3je4MMVrxEZhKI5sU43JqPPG136dykQxHplSHGeiAX0Gpmeg28gX8GGxuD0htmbbCGpJTPz6qK
Szi8Lc/epHgFHqnN8YksgJfb8GlAIvWU8XwiIpoNJCaGEGiqUst6VsjrDx06hKXct2zZ4lM6CMmC
bISHXMDr7Nmz4frrrrvOp2+tj2FAVXTogOkh3O+gcHhhVWjfTotK23haGDPwBRk2D20cjmT8zng0
JikPgEWgwRyQ1hiRWTcrozbE0OCfYgaE4W+UAjI9ARlNwWmVC7fVRCbszrcTC1N/cNb0ZcZsEnrx
OFY2Ch8WFhjtF0oLzEj0DjSPlbcxhqYZq5LHYcUFDNTYvHlrx05d/dp12LRpE643kK+8BzIXuiKP
hQtAkWvn137pN9/BFgDcghmtzDzscSkOPecZw+QB+bIUEjfcn4cmkxPZRqQmeniaCGgYLs1Mi6tR
US48yvgvx8CBAwFnDB8+3KfA1YUHGdxFDbti6NChsO7ffPPN81P29WK2fDzzzDNACpgwHmqAHNnH
ccjdTDwSB15feumlTp06jRkzBnbCGSp6teobdhPFKmkhlw5VceoOiubALkEWEi0gI2l35by0k5Fp
1TNS6gJSLTOzpYAMqiKDojzD6A5IcwDamJlhDU2tjEw68UPWCVCRNcgi7ihWcJHXGPC4bawODN1+
CnGqXHOnbh2ZVqrB7JjTWg527NjRoUMHWP179uzhPerEyLgz9rD+XQZf0oAwIiIiQHN66KGHqmqq
W5Yt0oSQ287kkIIuJJvd7ZTwEknz4HoEhAE0o5n2TkkB0WZnbI66sV00joyye+orkUiJncxde3CB
oTwysTIypTEiDXCGJdzQGGGomW2onJ1eGp5eCcJyWnJNXHZ9bEpu4q4yBBlyS9WKl+gQMg2A13tc
blocltULZAmBmjLndFiY68TDoxeJkD8JOGPIkCEgJmfMmCGSiyMSztxx8R88eLBnz549evQwGo3c
nKvyLAjlFHVRmd0L7lBVpOYatbRoiIemOAJCkxQvqMdkGIKMBkKWZx2fk3Qk3FgalFUdklEZqh/B
GaagzHr/DHP4Jldwam1sliku6YRxf71V5SCD2wN8y0Z53HaJBjRSCjsk0miDm2PxB7REAsu6lCUB
0LcCMnjyzooVK/r169e9e3cf5VuUlLwwSXl5OYDvPn36YAOgU/NbGjmseKwqlppgNWHtNo/DSSGR
0yXbHHYWJgUC1eoiJrdSJyt0+VEfgSyJIR10A7PM9qS9FQsziqMy6wINjaHrHaGG6lkZpogsa2im
MyhTApAx3egKMJhnGCpjMosBZJSrepKFVpkSaOKC3cFmTfMewl01WV12h8QNJyIOh1ukd6nV01Sb
rURwSB6KWti0/7xspZ9fx/79BxAhEQw1dR/bOb4BFa6dn1+w//SSgpOC+8PjpNwT0JydunpVyVRf
R9PUFf3O2FIQMsllM3E7KRxheekKHq7mp/uDDKAPsFw0n6ekpBBWmelicZfwItyY1Xbfffdx/fJ/
bXBNFxsOYQmNjz76iF+AjdeJkIfmU9CTsJ4RIFMvv/zyoqKiMwes6BwZuK4LtoXD4nRjvBGsj3qV
FqPVYjVoxKHkDTI0jikhyFi+IT8u+WRMet2MlIbpyY1hG+SgLEeAoWmGwToTuEaqfVqKJdjYFGqo
jUw+udhwpM5NlQxNJVKFctYqq9sjO1kgNiuATVSa+qWq9AAxJlFzMXfQnmYfAj0xOnrNmjW0TuLN
N3MmS1rUkz0/A4scA38HFLh3716f+pheSf+oNQpuWjerXSHLZlWqU91WZv4hemtEJ4NiNHXCpZpZ
hKMOGvXkVQoyrGRB/MH5KcUxyRVRKabZafXsqIlMq4xKK41JK4o0lAal1cERk1n9dVbRms156NXS
FcVWKj0oTBYzochKFCqCw03Vgjm01ULrAWh1CHhYAM9rBbEHcwRiEt6gnZYIlbORs/N/fvLJJ0BA
jFXki59mDDbZvV0hzUUPHc5GVhYOs0ssHmJyKTVuqV6RnRrpVdIMMlSGdBVqS4eHapJoyNHi+D3z
0k7MzCgJyioPySwNzSyB9zMzSkMyqgFkTDHUB29w+KeaIgzVsYl5v2TmWWSep90ydctF6z6pHrEO
mFN3w3slXhGilWk9tSWDG3ieffbZXr16zZo1q1W3umgx/ec//wnUBpaLUdKnWbBokUK8RT11ihYu
UGfTq+0BKe1UirpZIg8v7aCytQc4A0MyFQa5YA625lniko/SlZZSA4g2KLk8JK0qLMMCICOYaiPO
AIMtxNg4O6sqKjV3UfoBrNqiTyPLHALNn+ZMUfgle4AhEJGGsPprnaTCTmvzNOmJoE699ItHt+9g
nTQKMSUPjykZ/+Irfn7tsQozj00hQl8hblfeuXPnZZdd1qd3z0ZTtVh8RWWpTBiaTX12snbnjibi
bmLJI3qIT51ELYtom2XXsA0i2ehBS+W5WNlD5Q9ky4C9eeLECWyD9dsTF35/d0lJSQnomgMGDKio
qIDZFYM6/0cG17x53TR4BX23c+fOoLf5pEiINabExD94/fvf/96+fXtQa4ge5Ss29mwJMmATKQp3
nUpumiHZ6AYeola4SQ0zgTKcQfdAc+CVHpzkYI0v6FZZuakgLil/jrF+Vro1OK0pJMsZaDQHGy0h
qeZwoy041TY92RKSaQvPqI9OLQSQ0cDC/bU8LgbbdUGLTn1EGBrvcOiRUHa9IoR8Jp+l2MEEhNCI
ESNg9WMWA7IPoCFec37KxeIfhSmbOXMmpgsSVi9cbdWcrksUt0d263nzdkZnVgHC4xHi6/CNS3FK
LEXTQ2WimyZ06BUOaCYa+4VqF1lqOAZ69jxjZVRqNcALhjCqo1IpyIhNLYk0lIca6sIzzfDP+WnH
1x+qcWLcpldInY+SQBGNU9ImCEuxNRKNv1MLuVtmLgCKHSWHmcbftShli2sY1YyxY8eKbEt0hSDP
2rdv31VXXQW8AkPMxNxCr9wD31K2LkxhlYjVTSwO0gCvEi126mkRLCFR2QNCSJesQFDA3fNW7lyU
UQSoIjirHBBGeEZRhLEg3FgSmlFJQYaxMWijIyC9McxQNSfl5NLkw3aWKcBBhncRMKzxpWA8k1mi
NUPNjGgmN2nw0Mp1aLhTVL2Qd3NlVe8EUbVZty4oKECvE4pGHy7Kc+aNRiNcBkpnTU0NTsSptwCN
g0AdwMmivm0sxLvcTqolcqCU7C0mNTIlDpysddAYctnLtsXWHoVx1LaBD3uk0hm7dk9MWkGEsSY4
rXpmeg2AjODUuhkGS3C6Zu+cvb4hyli8IDM3aV8pzTNmKEsDGQCvFTvzKVA3k9NF1R/qs1FJUQPZ
cbwhaXvhsvU5v2w8kXKwekuB7XidRlg7/o7WFIb+govWEdfsVY31ZvgTJ/IKu3btDkCtZcigGPMI
KG3YsGEAc2cEBzJziFN22wCtKroRikZuq7LFQQvRwc/azV74EW4bnUc2Xl1XM/kBfmI4g4Y0IZ4i
8h9HhKFUGj58eJcuXb7//vtzFwP3ayp+ooUf1v306dN9xMP/zhCtmvx9bGwskGX8+PFEaGXiE1Mj
Fu9LTEyE6x977DEOR06vpqu8fCEod7JqZbuxnkhlrsYm6leHJe+wuBvcMpZjsrGSnhxkYOEAB8Zk
pO6uiFt3IiqpMhqQhBFwRmNASvXsDZawFFOksWmmoSk4zRxKLRnVUSn5S41HbZp3n+lJipOovFA+
Kh4UgYBAsKmaXbGJYf962Us1sXpOhzOwbhsK+OLi4p49e/bv3x/DXLi7BDfG+ZliuBmQi3AbaGei
4czeBce8wusIbWzmcKuIMKjsUbUSk5UKqZK0f1p0VkVrchG3TbUyqCGxviEam1fcDpnFB5gZFoxe
dzjOQPEE6NwRhhrmK6mGA6AGvIal1cVkN81OOBm9ek9BPWOMHrXZYi+UD+chNC5dMztuIpvz3etz
Hdn57v01pNRD/yKFGiBjqZikuqPkcYnGfM6GgBqApLFlJQhLMYPOx/D573//G66ZOHGiz1wrotNN
8S0JRaGwIptlGeumI2Kz4jr2KHBww4+CIY3A8Wn/ESrFEWR8HX9gQRqgivJQYzW8zk4viUwvgtfw
9MrgjPqALGvwRnfQemtYRg1gkVXZx11CEW7Vt2BUc2YsChusi1Dupm+a9DKu2A3IKwKmNUuGaMjE
jCrudRLLYCPyAB0GAffs2bNbitLWLBksZIQl5ZpVcrSa/LKBBH1X8eKkTW8E7nkzaNf7ITtilhXt
PEnvv4np8rBo7S5FVnTjnIyFS7Ryn3UyWbO9aGFmQXRmRWRWXeSGhjBjbUiaKSzDSoPEM2wR6XXR
xspZ8YdXbC8+apIocWB6JDSkUJzKu3xIDH83qaTCRoz7KldtLlyUeiR63cGItYfC4w/PTj4+13Di
l00nNx1vKLJQ4Gvnpb14NKoqOa1NWv8gO0Ubr7/+b05AbuMRKQwjMzMTS+ObaqtprTYsJE89Vy6W
iCeYoxAZuoi7gdQWkIMb6jasytmdXlx6nLgcdKPWWinmlTVnCgvBoTnnNI7KqXsq/xCDI93CwkIg
zqWXXnru+OqvsWSkp6djt7DGxsbq6mryvzp4Agg6mK1Wq8ViwUp8oL0RoQRbq73v6urq/va3vwG+
Xrdu3RlrGXGQUWd1O3Q2Vy0ToH4tO07aNK6hx/1hLKhD1dY9ggxaRlymmgXZke9YmJwfsbYo0tAQ
kW4OTq0NSC6L3WienVIdk07PhBjMM9LqgxJLYtPy1+4o1pQshXaCgH3FgqGwTA0oXE63IvOyd8Vm
qjNtPe7KPGDOOFC3I992rFotsxHzmSriIY/gJrshQ4Z069YtICBApAxvfH9+kP7kyZNhqU+dOlVw
OGj1zbxABsGOqay2hExnAT1YOfUku4j8sNUTuqz0qwW5Id+U/mjw7Ctu1tVsRHJQpzjzImt8TqI+
X1lBg9OGnPp5qUeB/7IIDNAjTTPT6+EIN9RHGExwzEw1xWbVxybnLzXkYC1uVhec5xFIYm0M5Kdl
jWT7cWv8toolxoLoxBORySfnZpQtyq74fnPFxnxHDYOJLoX5dHSYgq5ueEZY4Rwlw4L/5ptvOnTo
8OKLL/rEfnJ5Cfy9e/fuwCs4vMYKocjjXC6HkIGt+CQEIloFSpo8VBdHc7pL+ILEyk9pIENmBjYG
MiweCunWbCyZk5g3O60GyEUxGXUwlcArYLUQY71/ZtO0DGtgVlOIoXxhRl72kWq3MMVCiIMmewG6
4Y3ZGLyokEheEzlQRQpttAy/WbcD4WPQwAu9MMmp3CVAT5PJBG9gkffo0YOn6viUD0YBedNNNyH1
zliZUWEgHLNPNx0jIT9U/TPw2Lgpef8KMz8/rfL5KSUvTy144bO9b3y17/tkmjzi0otlwaphFizm
KaNaBC085WaRGTkm8u2G/FmJuRHppbMzqSUj1FA3O8sWvd4enloXllgSmZg/L/nw+tz6RlQnJFXr
6UyXECvNBWDRpaDfobSJZB2qW5J6LC4pNzolPyajIia7dtb6WooFDSWxyUe+TjmQfrC6RtL2iF3h
gB7DbxUsmEGtNQ6psdHSq1cvWGOlpaU8q5EXFEZjBnASjCXXertgohBhHQDY7zpZlIrZTlufWRvJ
7k3mRbM3BX+yJuQ/y7+fnDZ/worQ93+eOzNrxw63jfnwTA69NZoiaUVmdZPXH8iSgTispqZmwoQJ
ILOA014s7hJQQQYNGgTqHSBr5BQgLC/ChmfnAQm2rNMHq/z7779H22ZLq50Yz0X0ePuXX35ZjAzl
JTFahzU0NJwVflHJrnzyTWLTtLkl7wbmvTbpyLyVZE02OVpGhRywBppb7mFezGaQgciE2iDhbopt
ZOW2ujlJFeGJVWEppghjbWhqWWRmRXRKWUwKaMymsHQAGSYAGd9uqd5bqTiR5yo22hpDsQNnd2kc
X/JQCwq1GMJd5daQpO0181Yf/TqpcO6anDmrDy5MPPxj1vGUfWVHaj1nLFYDDJTTCrhqx44d+/Tp
g4WTkXRIH+XcdyHCjl8gAK699lpk696WDB9lV8HyjUDxOpdmtNiebw5fduCF6ftGTC4aM7n8Jf/6
fweZ/xNaN3WuKXZZdX6dhgjtkltr26F1ZERbEQ03AEKADFuzvzbSkAf8HbgwqODBRhorA0dIum2m
wRKWVheZUvHdhso9xRQ7ehRmVFI8eiMPr4R+NzOSb82xfpOcE7Xq8OyEk7PSKsJpRiJFk9NXHI5O
OGI4VAuI0KVp41r6bstwAX6GteT2A/CH4Uc8GwKnbPz48fDpokWLiHebYh2RSHrUhYO5tLXoPzvr
YVZoIjuOk8RN8vdJtp9SlS05pNpJai3N+Tq6z54p3/iwrMyzTaJK/P4SsjitlAbMpjZFpdTHplTH
pZTHppQD7AhNrw/IaJqc2hCcaZ5pKF1kzM1voLRXZaWV5FXM+VE0L1hOuTt5R/EPxpwlaUe/Tj2y
OHHfj+kHU7af3F9grrbxjrje2a0CyPCpxgg73d/fH0j01VdftTRmwMWjRo1q37498AoihD+fxt5J
A3kZ0s3aL3817/hzX+wZ+WXxC6HyCH91TBB5IZC8MFV+eZrt7UDrRyGWL2bm1tmaq7N7sN8XzTay
0g2tsu7mzKKWkdv0/dbK2YbCMENFcEpFSJpplrExIq0+LKE8NrV06caKrONNeY0aClQQYAHIoL42
FsissHBOEM8y2ZxnW5x2LC4lLyKpcGZKRajRBLMwPcM8NcMcnGGKyyicE7/3x6ycPSUOEyu5oQUy
q7LkcbA0E4xWpjiGeS/JCy+8AEh38eLFxDtCHGuEZ2VlYd4vpS08oVtqbrmg6FBVC0gi1ZXk56X7
/Seu9f84Ifij1Bn/Xhs6eMGPr6xZ8h9jwFurv5iY9PXy/IOVVKnjpYM4DOUVg/4ovhJeAQhesWzG
xZJdAmo3wMbrrrsOK+P+D8KLlpEZPrkPaENOTEyEyRPFIeYr8zMARECIGgwGbfVr4fRKqznXWoMJ
trj3V5J5a2rfDtj70uc5b/jX/TvI88pXjtenu1/+vOqrmKbsgzSWCkvGsNJEvLI4qmHAzbVqwZty
Xd9lVUbGF85KKIlbXwu6ckRKYWxSUWxS8ezk8hijKcpQFZVSkHzYUs9MwUywuqgxg/mntU6OqgML
OdEmjUfrQTmOSSiITSqdm1w+L6VskaFssbF4bmJO9Lr9328uBF3H7hMl19zTUmZZI6yZrdNNeywR
8uqrrwL7iI6OFk15PlQ9d+Prr7+Gefzss894ew6OM7wqZmqxFsRsdVnclMRArvit9ZPmbHzNf8vL
oU1jAslzgWR8EBk3RR01seHFyZXvhhT7L8zbWUCwPKJLZj9CNT8XsTdSJKd6gAhONt27KqQl2XlR
6flo6p+ZbqIprOmWmYYm4PJz0sriEo6m7KmlRnsPxs0oQjNSSQxEBeKv3li0OPXk3ITcBYbS+ZnV
sw2VVDE1mmZlm2M2W6KMxdGJh5L3lNW5NTioql4uEtFcj9UapkyZAlSKiooievFWjqrh+q5du/bu
3dvOBho/vGsYi50tJR7D30DIt+vqp87J+/eXu//5xYH/Ny3/39OLX/uq4PUv9yVvc5Y06o2CJY3L
O2nPbvq8Cls3LuZBb5DJqo0VgC0iU+sBN8emVDKQURmZWgN0m53tDEw1xWxonJNZ8sOG4zr8FUAG
afbgoA2jwUMOlarxW0oXJByKSzg8N4VmrywyHJsbv2fOqp0/ZeZszzVXWsW+a4rQ2aS53AbRCxVi
ORwgiGbMZ4YN0SBkNpt7siFqLKdjuayFL6yjnEoyfUn+yE93jfOvejmMDJuijJ5BBk8mQyeTFwPJ
a4HkxUmWFz9veDOgNPMwbewio8fK49LCumW36rTAElJUV53DTo2mhByvIyu3li5IL4hNK4hLLZiX
WhibcGJeUu6qrRVb8u31ui3H5papr01DfpLKkpcwxqhOIQcqlOVbS2etPTI7pTicBpA2hmY1AeCb
YmiYkm6ZkWUJN5RFp5yITTz804bjB8rtGMhsY0EQADIogpbcmAFrs7owkwuWFrb+4ksLS7YjJd9/
//0uXbrExcUhzVUt/BmYTXNTaupdUklhFfl5ZVnw54lz3lqy4PnwoAcnBNz08jc3vhHbf/zcOz/8
fvyC8Hd+/OTjlYvXVpfrIMMuWi/+UCmsIguFfQq6bufOnZOTk88ryMCbUIWBZ5599lmY0eXLl+NJ
7kQnbUMf8+fPBw145MiR3CbhAzWAaEePHsUWaxoQVlqvC6kw6ycKMJlt420V5D9zy8ZNOfHvWbYx
k+uGfWZ6IUgdPdUzLkAeO6XpXyHWN4IK41abYM/XU7+sLPmYf/WWZjBhFRaSub/u66Rjc9cdW2Qs
XZhRHpmYH5t48uvMyiWZ5bFrc+auPZiyq7rEovsavUv36aILGIACUiHtmCkyvSA0vYqKwLSG2Wmm
qFSqO8allIKuE5VGQwqiDEX7qxQbEw+ogyoum1akgTXPpJGDelirzSVVVtWAGjd48GAO6VrWff/t
gydMiY4tmCbUwlNTU70cAd5tpTjOUHVOCpxsbzH5MPz4m0ElL/nXj5tORvuTUQHaMTqAjAkgL/jb
3p5d91lcfgVryMHMVh4WIqd1apVZaW2HFnNDNafV204uTjsave5wbGLe3NTS6CQ4yheklizPPLo/
32RmmKC5zKeC+ZY0TJIFN2jeh+35jriUksi0apiRuNSiual5cWl5MWkFFL5kmfxTysIyaqLSy75Z
X7z+UB3lnqflm8jKm5qaAAjefffdiCF4lBJM1qpVqy655JIRI0acTigqmsnNpXowSnFnIflyzsnX
pxe8Ot30on/jeH/zuMDG54LgMI8PrH558uHQb6t2FWgeCnTYsRwrG++dRnVKdsAjLzIcjUrNjTHk
z8ssn2Moj1hXHA7Kt6FhcbY1MqE4au3R1dvL8vVKqS7M4aSFYDB+16Xq2Vjw5zbnqYtSS6ITCuOM
AMFLIg0noozHwhMPfbO1auaaIyB3FyQXLN9Q1tis43r0SBJdvVe14uKIw3jns9tvvx3WeV5enk8R
aNDogIBvvfUWhoTzuNpTbgGmSribyMqNZOy0/FeiyLPT5We/dL0YTEYE0AOW3wvT3a9Oa3x1Wv14
/6ZxQaaXIov2mdHPZyGWauKx0lxc/bdkYnUSGwYSIV4qrXYdKqjfcqBo076CA7k1JbVus4vS3TvF
xiuiRRXcTAn7q+cbC6KNZQCXsWYJrWJCPYCm8PQa6g3MtIRnNcxIyFuYkbc5v5HyCg9GsPOiYc2d
IFV9/958883t2rU7fvy4uJeRVgA+gLZYu92jB9DgTbq02j8UrAANlibbPpuRHzYhc9nA1zddc8/h
q2/I6dW3pN8Vhzv2PdTj9sxrnvppyMTY91cFhJYlbWUmQpVm9GE2jYfSoJGojVgm4A/k7sexYsUK
rEZBWmtde54sGXhDlZWVMGdXXXXViRMnzhSC9D860FYBVALuIFYlEvvjEdpni4aI+vv789zx5o2J
kfZaNhXN3eadQUrMZMZyaeS02qGT6l4MUUdOc430d4+PIMMD3CODyPBp8pgp8j+mNXwUVZxxlPjW
AhdQAtyRw0N3vkUl+wpdv6w/OS/+UGz80diEYzHrjsEbgBc/ZZzYkUvbR1EHuURa1KnW3oJshL+S
Y5Z+3lU+I60kINPC6m1YZxoaQWUExTE2pTwqtTLCUBNibATOsnJneZVH4+nsJ0DzslO+qGL/TFVW
mjuh2B2ua6+99tJLLy0sLBSB7+9uOWy5jEHLhHUOYBE7RzSHkglFHdTmoFrNJmyTSJmFzF3leOXL
/JemOV6YRsZNI2OmU+Y+KlAZEaQ8G6Tx+uf9LW+GVazeSSNDWZ6ohwXhI8IAtd6FtcoxjqaJJSgf
KnMm7Sj93nBsSXLOt4aTK7fVrT9qLauTnLLebFryAhmE9f5wa0GmpMZFVm0ppTEKBgvDGUXzUvLm
pR6LTcuLTC8KSa/yT6sJzWgITa2cZyhZtbm8zkEk9XS6Gfd/33LLLX379i0uLvZhTK+//jpm4Z9y
ylQtvMLppGC8QSV5ZhK5vO69iNqXptmAes8h6YLcI4KdI4LdYwIdz0+tez2gfMr8yiqMfXETu8eh
y3Ib+gd5MCn85nELiT9cHZt8YPa6A/PTixdkVs1Lq4xLKgv76fA3qQVZh8wF9VpeIjWqUFp6ZWNJ
1LhE/9DhGrJ6tyMqoTIiqTYqs352VlV4RsHs7IKZaXmxG6uDEk5GGWtjUqrnJZfsLqXBkszf5NH7
x2pVK2h1SYW0bKv9xRdfAKEWL14sFtQHGr7wwgtwfs2aNT6WpFOatZn2oDrJh5FFo4PNw4AnAKoI
IGMny6MYyBgVSMb5OwH7wjEm0PnsDMdDn+ctP8CKrbptxFNHJAs8sNmh+YgkYnESi42mTuipNoxA
HrfqdimtzarSssmqSrTuHgCXv9+QH52WF5ZWHGqsDmEgAxEG8AdYk+EGk7/RGrLBSYukZRYl7y21
sfAgIdlHAxnYdlHVF+H7778PIGPJkiXE2yG1b9++Ll263HfffVpimqrZHjDxXgcZ9GnzLWTy/Ir3
JxcEjv15861PlXRob7vEz+7nJ3X083Tu4OrU/WinAQm3Dl40NubzTwqnRFklFl9mU9FDJCksX4fI
NX8skMEr2VRVVYHAuvzyy8V+6VycnUOQwdPc+dIH1QQW/T/+8Q+Ry5wf2/UfZSDveOWVV4BQa9eu
5VY7Hy1k0KBBsPqPHDni2yKL5/KxaG+VRVFxr2FCduO/AmpHfak8N42MDyZjgmzPhVrHhduH+jeN
nkHGBpIxX5JXppIXYRvE5lc5BZDhxQJYN1RJs583KDQEfWOeNeVA3aqd5at2VMAb+OeRKpqAgGjA
6fHxboiIhdTZPZmHyxcYT4SmloVm2QLT7UEGaziCjFSaaUmj7ajiUhNuLI1L3LersFGri67oZTZA
iZe1nooKc/TwIP0PPvgAKIkZVt7u/N9zs4mgHpWh1atX8/xMXmlK8a0nTfQCJB7WtZKS62AxeWv6
vhe/LH5xuvyCP3lhKqFQw985JqhpdHDTqGAHMPoxgDMmmV/zr5oYc6LczbJvWEV+otrFhrqyztgd
bKbMoDkpev6hSkzsDTfOy8w+zYuXsMqP9HdotRL29cJaMm/Nfor20i3wCpMCyndcan5MWtFsQ3lQ
Wm1QhgWmLzilIjq5YHHikbxK9fQgA5c6cAmcowULFojMCz4FdNipU6fTxBjxirFWO0Hf0Ips56uT
DrwRaHlpCiUdQLTn/MlzAW56+Evj/N1jJ1teDagfP3FP4i6WqiOhsVqzAPk0ypHYbx630VbDP23K
X5R6JG7dobnrjn2dciJhZ92uk3Klg3CKs45gkgAcXSqroIAgI2FX9SJjZUR8xayUhsjMxrCMmpkZ
JRHrS8ONJTSBJbUiMqMuNr0uYvWJ5ZsqiywIMhQd/TSDDCJkR3MaHjx4EEv5ibSxWCw33HBDr169
6uvrfao+nFrFoQQoqyHPTdo/MsQ6eKp7bDD5hz8Z+6VrtD95NpAeiDOeC3COCCSAel8OsYWtsJfT
SEaJ4iHZSsOOVd7skPYQZmnYrYWq6NJImF9fkMEqvFGgYGEgY07CXgFk0NKroHtwnDEzvX5KaiOA
jBnJZXHpJ5ca9pkZUlO9HE8Sb+KqEo2pbt26FYtX+oTYY3NzDB6nt+9hTklA71I9kRtZ3Cb9dZiP
jYXk39OOfPH54dC/hxy57j6Tn19T++5mvz4mv362SwY42ncs79Rl22W3L3/8sykf577yxcn8Mn3r
04SiRmZtbKRFQckfQ+vmkdo8CvuJJ54AWh07dox419P77fzW7/RReJwF41y+8cYbcB/Lli0jQvfh
c2HB/kOPxsZG0N5g0Q8bNqyl5gFzBjofkPH+++9vNr+LfTj1agGS5MbSe3ZW1cBkITPi9rw6rf6l
IPKPIMp8QbEDuTUyyPJskGvYNOr4B3n2r+nk1Yn1r0/cu+sEaVK0mnXEq0ayRHQBZle1AP4GQiqB
HTeRfBv1vzboyZZO3bYiOpj1IHrNaGmyqquyj81NOR5hqA7PsgekWmkfLwAZadUxqaxmVHoRjVvM
qAzPKIpLOZCypwDjxp0uWQs08y4U7dECSuixYcMGoBWodCJQO3fZJdw5OHr0aID28fHxvLef5vE9
BcggzLgM9EzfRV79cverQXXj/OkcjZ9CXpxK/SPjgurHBJtAvxwTIMH5f0wjr05pfOOrI8dqWBQ9
w58qVaok7566ej6nREN27XraRaNCMQfG3lNMxvwiSnM5cYlVB/fIqgYy4FvHSl1zVu4BVh5stABP
n22opLOTWhqZVgka5AyDOXS9KzTLPiO1ek5a8Zw1u/edtLpP62XmoUjYNW3UqFGYYIyCc+PGjXBy
3LhxZ7B3KqyrJSs+UUfI5DlHn/vo6GsBCtDthSkUZIybTl6YroyfJgEZx08lo7+S/z973wEeV3ml
fWUbd2M6ISG0kMamEcLuv7vZ5AeWAKaYntDSIH0TIAZssK3ee3HHFRsbN7XpM5J7t2VZVu9dGk2v
d27//q/ce+fOSDaIwK7513ruI2QhjeZ+9/vOec8573nPK5nCK0n9r+c09nnkQp7fP3YhkEEqHT68
pXsCoHEMdPkQPvMqGQZaxEKrgpz7EUXtY0UtjhGcRtpgaC3V9eXqxnLNwSyrP9U0lmIaTLcNIdUN
w1Cm1QUdZGltoKCqH4KY8yNqNyMN1ElDCsggWIHsZJVGcMcdd0ydOnVwcJDgM2j3LRYLhGhkAbWj
4S8yTQ3ViQRQWyf9uqDvZ8nOn6VEnswEj7/tfT6RWZgIIKp4OAUsSAFPJIuPJ4sP4a8fXzy8bP2o
C20qkeZcqB9NAiFaHbTGqEUoYgdYTiKiphfYGfEgA1M15ZQOfARFe4+XWbrzLYOZCshA2jwyznBn
mL1JpkDWPjpd119m6lxbcSwgvwoXZ3zUi7geuDLf+ta35s+fT3hCqvv88Y9/DNewvr5eDsqZMOBC
gPUCzo265IDcJAKP7e468PLic5lLzpX86ztN136JvYIKJsz3J9zspr7ioa4KUFT4yuntN96690e/
SXurE4YHhlPILOM6UBg3qrtUBugXjpNBNmRxcfGMGTOKioq0IPgzieuoj30fqoGAGx2ehJtvvnl4
eDhORfhSnqr6P/IBgw9oMq6++uo42EiWi3SgvPXWW1rio4aKIZ9SPKcqquw04ARvpu97YdnA00nS
4+8Kjy0Rn0wCjy2XHlrOL8wE970DHn0PPAe92hLwx1TxtcUtH5lptWgN4jWSEaULt/1JpOckoBhi
YpFVaSbMlhcFMaL9XTWkIOJC7gDYqj+3srqj0OTMtoaTqv1ZtggEGaRvsMDUm2fuhfAi3TaQbe1e
bWveWnOOIBiW7BqNBrNWJoGICjscjhtvvJEwn8l03M8PZGhzg1//+tfhM4JbPc6njmPl8jLlEIus
wp9YuWvwV0lNL6aHHn4PLFiOPCXyjom+Z1PsT6WNQJwBg3LoOF9OBs8v8v9++eCB87K3w+iJRbct
jBvZClTAgRLFMLKMiCwGFWIEE+tieiJEnL/AmQyGi5AtBHfS+e7g2srz2WZ7kg2adXe2WdbbyDG6
M7GwUpqVS7OEMw3OFZbB0r2nT7R5aeliLXkqyAgGgzDgvummm7T7vLCwENqslStXXpSyjgr/YcSX
RV7/9AD4zfLjLy21v5gEnn4PPAUvXG+C2OIX70HoBn6xBOG2Be/yLyY7IZKr60HnAv9BTgEZjOI4
ZHzmCfNeBnkRVR4trAi3MLg/hRckBemisSOSQF5QhtQC7tTo9YPVVU2l+oFCiy/HGk43B5KMnmTz
WJrNlWJxJJkc2bXBZJ2j0BYotTqL9jQdbPEr3docerZYikp9lKocKlBI/vCLN998c8qUKRCZqUuT
l5eXkJBAGnO0XuEiBDjCDd/XwP6mpP2B9IH70vyP5UgL3nU+l+x/CgYkKajktCCVfzSFfzgVPJAG
/jMdPJ3pTNwyLO9s0Y+rdYCPxjxEak+MUX+PnheAE7XSOJAhxsjA410UxoblfWPDSggyTP1wH0Jg
kW4mrVJ++EWGGX3OrKVzaoI5+v611u7tNY1hGWQIyhOZYAwu+SClpcOHD6trBQEc3JZqCQCZDhF3
wsFL4EiXP4PfckQEa23gl2+fz3nz+Pp/f+PkNArMpsLUlDA1n6GuEqbOiFBUaB7VdNU1H333haQ3
Wn++3LFlP+8g5RZ0woIMiJD998ViD6iTOOGKtba2Tps27bHHHiPAVx2rBv5hkWUKfFzNVQUZZ8+e
hU+RsPBUMP4/OCfzkk1DkS/uu+++mTNnnj9/njxCrdDhH/7wBzLSHT3O8UPAFVH9QMSvagbAOK+l
D/z+PcMvknoeXRZYsJh5AhrfNPB4InhwKXg0HSxIBY8lg6eTwBNv8b9Ljfx+eWf+hgG/SFACrxnE
QCsXg0UVOQYIAZH1CVxAwRYotyHyQQn9L0GebhzR/iLJw+Op7oBmgCcENlbUrdJ1Fhod2ZZgYpUv
dx+XKY/YQCJIORak6ExARpmpYaPptEfDF1EnU6AgGBNQ1GorGSH48MMPw+WCQV5cov6zRfRqhpB8
QDAN/6h6BMgXEZYR4qd04nIPklhFijzwMeVuavtNWsezqYH/fA88kgyewvE3zmQ4n0odW5jqfSpR
fHYpeAGG6a97/5JqN50ELjxug5FwuBhHzRHl4XZ0wMsyQc0TDCk6KJw6DVJC0kL4X5IcR6ogwx0C
zd2h96shyBhJsnkhyMAJaidGGIEME51qYpfrw6mGUJZhrMw8sKrqbF1v0MddDGRoQ2oYfsDl0iZX
Fy1aBHH2zp07L35c4FvjseY19G8f1rp/nVT/UnLwmeVg4VIAd/gTiYiW8exykYCM55eAx5eBBYng
mWWeXyW17D3AQfTg8RCNSzVnEDO1PIq7JEWOVgJBlo1geQ1lUDtBGDQ6DaqUlihLfMKXbx0Dqyob
S4yDRVZ/pjmYbAykWAJpNcH02kCK1Z9s8UHXuKxyLMvogSCjuLJVd2I4rLaOE1KzNjtFYFHsgGWS
2IeQAq4qoXkSKfHy8nKCKuDaqr9yocwxlgZHQhTPphx6JGfwX5NdP8uRFmZyj77nejop8FRyYGFK
CEKNx1P4BSngP1PBw6niC6ldWyqdOMiIAPcoCLuRVmg06cmTdVCZ3iKZXKTwS6AHiK02jgMBWOtd
wsvultAklDJDW46uM88k90kpOCOQjkFGli2UrhvNrezeYOuubRgjVgLvtNiXldRLPp6kE5hIjJP1
GR0djSaMyYtIOG+GK9GsEkQBbMg21YDX3m1K/MuR9Q+lHpx3VWgu5aOm09Q8lpoKZk0XZlG906na
67+x9f4lS97ue3rp6O7TSGVcSWJyIUHy4CCN/YL4qTiMCx06/AIuFwyu1MkA6gH/BysV1MXpBSpZ
F+7v7du3wzexePFi9ZufScHm/7MPlchSVFQEI7n8/HwVKqrVpQULFkD729zcjKxGPMIQVVF9Bunq
y+qQHhbUd4LX3jO+lN6DU+7iUyngyRTwaCL4WRJ4MFl6uhAsSAePJQnPJ9MvLBv67fKmvE1DaOBI
tIV1PM6gRaw1gOXJUXNqGF1I1YjFc704+AaEIM7KxyAMrR0Psyhjvx6DjHz9cK7Fn1jtyaplM0wB
iDNguIy6Li1oMFW6dSTb0l+iP7fzUAuZAollepAFInoMHFbgi5/BCMBbb70FN57ZbB6fFvoMqyRa
tAGP3Jw5c6Dj1KYT4Uc4Qgvxs0tIqIeck4AFH7ZaAr9MbXsy2ftICoDX48sR8XNhEv8Esu+hJ5JZ
+E8IMp5fDL1m4A+JXcc6UO0D9f5xjAwy4jIZojKTXX52QRRxoiG3hOqIdLOgx0SHUcDzLSWVi4rK
JQJpEkB9AWADmko6kGJzpluciM9vcmcb/ZlGOsPIplvA0spQujGYa7CX6LvWm863u0T/RTMZWtPz
wAMPELUMlcX1wgsvwNC8trb2okYK3tEYAA6/GIT3s944+uu01l+khB9fijb2giQIncXHU+mnkkPP
JkaeXwqeXgruXwKeywdPJYZ/ldK5ocoD9x4dxmqpEtZqkVSQIfLRMd2ITgzNKccxgsRKMm7WZOZ4
nEXnWXVMKPZGPPGOAQ50u3EmwzRYYHanGb1JBn+ajU7bR6fUhOC13IzHFxu86boxeATWmHujIINQ
mzUlMEmKVuW022/lypVXXHFFVlaWusNhaA6jFLiAqjbMxyeMMUyFG2LR2rbHsgZ/nBb5cSZ4NBs8
vJR5Ool+LjEEL7iSTy8XFyai+OT55fTr75101PGgiwG6g6CiAnS2AbcLeAMoQOfk2a2kEKfuzMmc
PpEMU5RwtsArgCYHWGdpKzZ2E1U0UiIh8AInM7zwO8l7ukv0PdsP9Hc4sMXhVXEz7SXKmlrIBSGg
8/7778MdSAbBkOPc0NCgMghVb0rAkqoRjuVcEOv6YDP4r9S211+vL31h+/7vPd4878bBWTf6ps9H
3M/pU4Ozrjs591vbfvRa8WtVf1ri/GW699QgHjYryfw5Fou1u6UvDMhQ05BaJaf58+dfeeWVJITT
Sjp9jpwMdRw5eU/FxcXTp0/ftm0beUPaicP/C6ewfiyXEIIMiCTITCPtKsFFIxaZdEzET6GU0xjI
u/OkNUCU07xddvD3rGO/SO57LCn8RBIqjvxsMWKPP5YJHkxhH8kW/u9y3wPveX9bDJ5e0vlqatNG
Y8gX5YOrzAx5IoMoqjljBml3SVjxD0UuPJ5Swkky1lHnQCniWyB+DBh8b5t0Z1cb2vMN/XlWT2KV
I91Kp5tRaILlKZE/w+1qzhzz0Cpzk+X8CJJxZHDPJ0O2MqEkRLvgsOY0MmkwjEtNTZ02bVpeXh5Z
yc9jUI62UBKJREgM9OCDD2rBB/SgUmx8rAEZKFTlcLnkcBt4cXn9wkT7ExngwUQUdj+Ky+GPpqDr
8SSwcBkgmYy/ZIVfW3qyyycH4DSZiBC3HwiPHr42G0LjyiRtSimEFDVkSRRO7U9G474FTu15EXBC
F1VMImBzVX2+uRuNJLWgIRRakJFrA0mVgXxLqMhkL6lq3WJrGmY+RiaZhLBkfV599VW4Yq2treo+
v//++6HB6u3tvQiHAG113g7Q8B0R7tU9R6VXktpfSOEeXwYeTgYPpYKH0iMPZ3gfT3MvTPE9nchD
fHbfu+DxDLBgsevXqV0VB1F3CaouojEoDNGPigMZUZ8UHd8Dw07oIALwsyAEUHMTAdW4rwnhXIIG
OJ6UTuDvjEbAuuqmlea+AosjVedM1nvgDoc4I9GI0MYyvTvF7M/Zh0LwrMqurQeHbeecGpDBR0GG
ZumIBVctp16vhwv4u9/9Tq2JkBnXpGdHVVnV5kQnrj5hVo/+DHgyqf3xfPDTVHB/IliYjulBy3hM
bUFpoRfeBa8sBn//+9Dud/ed/kuJ6Zv3H/7Ktw5df2PtHbf0/+UvYHQE+IK4sYZj8ej6SIy2jYx4
SJAZlwIcB3ogWBFEbFACuFP0w31d62v7ig1ovF+eCXWUYKght5kUWp2Ze9vW1wzoTo8GSGesAMB4
zqkoEg1wgZNXY8eOHXC5oK1QyS6HDh2CFvidd95Rwz+tpCyjNrihESSg3wPezG777VttKX8+WvVU
4Zar/vXADf929qq7+q65pXH6jSfm/dvO23+T//MPF73T+PTrQ3/MdQ2FsWnF5EgMw3CSTPwiKX6q
yQz1O3fffTdcw2AwqG1x+seDOuoiFgRoZlPBD3gAiMaUlnw3Xgfif/mH+jx0Oh2M5F5++eXxtJUb
brgBRi3yg4wnbMsgQ0SuQdbD93K4BTEM/p55euFbo9DUPpcKnkoBC5aLDycyj2SEF2SHH0gNPZkP
Hng38nIu+EXi4K8Sz9qakb4eo31tScvM4jQX4WzHXON/RnaBINq9SZQhoAk+3O7ZUNOeW9WWZRyC
xiLF4Em3hTIsQXhlWgLpBm9ylROGgEU2x2pjY5NTlCc+sKI2Y6F14WrqFS7dxo0b4cbLyckhKzle
aPUffF5q9VHleJpMJvgX//SnP2nhvEwHiaFlKDkGDDJCEdTSNiqAP2Y3PJ/S92yWcP9SCeKMBxLB
zyDCyECJjYfeQ4WAl9PAb1PZ5944vWLX4JhI0ra8hlGrBYXihRPF0XHV6nwNEH3KmNsPrTBpCYYm
PgRaR0GxqS3T3J1jHiisRWNQUsqH0yvdBTY2rdJfYKGLTM788s5NNV2n+sJO/hOBDMJ0JvrrNptN
RR533nnn7Nmzyc6/cAguIuQEPRYPvAzSF3luUfNLqagm8nQuuD8V/DjJcX/m2IJc52NZ7gUpYYjS
HlgOHk8FP0/x/ja55dwgcAVQ/hsvDKeqrSggQ7wQyMDJwaAircFNgO00zd4s3qtrKs6uMfeU2kaz
jfYMkyu3ls6x0cnV7rz9bJLOlaxz5NZ4c42D2eXN2w8PnhsSotIyojrE5GK8wMbGRriAWk2R66+/
nvTmTAYs4xuKgEEnyN0qPrbY/mii9EwWagN+Pg0seBs8lwR+sRy88HfwtyXSoj+Prn7lcO3df2u4
/p8bZ36lf/bVzjmz+ufObLzxhprvfh/0doOIX0LjSDkXCAUwCpw05wCxuDmyqiy2RXAlmxxg55H+
dbae/Or2rPL2fNMQNAs5JnuGbijHMJRb1VVY3lR+fGQgJLPOkaynFPuaKsjAJS+yu0iHDmkHI0cV
hnlEJo44KfxjoiJLGJSp7VIItYTgPMQmK3hpee9rf+8sWVS37sWPSu9dVnLrSx/c+tS6Lz+39gcZ
G35z9O1lQ4/8vevXmf6tB5B4FyB8Vgm15OBxrHIh5gta34er9Mgjj8BwrqmpSYuDP0dOhpb1SXDr
M888A5/ZsWPHtOnli4Yp/xs/VLwFFwqCDBiOxGXjoY+EEd6XvvSl+GMjad0DDKMQKS3AIyQSIskM
CXygD72aEXwxHVX6H1rEPbZUfCEPPJkl/Ps7jofSxJ8lSz/+m/+ppcEXlnb/vaj55KAs9EREFCbI
N0oXcGMTe7VY46vI6JIO+N4w2HWsK7/qbOm+4bLD/jTovfROaHzTDL5cW7iolimwBrMNngLdgLnR
NxTBuUpMCSFrRsolKuUzRk9TAhDXwojkrbfe0uLazxZnqHR0gvy2bdsGt/qbb76pgg8N5JfbaqJ2
XSJoTAyFYcwHHALYul96ZsnJ51JHf1EAFuaCR7NQNPmTJdLDy8EzaeDJd8EDf3Q8+1b7krKOQ+0s
Dtd4hveReFeSvaN8xekOxewWhcEjqS0Vmh/AySGezOwm4lQw3ILx9d4z9hW1nVnVTUWW/jUH3asO
BIot3nyDe4UtVGJ05O3tKKlorD411BuQ8yvCRYMQta6am5uryoeTj1tuuQWC6Y9beuwq8J8JsUgG
5p1i76Ovj72UBX76Nv9QOniiGCwoCD+Q7ro/2f1ImvRUNngsBbrM8HNLu/6W29QygsA43ia8OkVC
mYIqX9EVk9N4NKYHhPBFK0OCNQurfq0ADpKra3GAHUcGMj46m1nRWWCxZxnGMqrH4K5Or7Kn60YL
bK6y/a48Q2exrtHU4BqJYHAvaanccdsm/sPtdquzEkmHznXXXffVr351siCD9+L6Dwta+0DRDvDC
e4ML3hxZuJR5fJn00GLwCG4Mfu7Pjr/8vmNHUq/luQ2N1/zERd3gpGYEr5giTKfCU6mxaVTdtde1
//5PwOsWws4gojRyfsCEPsUAMEISwYsATy2r0D/bvWDvsaGNtV0rTR2rrX0rbagHrdDQV2bp++Dw
iOW8vw2L7rOkVDO+k0VSm7YxuwIbBDLS9oEHHlB/isxPhnsy2gWJaUs42+MA4ghuqg3K9F4AGuwg
dy946d32V/9an7qkbcXb50tetW3+nWn9a7UFv29Y8kbfC0tHn02355eDFifZNH4guoHoAqIXCH7A
BfF8Bf6L5ae0mQxCAzpx4sRFA4PPtFyipVzAL/7lX/4F2vqBgQGgGYZ5GWRc6OHBhYKByF133RVX
2SLf/8EPfqB8X5wAbaCGDqQ2GIzQpGE/xCPs3OEEfy3sfXbp0ONvOV9IBC8mgcfeBo+/B17OA48u
A8+lo0jlqXfG/prXX3kSDAvAKwF+AnjxmV1klgrpEmxwMh8cas3YdTyjohkZXJszx+zKM3sLzNCH
OQuqR0sMY+9bR7oCyswOQU0GCDi9f0GQcerUqenTp7/wwgtyf8dF0rOfEf2zpKQEAkQyZFgLtRFZ
UCkYxcaP6JsRBmkWeUXUMp+3c+zXaU2PLm75j0V9D6XSzxWA57LBwkTw5FLppUTwu4zQX7M69ad4
PFOaCwsOUfKQCd0SchC8UreSRYfi2aYTkHjEcSCAi9a2CFMPe/M+GpjbvCtN5/PKzxZXt5Xoewor
u/P2dubv7SiqaNtg6jCetXe55d6iyIWD7zgbRLJN6iQ5uGJk+MDHPCxCxGNQsBtiUJHbeBo89UbX
i8ki3MwL08GDScL/XRZ6JA08kw8WpoH/fAu8mAOeeKft1fTmPUdQ+h0Jc9IqbYVX+34lZb6MqkSn
fIfDVFkGX5wQKx8ZhRmaxIaAS4ZjHNCfGSquOLPG2r35qHeFZSS/cgDCsjILvOwlZiSGXVR9buvB
zvN2MaCm4jUgQ0GNF7bFeOokSVB7vd7Zs2d/73vfmyRexiwFJQU5NAq2V3sWF7S9ltn7Sp77F4Xc
/1k09kq+9G6BryjxTFjXX/3DR1tnXBekEvzTqMAMKnIFxUyjghTVNX2a6eY7wfkuEA7zCB4wiNwl
qodz4v6OiUGGAtfg2YhwMs6A6zPCgLpBvvLU4AZzc2lFXUll/QZb995TjlMDEvxfBOCy0U6fqDZP
DMjAhA8SGDidThiF/+hHPyIUFrjx3nvvvYSEBCJOLRenJCL8A/eJHUiDWBWZCylD+ODnDg8o/HDs
V2+fenVxy38t63n1b62//XPzG0tH/7Zs9NfvtP8htT1vu/tsJ5BHGiJhDHzh4Tu4FZt0934xMu5a
mStynP/2t7+RfKQ6SOEzoWV8DPFTa01uvvnmGTNmkCcKsUVseHf5I75cApcImolrr70WxKqWdXV1
wQf505/+VH7ScgYvPqWB/ZnIwhAXH+0gKycb93WA9zb0Lvzb6ecX2V9NAs8tAo/+FTz5DngxBTy3
HPwqjX95eU/RR84Rjogu89LnCTIkZSIGwRmnBwLrbedy954sNXcVmHoLjAP5hsHciq6cXa0rq3t0
Z8LnhmQd0oicxsC+QaGvXwhkdHR0QPPx4IMPxpGVPpOPCXti8/PzIcjIzs5Ww8qo51admRRLUMXz
XIKMQGOb1RcGqyucr2We/eMK9xOJfQ+/0/ZM4tDPlzueerPnhbf73swZrDoKhhlCqfXx0hjWQUKF
DdKhyspQIwpqZJwhRS9NP+FEsXi0TUUkCAOFuVj6c4ABRzt9e471vm9sLK2oX6lrXm/p3GBq23u0
/1QPbY/I+lRI/+3jsr+kr5jkfmAEAs06iYHIOIk777wT/t+LxSHwbfE04hxLfBi7FrcEMjYGfp00
9sxi77PL+WdThYVJ/GPLpceXITC9cAl4Zknfb1LOlu11OHF6j+WB3xuI8h6A9rmI4wEETnLwmiuK
4bRgTovkJCWZ0e0D+vqh1Yb6gl1nisub1uj61luG1xoHSqvb8/eeK62q23Gs8+RgyCEqjMKoFyYg
AwFH6cJemUwwURMb0EGSUGRSiQM8FFGU6CD+a4g9XtcOPqzxLd3S99iyY2/tAW9voz+ySBz0sKca
ar7/jb7ZU/hpVHgG5Z1BBadTzAyKn07ZZ02r++pd4CMr8EFswYciHoRZAuNv7JOBDFXgTADoKfPy
DDwiNO4QwBCLsO8wjxILHk2PkKQwWthwQDtMWCNgiIifZAdCWAatBIRlpOIJT/Qbb7wB17C6ujra
vqDI/yjyWcEIzmaQwSvuEGqUczHAcAr8MaNh4ZunXst1Ppc4+lzS8M+XNb9V1GU5AVBrMgdoNEGQ
RxQsPgQEeXiTOjvxi/hB2lYXLVpEJHq1nIx/PI8wCZAxF3+ovCStxvPlHpM4nEEWbf78+RBnqE6R
HIb+/n74IO+77z6REN+xsYs/PBIemYaPEc8j5gIE9YQA4QTgUD9dsL33D8taf/OW+78SwZ9SwMvv
8i+963/4T+cXr/TCCK/TBfBZIFpE4viK5mSRR8zPa1+KuF6sRhoUkDzUUAQc6vRuqm1dbWleZWpb
Z+7YYuvac3jgSLN/0C+3qRDvhZaIEBp4MlL8giCjp6cHrthPfvKTz0MkI04njXxBqrmFhYVA07+K
f0JQmgXkRI7qljgsfkVAocOP1n04CI62g7dLm36Xcfa11BN/yjzz++RTr2ec21DBNg2AMZoEVWKE
x1qB8DcYkTwrkvrnY/1f9GlIYJxogTjeoGsoNbyqGiFi5S4ySMLOgqYx4Whn4GCH70RPuMsDhkIo
N0DqB0hnVvh4g6kq8m3cuBHCsrS0NLKMBGTcddddH9cTwaN+JpmYHyIizWd7wZpy7o/JfS8tHvj5
4qFfJgV+mcI+/y7/7FvglWX8r5edW1/tbBhAt+ANy4G1yIWj7RtAuyxR5RVhHNqQNHIacRcAMeki
tSw4xICaxsEPzOc2VDesL29avbNh5c6z66oaPqxtNTcMt7h5QlwIcKIUCzJwFezjQcbtt9+uFlXh
P+++++5JbWYBrSaLh/S5ADeCu5DQmfHwyKMOQZwEQA9ebmxK2rbeRPXPpYQrqOAsyj2D8kCcMZui
Z1PDc684et2dYIMBif5yYijoQWG6Dw+A5mOGD08MMrQTjjjU1oPbqmVUSYRgAhGRoA2iXxJUerJJ
Wykyd7wo94dLDGI9ax6lNp8hyrxQ4HA4IKSAK6ZGIESI1mAwqJuQVXSAsHoQalsJY1jjUQeaiKji
4Q6CwRAE4mCdhcssp7edBsf6QbcTRIKK/RLgL6KB1CSVQsQMI7g09AVyhHEz0uBnAssqKyu1VvEf
H0z28WJc6luZOXMm9JpAYThrbf1l4ueE+Oyaa66ZM2eO6r0IIW5kZIRkMtAaIkfCxYAMxTBxDMn9
otmDOMeLtjONSEqIgdXvB1X7hbSiwT+/2/a7JU2/T2zK3e7L2z52tAeh8jCZDuVz4AotFxdzSHFU
0I+DF9IEACO2D17gcbQsM+tcAugJgroR7lhvGHqv1jHREQG04pJZtSuSMPXgaWWDBGRIFwAZpNpK
cj+fOcjQvpqq+1JSUgL/Ivw8TmhOVKaoy76Hj86F4kRlRlcozMqq1BICXgMBcLwNHD7Ptg6jSZ4h
EfjCCFGg3hyexo41CIQw60d5DGlcVH2x5zVhyChXBzheoLGKmtJ4gkEdUpGVZMAawujGJaErpDQR
kUFruLvnYmFZXHSxZs0auGJxIOPb3/72xzwvmRfJCPwYxBl+bozQMiE+22URkkt6f7noyMtvn/x9
Uvvvk/v/lOL+e86o8RRqKCVgyOcPy5tOpFVmZeyQnQuCDBA/z0fdfhomh/JruJFVIHl+6FGGaXC+
jzt4xmXYP7DvtPNUR6jdIQ1H5CgZz/oR5LMsyCADD5Hh2IuCDIjSbr31VmJdCchQNR4+OcigUU8I
BhkQV0gBgY82XTOkLoCrZmj/jZwz//tXO+dRoQTKP3Wq74qEwAzKD6HGdKpjzlTjl78J6gaQjj2D
UwA8I1NmhcmBDIIDRBmxitEeKDX1IiICOIRljDplTSSd2BiACgGsgMIQzRI+KkCsjJBUQMbw8DBc
sR/96Efqu/jrX/9K5IjU3jFByaCoMoMquR71hjBhjg6SAhmqUON5JMNYCtmLOZ0y+wflMcKkyELu
hWwMFlxECPUSdVKq4yZW7vXXX4crtnv3bq3r/8fJGdQnhzzz5s276qqrtCUS9S1eBhlxa0USdFdf
fTVZMfWDZVlyGIjLFLHaFY+ZR9HQR43oyUmTlCZSiRUk1NRKGGvktDg40BUAnTQYkGQ58CAyvuS8
clg6VxW34LTNCxP6sAtdsU2waoiMXxa+owgj10dFEKb5iHLq/PhSJlJCpxpmQ0hHQaZioL5BGjUQ
ciFSa/gkIONjplD+Y1CDEAjgnyDj60pLS1UwLZ80FIgxKKpTAlxWsYwSiuqJGjumknE8qUPTETlV
RXMIhgiKBAPPEJMkKMuI8QAfD+zG769xtNyJcSE6pgKNG5WV1IugzMQRkKIGw8tbiAgGhJBhhSCL
l0Q2Wn24cDYjzvQQlQIyJAIumt/vh//82te+9jEPSxmQJqJuDD8jjoQFF9FhhPjMGQLNg+BIE1N9
bKziqOtIJxikZUIPq+ppiiERIWlaHXMqxRBjRQnEKa9MBDSUzSYpDFIJxKeLUJJA4v14QYmaO40V
KYKcLCEajsrw415swmmNBxnchUAGXKWpU6fefPPNcPUikQhZwHvuuedTlEtQuw6awwJkzjiLhGQR
LZH1h8fcshlAEb1/LPGdrptv9F8xw0/Noak5/DSKnkIFplGtN8wfWrQYyZCxsqQYx4c53CIsgUmC
DLkshka0o00PAbrASGw4EvAITFhRjVOrSgTTk85wGvABgAjRMnaPxfRqWVl+A3a7HS4gyf2Qb775
5ptEzWwcqJXPLGaAeoEEAZk3SHsjCg8pgEgo8vwkjuw0/IfR/4JhfSAETzLJvwky44lXElVfmO6S
uMln5GsCMlQBvfH64p8xyNBWQ9S4nOhkq/ZFTap8hsGlpB0WrKhNg3F+MZ5YFLUFQGGVi2qln4+f
E/Y5fqiLA/HE/Pnz4aJp/SJN06Rccv/996MFFFglNy5X3GNyBJGI7MsxzkCDLZAvki0pmnAmCnjS
uj8AvH5AewDvV4RySYcKYGDIR/MkQCXyNSgLzgnEsYnyDDZV8YKPTUUK8Qx59Lss+nVy4XUVsM8U
RIGmJexZ0bwgWkDWTZLbE0RkVoI4v0jjKV74WKKMI40uufMwSsuIoflLUk9PT0JCAgEZZMt9tros
8AGpKUGSuiAgo6ysTNvfRcpbMqddjCuXEOV1PA2L+DxUBuKiiysCubUBgirEBFAmpqL2TUbesKQU
E69FJk7UBxRbClH2P68duovPjtKNjOECeRsCycSIkiImSyJIRmSjWm0cqjRrTt8EfUYiT7CXxCGE
DD744INp06YkJS0n5iIQCMFHBuNySWY1jD99ZIuj2Z9kBVneQyaKcCJNc6JWUF8FrEiXEgsSKGOK
GSyDHeDRJheFuDQGIVCD2GVR1iqW4ynitUJwnwe8MO6H1Y4VVuEskxF2vKg0xUoqkUUUyNMhjoeA
75hySRy4Ue0tmDZt2i233EI2YTAYhDvw3nvvvZB5jgeayquGOXlnwT9J47cnkbiF9gJXP0pzcIhI
gCsHPBh1Nfyff+u66dbmmTd1zfrywLxre668svvG6058/y7Q1QWCtEg0yxgakdDlFtbx8t4XNuXo
qDKx+wdvKoFRGr8ZjNojMjFLHjhNcpwovYf2oUiLTIC0SsVkMkhYJsrhgdvtnj59+ne+8x3VgxIR
P3WGLea/CXj/83JRDFpU0Q0EO8YZjNzYKgtqiehPcx6Jd+FDjbRviUYN1haQaSX4RXhM+cSKsXLo
8AWrlZA2fgIy4LHdtWsX+T5Rnv3HJTc/XlZcdZzQZcbF5Z89myG6hzCSJW4JnX9ZZ56JBjEkOAZS
EMilfk5WzgmjR41/Fv8io6hlC+BjWEqfbUxMYJl2xcgyEobBfffdp96vGg0LMcwMQemNVC6JRSMN
1RysgIcIYk3rMBfUro+kyCUDFAjA+BoLBnDYQHLQUPoRxYrFNUYe5QZVyneIuCpJJM6TJbw4YkcR
CRCGHiEfbp0n4S+j+jNNHiIWrGAjCw81y5FUscBEFDvCYQsCzzwroSlKYlxzrAo4ent7VZDxOeXM
4o4cBBnwL5JySVzRkGOBVh+a52gyiowL+zG5hFMlvUWJQUQNKSoNHqc1EnUYWnKc1lGRpVd1qWMc
KC/LY6iQQ4KnBYZ+yP0h2Meh0yFPZwBqQ6aqxjYub4SizAiGffDQBQXGjUw83lMQ3YowDhZoOYuj
BOhy0wpOjmzevJFKoJKT5O4StyeQMGXarbfdwatZuWjwQLAaq0pUKSRNDq4YCcHlPSBFT4davJdh
NPH2CALSYUD7AONDOAPIA3yV5t5gOMAoaQZOuWHeFwKSpndGBETaEmed6CgOGBeRT5jhiyjmRzVN
IjmnZCeIHAEZapU5pv04prwFKGrKHXfcQbCs3+9NoKgf/uDu8YVL+WzDh0WkZnlGgu9dEy0I0aMn
oHVGSqYR9PgQnNVMIUF8choMDNvffm/HP/3zrm/eu+sb93z4zR8Ovr4EdPRhMS6eINeJAOInPVia
HOqExGROybSpZRQSVnGy5jBHGLoEAcN/0PCC+wSN5lE7lrGx9Xq9U6ZM0fbjvPHGG9DSVlZWxoaw
oprNjSrKK+WYWM6HFsqLalCh5WMp/XGi0t/0BdPJiEsMkxWrqKgAsc0K/7+BDCWRxeGoN4hICLhg
z0pEZkYDMiTCBojO58NnXgqBSEgKqiCDVeYhyY5ZuhRBRkwaMBrC8hIXQZwMkY1GD7In5wBNAzSV
mcFQQ5Q0SUxFBQgFnB6EM/CvRuQplWHEqXahYccQZAhAEzKKEVKHEVliqYnwuPy/GQTtWRAKobGD
0UImcVAkyGDjUKBA1AIVt6TeIY5mBCaMhiISSyHGSHFIsZ7pkgIZZNAlXH6U5JC46MQ4pb7A0BGc
/yAggNMk5PjxzJjx4SkBGdjVEYSBXTthgcRLOSiQRQYZvB8wfvJ+UF+oqMZbWlENbdUsFtTyqNEj
5EGaCJI63YbjRFqx+wz6gXAQ4SwNyBAwyNi0ZSN0islJ75F3Ng5kSLKQK/xZkRdJ5IdxBox0pTgN
iXFuVdAINcrdoeTGMPUF3rIboV5FawX/sWA4xHBh7IoxNOFla0pK6246SPIiAvkVVMciIIMRJhOI
CBqVfi4GSCkPnSAAnovJuU6o+vUpQAYfxulATu7z4lEPWhjeOy8xLCl7MbIVhYukwalROwNBTyAI
XF7QPwYOngb7z4CuMeCkUaNFhET8YjRmEOIHpH0ykKEqBYNxPVm81oUrL46QBA93BcdHrQBqk2F4
pfdYlLArQOaFmRzIuPxxGWRoQAbuCYQeVHaiQIypPouKajJ0e84wsAfBWAR4eYRzo2NCo6x7Uoom
qtmfM31ksiBj4poxyRxKQtxQY5blo4QyAcuOc+GJQYb8OkQgHMgdBYgtQKatMihg5VliuPE75lDO
UEJkMTwLFL2IDzez+OSMBeYRyOGsnOrQ6EGBcSADQ3tBEWwWlSIJKyhU86hyJUpvTKj3he/jkgIZ
QCKJcOIWiZvnoE2kaZph5EHhcqukxLJcKCa3LH3SU4AfIjbBIkd6EaN9E2IMIJXUX0CZDPj3MLIh
mQxRTgBo4LWa6x4vC4EdvySfHUHiaYELS6SIIsVwNeDT5OWBFKpgwaYtmzHIWEpezePxEZAhymk1
9LNIfhS+jhQ3mgUfdYHHkzaVBCU7MRdEUPXBEPCFP4eQXABVCcWgKJNmmbBEdrWPD4exOhKDcyIS
hOScnwGMF3BOvLH9xNSo6xktKU3CXgmaBmN4FwzHwkseyCApWIyQozE/+oLU3RiQAQgnY0KQoeIM
GIFwdJiQlVkQ7QsNy42smD4pYigssmqQHfOXBVyvCnmhiwb+EPCGgMOHBpcwCNeSimZAecGLE4E/
OcjQ9P5EIa9Weida+cJLCBEazck7OQQEHxtiCH0JPmekfncZZFwGGZMvl0QLqIJaAlfDQU7Jm6FZ
RxwKyu0h1HBkjyCOPB6ajVOUgtbbEaIdjMOEz12RbVIgI77COr6LQy41wFuVZNqgyuATsQVB6dAI
8mgAxLOvJaUHTBCjg645uYkLn2V0WIO4sR6VnaQRdIEASkVyiPAYwL3ko6iPHHXBIMAHlxxFFIpx
EOJBBht9A6rkNh9N8fNy1Rw+EJYReVYaH9KpKU3VK19CIEMCMnVPI8XAg/gL/kiE53g53//JFAW0
B0DJ+wANKojuZ1FZfEkO7nmlGoLr27xCHCHf0XB0pBhufxz5A/HylJ5PnozO00xFD+MQUkUk0F3L
+wuo5RIMMhKTyI9AkAEt/m233aaADIETWEkjXKH6ODlLgRuoxrUv8UpKIEoHUehgIt5MCH8Rt8oT
XBZGx4KRtSlFVMOCMCMSBCE/CLowXcY/xI85cXovrJ4mITa1MKnzrswQHt8NK8WJR4njlHPjbDFF
xYEMRGOMEUSZqF5D+iBExAEfjoBBBjjEKD2WU0ayjSO9aUCAEECxCksjBjcdwTxujqylH9uKUDQU
+TxBBv7k50XttKSwGFXUcGPOTlAFmpIyfe0yyLgMMj4FyIjGXSQbi1IaQYSqxYAoBjkxFJEimKwM
cbg7CJwB4I0AvwgPBTQoaNQX2qm4owxieLm2jWUzaQlcUiBD1FAueNWtosnInMgKUb/FKC6cFdEo
Zo54BHVwBnbz40CGUnEU+CilhZcPMPqbuKMOkemQNaFpNHLcKZE4GK4hw/CIcMWOAsaO6KX4HTKi
0uaoVb6MEmwVkCHyQkS+LxjdMSzi1Eko+GRjMy6CQlKL1TtX7wuxBy4tkCHKwFfkUTVOJSeqbRoq
lZKVJj8tSZR/ORqyKz6GkGYYteghyApRJNAk703Q/orCGGDVZyOKE7k3UfH9CJfTvBQU5NshDmaU
kTszw4qvIBMg5KemQOHNmz9IoKYkJ6aQ1/e6fVMTptx+620kb4GmoGJ9abnqgek+HB7PE2AUaQSA
JgLTHK+kztVzwcncaIGXgw20RVGOR5KJJPgecVcuHcAZOEGwexzIaAT9YHQM9A+BwydAVw8Y6QMD
zdAf+QWPoLT1AkEjbiZMvhwg4LcgsfAeOaxAqpnuik4rg6kFcrlIGi9jFf18QZARywshaxhg5dTF
aAScHxKOtIf0dc5t+7t3HOquPjtyrDfcHQA+ZQMwF0iiwUXw8H5cJOI4FnVmAiw3F2GCDLa2aoMY
q2X2TG5Dc1FF2guCjGgag2y8Xh843eUzHOv7wNC4trJ+na6hus5+qCfUy8uaFhB8IMaxrKB/GWRc
BhmTxBlRQnj0HwwShxc9AE2fDuO8RMx40LAasbGyLWRk+8vzStk0gs4QJwDxEgMZCrkvlo7HyKOO
sHcR0cxSLxf1YXJ/q2pzlXmbmj4aJY2BUji8GqsJSpCHLDpOOgpStMuA0boxNAGZE4UIBG4etHS8
oEATIEWZLmp8EwcyiDgVybWjLLmquiOh20HigSKKwAjuY+M7VzllqCZzaYEMoNDjeZllDLdjtxec
GYjsb3NZzo8caB1tc3IeKZoAECYVHisDrgSNUyd4jrj8iPp0RFn2wK+SmtWqv0Ao0WpArxhzLelP
Y+iJHBxpYSKoxc6j6RKneoXapqD1vOdEN9PkAP1B4NHIaQhq+IlfeMsmCDKmJSemKSDDM3UKdftt
tygIOLq3IY6h+Sidkwgx+fjoK6OTSxPhZhVkYODLY5xB2I4SGRDKywhDVFSS8I2HWNyVEPCCPXuZ
Re+Uz7u26Rs/qP/eP/f+6tegvREE7SA0hkijCk9GLtEKnwpkiJj3wCMiDiPKtxPA4mLeaFMrXhXo
yRlWRXXju5E/BmQoRRNeKX7C/dDlB9Ym99Z9XWtNnaXVbbl7Gop0zfmV50r153Ye7z81yI5yioBm
XFpFYRljJMFjkqeoJrQkfFdYbyoWYQifF8ggVF8illU3wpUf69lia9ls7Vxv7Vlp6i4z9pSau8us
nR+dGj5tR9WuiLykURd4GWRcBhmT2JQqi5BXK9AEZEgIYbBYI5B0tbkimDoNgyEajzCgFejBAiWz
igmkKODhI59iiuB/G8jAdkDQWF54gwNBcKIjYD4zrD8xaDnrPN0j9QSQspNquVDUR/wEHnQiKC1e
igHhkK2I4AIHUimH68YH0KAjGgnihkPyFHm1xx+iiQBGM6rNRUuK7Ds2OlFIwSo8/9A4kKFkoUiQ
z6lPUxZMjIDeIGgYAgca/aYTQzBSOdjo7HLL4TgT8+ZV7HWJgQyFZwfvaMAPjnaEdx4ZWGlsXmNr
L6yqyy8/vtZct/dYx/EO52hENtBxkiSxFYEYeC2DC1pGFeqDZnC2yYc5OHj+FeIqwVAWt/ngalkc
PBflXRQhBCYOX6KGoqQZ+YvbknknFyHChR1BYGvxbz3Qt9bQsaq6fa2ha52xc4O1Y/exQei0xhRk
w8pMa8whFcQtm7YlUFckJaaTV/a7PVckUF+79WYi0QCBgoh7Xjkg91USxDkSBg4edHjBuSGxxS6N
ROQWJ78oEq2kKIOSEEEIyFBIqbg8pKwb5hsJWFIJOcegg39/fd2Pf3p67tVjV9/QQU0du/rmw9Pm
6m+5DVRXAjfEGUGsOysnjVgQB78+eSYjguqwkkjgux/LYPXzoN4JGpygwwdG2aibF6I99nHjjtGV
gEDGbQrICFLUlLvvvidmlqEUHX0M/9B5O9h1YqjM0JZf0ZpT2Zlv6C+1jRbbhnON3enlTTkVje/X
dNa0+frCZMKAikRFlZ8hoJkd4QBmd0YZP5wQCYZAnMg6scjcpNdHkqcEjxelFZXhz1HBNHhfp4e4
XSeHi6vO5Zc3lui7CvX9WbqBtKqBglp3hr4nZU/9SnPTkR5vUKa/C5dBxmWQMdkPnjC1eSXhLDd5
I5SAyiVhiQ0oKsTDPtA5CIyHpAqrUG52Hjjq7OzifD70y4JSCkbxCkejz0rC+ZIEGQyZBKi2kkJb
b6of276/e52+GZr49009K3XtKyrb1uraDGecZEQhCvvkm0FCTpIcksqjO4FKG2SRngYa34XaBmgf
bg9BcaPIyYgG4jM3sPeD1iZw+mykaUjsCiBDiWUBlXQ8LyfnVRwg4PI/oyFtxbaEyCBDEJkILpzA
l+mPgJOD3IqqRngjq3Ud0Hutqm5dU9344b4u3elhD4gWkkmDvbIy4qXVwopketCb7HJKVSeHy6qa
c8rb8ox9WfruAlvvygMDK2wd+eWnVlaermnyOHgZJfDj6b0Tggwlk8Eo+schhQTKooxPEE1jYtwg
6EZkPZ4If2EZLbKvNZ5AKa8Q+Vh8kQ5+Ma6dFdH1cW4c8W9OjjBbj/YVVjZCv7XCMLDaNFJY3l1c
1QP/mbf33Ib9nYd7w4O8XLjBIIMjCACCDIqakZSYqYAMVxzIIJkMVmlygm+9ZZQ3nBpeUd64xtC9
wdq1znB+nb6u/ER7kyPij80BaMjOotLRw+Hsi8hqXGDYg9QyIhEnYBzg5H7bP/1Tw1XXOufN5WbO
4KkrwtT08Pybjk6Zfexf/hX09gKfG4lGSNHG709JbMS9UaRVfpQBpwa4HccGCyrPrbR0FlY35e89
s97UZKkbaRsT/SJQRC2JZvyFQAavgIxpGpARHc7C4xM5JgLDOU9+ZVOeobd0nzPHZM/UD+fZnEkV
vTk1Y6WHPfmWwcy9TWtruk4MkDl8sSBDKXHKZG25AIYrK4oOVQz1g1NqWuJnDzJUbAwf+kYI1vVt
+dXtJebBYps9y2RPNTjSbcGl1Y78g+GiA848XeuOw53tLl61RZdBxmWQMVmQgUQqhTiQgUZKwm/y
TlGeZ3Pg7NiOj47s1LWU7fckG4dXHBzIqTiysvbkqn0nDL3OUVKoFkjcxEmhAPzSLiDnzV5iIEMS
GY4PIwGrCEdSoD0RsGV/5wpDS6mhs9jQX2wYKNYPFRmG4OdSff9KXetGU/ORNh+JTiJKtmdikEGk
J3FXZADlKTjcgBCJ4EQodBXDDKht7t+wr77IfCbP2lRkali768jumnMbD5095QwR6oY4hLjdrII3
8LR13DAnkMR1DMhQrJOcCA2xYYJOOnzSJtu5MkNDqaEX3oh8wVuD4ZcB3eym2vaTA4xPkVMMs8iR
hKErvZRAhhpHjtLgA1PTGmNXiWkorWowp9abZnZk1jhy943kWHpz9K3F+rb1NQN7Dg8E8WoFOdl0
o8oRz084Yko2vBgwhHH7g0se5sSjForIGKDtwDMI+tpB3WnQ3wccQ2CwE9AQczgQVxco3hLLgIVk
SQlsvXmegAwJaCarSXIWTcAcfbjyp0bD2070FZk6sqo6C4xDZWZXftVwidGRXz2YU91XYhsutfaU
Gc/b2hwIAPFEQYxUNMT16zZBkJGclKUFGXdCkCGqIAPDGXxH/QFgqRvebG5aWd1UWNldoBsoNQ2W
mruhVy6urtu8v1F/rmeYl8VTSa6CZ0hpQlCSnXLeTlDz7jgXgUbOcSMg0B1MW9x0w5eGKCpwZcIo
RdEUJSZQfooamXP1mVu/xqalAa8DCCEyOoX/lKxG/GxYgSCMERpUHO8t0zfCVco39efbhnNN/UWW
wZW2vhXVTe/rzx9uRUq8WNBJ8LFEPYznMHUJC54ikPG1O26TNCDjB3djxU80n1yezCfyaJQoXMPa
Zu/62r4cXTeEFxkmR5rBkWFypZtcGWZ3itEOd2O6cTTXMpxX3b55f1dPSFWOElWNNSlurq8Qy5bS
9tkKmsrGpDMZihzcOJABow8seQzCSLwHPUDbmb4V+o580wC88kwj2eYxeDuplkCSlU62simWEAQc
JTWja0wtWy1nw0pAchlkXAYZk/qAZ8kPpJCkBRnoQoMYyHiwthCwnHTs3dtg23780Eend245sX3z
EevuQ3u2VX2oM5boDEVHzqw52daHuRj4zEB3GIH/dfOXZrmEJ1O1grg3pjMEajojZabOImNvvmko
zziWY4JhijPPiK58ox15ZV3LnmP9XR6gzqWAxzUWZPCqm2clhVWHc8sMoaPjsLW2q9d8ur7ScmD7
zuo9e8xbP9Dv3WLZ/8GB2p1HyrYbNuw/Xds6EsauCxFqowMMUV0dhHCKSJX3kcYLkPM86oLDhBIJ
VNcNrDI3lpg6840j5F6U+xqDt1lg6i0xtO89Y2/xykSzAId5guKllckgFSSPBPY3u9aZ2guqe/OM
7jSTP6WGXmbxJtV60vc7M2qGM4y9uYa+UvPoxpqBhr6gXB0QZcqkJo0RBRlRc496HZEMplsmYQio
wBV0A+8Q6GwYe+f16m99veYb36z8yq11Dz4CavcD+zAIufmAUyLkAhZ7ZlEGGSxQaJI8rwqdKbKY
JGtI4z4C0M+C6saRYkt7rqkvyziUbbQXmtwFRhe8cnWjmfqRPIsjzzyQU9W0/Vhvq0dQ1O1wNkEU
N23YTFEzE5VMhtcTDzIkRQ1umAaH2nxb93WuNrSW6LsKTGiH55rHCixwY/Tl6FtKLS0bD7bWtDuH
eHkzMJj2odlmUaZqVIwflQ45Fg2zHQTetr5fPjkw90owZ65nKhWeTYG5lJRARSDmmDX/7PwbRn7z
GvCg+WERLCsnaLgKkyWQkWLWcBjsa3JC51eoby+0DWeYR7NrPOlmR7bZDu+rQN9dXN360dHRYz20
P0ZUUORFosbLxoEMnwIyBLQB8Q8ojVok4v/oYC9cvWz9YLbNl2EJpJl86SZPss6RbvEmm6Bj9qaa
nFk2Z46xb62tp35UAzJUDavxVB6tmEusJMvFte4nDTKUKjjqagayJrGHBnv2wciqF8ImeMGlyzQ7
4e1AbJFoZZJs3HITnW4OFFgcK01dG43nhkIyN+gyyLgMMiYJMqBDE0NAqVhKhM8Pgy2R9eN2yoOd
wod7myzbTh/K2217cenRHzx/5KZ/33f9dyzf//HBvy+2ffjRRycak80nTcPiiKz8Co0RCg9F7pIT
48LnTozwAqu0adla/OtqenP1XTnmEXjGMszeDLMfXpkmf7bRn2N0F5odeZUdK3XNNQ0uJ1Y2RZx2
ngETgQwJyCGCakSQ2rWAchK9AHxgPXao3HI4o7jqsRcP/MdC29d+bLvzAfO9rxz9S5FldWW58WTu
3gOVzfYAjq4J8TBAAmuIMAIMqolrdLDH62FHWMRz84qgbpAprarLr24pqRmBHgXeC7zIfcEbhLeZ
bR7J0nWsMHdU1Y+R8D0oUybRFr90QAZcU68EesJgneH8SmNvduVQhtGfZuWWWuh3rYHlNRBnuFJr
xzIs9kzjaI7eWarrKz/Q4sNd/mHcT6GQ74RY0W7t6nERiSZj8NDKixEEMlwOcORg83/ed2DWnIHr
v9w3+5ruK64ZvOrWA3O/BLLzgWME+EdRjzEZ4epDzxrTbHDjMcBaXiKvZpsUkMGR0VMCTmudHg6t
29+evLcp0zKSY/OkQxQIN5vFk2twwEcGo+RMszvTYs+o7iwzN1ed6SVOS+JpBFEkfsumzQkJs5Yl
ZZIbJMRPuVyC7lTgcTuMXwLHu/ybrG1FFc2Fuu5Csz3HhrxjmtEJt0GWdSzb1J9j6Mg3NJcZGo70
0aSIFhCUxPhEvk/ll2DVHC9ge4Gn5fj999RTlDj1Cm4mFYI4g6LAVAokXGGnph6hprteeVUBGXBx
ZRqmoJX9/oQ2GsMmtwSOdPhX6c/l7DlfYB7MtjqTTI5UWyDZ4ksze+B9waA8T99XbOh939zWYqcj
Gk4uy3OSotg2dRzI+N4P72EEXqZPEnlcfLYdEbBW15Rf1Z2NkEQo2eSD4X6W1Z+iH4N/ESKMdFsw
yejJqvFBM1Jq7KhpUQbWouKOrOIvXCAxoeX2sBqpZSZaypwcyBDUsXCamTKEEcwjoVV5NXrt7Mbq
uiLDULbJDe8r2zyWKWcy/ElWOsXGL9eHs60RuCFXmHrX6M7V9fnDl0HGZZAxeReNdcIlWtYjkhSZ
ICwsD4PvUy5QfsSp29V8ZIXV9PNF5dffNXblneKU6/3UtPYZs/W33r7piee2r90LfcCmQwMtYeS2
sRQPnpHx3zLC5FPoZHCSzHiAweuOIwO5lc0F1iGcKvRC5J5uDsErwxTINAUgzsi3+XN0g3nlLVv3
dXW6ZCnOqD6PUi4htV48+hnLMTGKtQihEoefARV1Y7sqDp8r23ryqVf2X3tr+4zrBqjZHdS8I9Rt
NXf8rOrJN/e/b9hgris73F7vliW5fCg4xtMMwjQIIVPFxwYosSBDptTB3/roUGdhZWOOrruo1pNp
8sJ7gRe8qVR4WQIwWMmwjOWYB/L1bettbYOCTM6gOTnrdOmADMJ+PzXMlFTWF+n78vSuTCOdbGKW
mSPLbP5lNs/yGntKjT3Dil1ytTe/cmCT7jR0CZFY2pwk8uNBhmLZORqEMT9X8hPaY9gPuju7Hn2i
8bqbRmbMluZdG6Zm0NRMMP0m+6yvHLv1m2DHdsC4eKKrrTTBYsOtyIZi9VsQIztNxskiai3pGzQ1
2kusHclVXVk1nuzaIHT80NbnWdwZutFc+NnshbEyclqW0UJjxyZrsyyXyWHao8ht2byRmjJjWUoW
gfEeD+kukUEGXEYWNzONwo13vL9wzzkIlAtMo9CX4Mjbm2J0pZldWVZvlsWB8ii67qzd9btPjNgJ
z5S0CvNCjPKEsmgKN4JjhSDKfUjDwNflefvP5+dfS8+d74JQYwbFUejip8z0zftS25e/wb21FHgc
QAwyWMxOkrVW+YtPSZ2wuAvXoSsA9hwfyt19ptDQU1jrTDONpZg9y82+JGsgBW/vbKu7wObKMwzn
7T2vP9nlx6LmIV6O5SUysEMBGaIKMhIgyLiXk6E2J+vgIUU+0OsE6/StRYYBCNHgCVpa5U41+vJq
A1kWF0SHGVZfRk0Iggz4HHOtjryqloqTQ4rwK6cKyPIa0KCVVY0DFmqHdkCd1jGJTI+osFzjZgiL
SHkdVYtYRpIIU6d1ILRm75kCgx0FVBBnmMdwMkOumKRbucSqQH6NkFU9VmYYKKs8a2sYCclNiJdB
xmWQMXnip6C2sKLjjyYQhbEP1p33f1DRXvP+sapXknR33FN/1fV9CVRwKiXMoCJXJ5ydM0N/x/f3
/bmwYXfHnq3nW9uJngSHR2kHPqEe0n93JgPbFJICHWLAektrXlVboRXZXwVkBDDCQJkMdNlCWUZX
ga5vlb7tRFcohNUF1KkQmmQyKRTJATHqRWAVIicNXCPgI13jvo/2W598rfb6O/rmzGdmzwRXzeOm
Tw9Ov6Fj+q362d/b/9Jyo/Fsrrl+e51jQKmV+NCKhgBDAwZaZ+Rx+fHFbCnabwJtR58frKluhGFc
cY0bBcQmL0ljwPuCtkMBGc5822iRsXuF7lyjS9YYxdRx8VIDGRC2Vp0bXmfryt7bUWIJ5RgjSdXB
VGskucaXaLMnWYdSrMOZVkeW2ZdjCBVV2zfqzvZ7OW3jcZQwOBHIiOARdLyI+n7DZCZo0A/0BvO8
a+1XXe+hKB8MymfNAbPmhihqhJreMOPa4Vd+A8IjYcntF1l5M/GE00dOU4gQPWJnWxCVNgQyJPwT
24/0FFn6IdpLrw2lWP3woeRZPajerxvKs7ngP5NMvoxaOnefr8DUv8bQbMeyV7i5C73Ixg1rqSlT
l6dmktd3YzEuDDI4osnIYi5qqwtssqJuiJKasXybN1nngNgi1YrS+zAEh8gGgrMciwPijxJ9z/uW
7iZXVKchwoZkGXW1qI9LNYKaiuAjPJru5gDhIWCuPPLt756kpvtmzpSmT+PQol3tTph3lppz5q57
wZbtwOcFPCMo/SmaAWaT2GAsloc6OQTet3TmVzat2GfPt40l60ey94fhcqVag2nwguDM4imo8eVb
XQXVXZsMdaNhuQcupm17IpDx3R/ey6iznMjwEQGBjD4nWKtrgUF/jjUAkfrSamea0VtU68+DEM0w
Cv9cVk0gDmRE5E2GXwdTZFhVi0UunYhs7IgobZvx5wQyeJGDIINAmeaB4Mo9EGSMoWjK5IZ7L880
BC9UOkGYg06u9BXZuKwKR5lhsLTyvKnB7rsMMi6DjE9h7QnNgFe9F9K1RMEMARkbrB3bdpw7scK2
496FtTPnua6ZyVwzJYDTofwsyjFtWt28O/Z898Wjy3SmTfXHj48JMh3OixMkQJIuMZAhATLXAIli
8aDDBVZWnyvRd+Xo+wnIUGol3myTN8fohp9RAsDgKba6iitbzXV2n4AUjaRocjJatCZWGJsGUUCz
0Hi5Ks6AtiZ2594T+1bv2vO1e89Qc7krr4QeKzyFClIUk0Bxc67umfq1w9971rzRkrX7cKmtfUSx
iSGUkQ5i/ijqbXCqtPzxIEPCaksAHG8LrDN25lT0rDrKL6uA9gLeixvlMxCE8qPLgismpkEIMkqr
zh7tDHgxuwBN/8MG95ICGfCWPzzasWH/QNae9lJLIN8QTq/2ZVvDGVZXum0o1dKXZu7LtNhzzJ48
E1NqcL+vq2sbC3oFGWRA+CDJgskxIEONI8MINMp9GzyHUYnT5c0raLnlG6PUdGnWTDADYgvEYQRX
Xs1Om+ufd/PxO78NAv0QOuJxgkojAHpBjoiE4bnuohqnxg4g5AjI2LSvu8A8CIPgZFs40eiFXj+3
Bu634SzjUG6tC/5zmcmbUkNnWoO5+qHVhvZhP+bsoVYuBDI2rF9NJVDvpaaTk+v0BhKmTrlN1skQ
yURQ+FdO9kZW6VsKDX2lBwKZlsAynSvN5src586u9UOQkaJ3pxvcuSZPocm5xmpfUd12qIP2K3tP
JKRJUZTlbnFzUwT3mMj0Twm34bBeRIYd6W947U81t36j/cqrPbPnDFPTRmdffXbGlWe+/T1/Ygpw
OFALtxBVx1BaoiYnK85io2Rt40qqm2FsUFozkmkYTNENFR6OwF2dZoURgj/V6IU3hfaD1VNiGlpV
fqLTyasN24Sjg9jZkqgFGZ4AAhn/dM+9IbVxSMCCxQIvCWi6yJrqZnimMoyeLFskzeSHoLbQ6oSP
Jtc4mmMaQ6UTA4Ia2WZ7sbG7ttkrzzIUGRVkREVx5DciqhOhtc1QqmxPJApKJgcy+AlABk/mMaFy
Cc7rBAFoH2FXl5/NNzgzjRC7u/NMI/mmfoho801D+YaxAlMwo8pXaIrkVbtL9QOlupYjfYxHngd5
GWRcBhmT3pcgyiRA+T3UUBJAlgOs3HO68qP6xvzy3Xf8qG1ugmcK5SUGdy4FjS8M8tqvuGXPyWfu
aQAAf9hJREFUlx7uLTqk31W/pabOiQB4ELkGMSTxE8+c/h8mfqJzjVTQaQm0jIgry8+ssfZlVnRC
S4FS7vgixE940vKM7gxzZGm5u6TGW1jRpjsxTJoXeGE8Q4skNniRVOVpB8BqXiQoqTnR9sFufXlS
1r7bvu+ccwN8owEKQjTKN48KzKKC0ykPddWx6/755Gr9jprWMmNTe0iOj1nksbxIZ5UVCYmEvzDI
4HHwerg1sB6GyHv7ig4KyXofIXvCzxhFucmVaR7LMfYVGTpW6c/ta7RHiESKJJK58JcUyICbsOr8
8EpzW4mur0jvLND5oflD+M88km3tzbZ2o8s0iJ9XGIOM+k4nE5CiMs8TZjKiyWpCcwkr6lLwWx63
Iz//2JU3uKbOglhQmE5x104NzkGIkEuYEUm4qv7Lt4OxZha4/EgHRRHbkAdaIpDB4iZVXqOWFgMy
MBF453FEHUg0uJNrmCRrKMXsybKO5ZiH4L1AkJFm9S03B5JtkWSTL1s38r65z4Hn5iKZedRkRG/c
sIaaQi1OSWZVkDFl2m233YalLtFGjKAGXHCoI7TC0FZgHs6x+ZIMwVRrON06lr3PkV3jSjM6U3XO
LIMv3+jL18FodXiNvmt/k5+0y7ISKfUFsCoXyQjxWPdFkQmhUWlI4JU8DUeDzj6wcUvF9dd2ff32
s9ddb77ySt13vuUvywMDTUhfHCU4iV6kqgYhy1R/8g8Gg059M1OiayvUd0KPiMID6OZtrmyrO90E
b8oNcUCGyZVldEFsDUHG2sr6xoGwHxePwjzuQkcy7cyFQIZc7pSle2msFIIe74f7B/Kr+9OqHVm2
cJY1CEFMoXE0v7q3AIJC/Qj8W/BPQ6iRZRhZYxusH1W0CgU8tEgDMuQaiqSVxcd7kijb8jFz0aRP
Y8wnBhlEog0PN0LccJTHDYLN5o58gzvTSMMDBbFFkbEXIqRiQ2+RAX7tza325un8xXpPqX5opaGz
OYjary6DjMsgY7KbEgggTk0SmkK4l9xBNJscrNDVV5Sfq1m8YsNVt3lvupKmqAjyiJQwDXWp8dRc
93V3b5z3zydTdpZXHs+tMGHtoLDIuuH5JAbo885lTB5kIJUhHnMD2x3SqsrTGw8MZ1V15qEkoROB
DBz6I2iPuXi5tcK7u0dKazwlVW0GXGpFOXZG0K5hTGYIjSiDIAMuHoxmAn48HWrnwcO6/fu3LXr3
8B0/Gkq4LkxdEZlG2WdR9rlUcB7lTKD8s248dN29B3N3fmRozt979uyY7AMFpMrgRfMicNdZKC6y
ieqCYxuFBJ5B4yhYpe/I1fVDa5tXy+BEqBMlMxC88CKQYXHCeAtGLSWG9g3mxoONo7IEiGz+Lrly
ydEhtqi8bsO+sbzK4dxqd1ltJK3anm4aybAOZdcMZdkGs0yjWXpnTrWvSDe6SV8/HJQiMVJjojx3
TNWSjwWI6Bs4mSMQEx8OStu2Hrrxq675N0AYDVE1RBjeGeiLyIzZfdOuGrh/AfD2wzPiE4MBSdJM
cCchKBo2w2tbFhHEIfM5aUIIhbuopjlUYh5MrhjM2kdnHYigDgUjqojD+0KNEjZ/qjWYURNON0Jc
NbBt32CQqC2wIuH/bt60DoKMJYmJWpCBFT8FklgjXS9HOyKrjF2FpuE0vWtZtS//CEgx2tOt9nSL
M9XggDsk3xIoNHnzq0YK9nZttvQfaQ2HorWSEB9xYX1xgNtx0RzSEJYVl7Vo0UAc2YB4PC7UZT00
AjpawYY1YkoSsJpAVxMIjsCghZECgqpgJmmWXRTHKX9f7GJxm7GxiV5r7V5h6i409KAeGYsjsXIw
y4qIJil6J/T0OVaU/882uEqMg1tN5xt7vQHcTxFR3C9SrpRATLkk4KcSpnz3nnvkfANaRtwlhEav
oedlbfCvtg5lVg+So5RldOSbRwtMo3lIMGMEYhpE3bU4cqp7Nu/r6w0qGUeiT6qUSxR1kNgpwdJE
Ta3ipxrsgmsleEZjLPcTLzKPWt9wfpSXmR+VR/sw8dOrNJ31Fxn74XcKDGOFBh8E9LlVrhVm1wp9
9zpT8wiQZQMvg4zLIGNyIIPoEPjkBjwO/VeAlsUPLRTcVQW1TXsP9doKdmy8/Z6ha66Hgd0oRbHX
UPwVFENR9NQbj1Bf3vHDx06uK9+p219R1zxE49CREwGNppawk2SP/3cQPxXlKXjX/UGwbV97+vaT
qw7YCyy4g8vkQZwMSxhVSYyBFJ0n1eDJt3oKdb0bTG1nuoJMVF5XM+czTkgHjSZAshYs64fB3yAA
lq62tbv3nv2gwvy1+5qp24IJV0OPZZ9J+a+lwtMp/7xpJ2Zev+eunx1eV7Npd8NaS1+dU1WFoiVC
z0A0ddwPGYcwRFFVOmdFySug0H9F9dkySw+0gNAZowKQJQyvNPQ5SGoliANfM1RU1bTZ1nK2LxRW
Oo15lgOXWHcJDKy7g+DDAz15u8+vtKHOi3f3DGfU0ik19HJrcLnZl2oLoJZCI8r8FxsG9jeM2T0c
KwsUSgrxiIuZWSPx0dFZYnQcGg40I2j8+shA/b/9pH7udaNTZgWpKQGKkmZN46dRbQnUzmtuCpWt
Q+0nTBDLyYgcJ6g8vpjNEJ0EpMw3RhNARCLh2jzCbT/Yk7mzPlvfX7A/kGrxL9d5U60ReF+JRu9y
vSvH5ivdB91/9xp9u+n0SIQ0jcp7jN+6CY16T0pKUsolnoSpWFYcD0eVsFwn/JWGAWmLra9E119g
9qbrA6lmOgmVZvyZteFsiGAM3tQKe3bVcJlpdI2ht2x3fQvuvYwIICpbp2mWVgfySROwj3EgznGA
DiFSSyCIhtQzIYDV7iU1to6zPiTDBPjYyD56KU1vHLlYbKaOdrNrDM2Flc1ltaO5ltGk6tF0W+g9
gzfJSqfXsGifm/25Fn++yVVS3blx974gjV6CBDwMq+wuCWjEuNCodyqB+sEP747TOpeUGGyEA+Un
R9N31OXoussO+bIsjuVVg0l6+3tVY3Aliw5FciFALG9ba+081cdEW/ejMyZ57StLF2pTlUCc5Ojk
QQaDjQYjS3JNMA0x+kDh+1xhPJ+t78w19BbZ7LlmR1rlWIbOW1wjJu12lNmYVTZvQXnrB7Ud5xys
TwlyLoOMyyBj0kCDjUoX4/kMvBtGLDTuX117brio6syhXYc2//Tpw1fe6JgznbtxmncaiurCU68e
m/fNfTfes+2Z16q37H6/2mxt6/OzikIei6Z74VFA4qUFMoitwSbYKQBLg7OosqFA15Gt68swjMDw
DtV0zYF0K51Ty+bvY4v3hwstI0VVrR8d7G0b5ZQARYq3AhqPJQfR0MzTSC8EYrX99qEPDx4xbarY
cc/ztqnfDs67i5kyzz+bGr2C8s+e1jX/hoobvrX/t8stmw5trmhZY+zqFoiyE8DUgqA8zlWZZSDF
/DlcAMKGLCKyhBy67UBLUfX5QkNf2X5fti0EzW6aKZhmgmgjAAO+XKuzwDxcqO/M21O361BXf0DW
/yD295ICGcgOilgno8lfUn52tXVg3bFgls29TOdMtoWXmoJLjYjul1sbyq3x5pjsJbr2drtIc0rh
X/4jvKhOjyMIgwTQYnTySESeuCaiLAPtAY5h8OH2I1+/6/gVV/q+fMfw7Ct7pk0Znj/j1Fdu6Hp7
CThzHs3pDoYAi1o5SFsgGyeXGUUYojwERORVjROSlDLXDZTsOQUj8jVHgpkm79Iqd0aNkAgBbk04
0+LJNY7mVXaUVDRWHh3oGEO5mejcVEHcumnzNDyFVVBAxhTSXYJyUSJJ2MGt0+cBH9r68na1FJkc
eWb/0r323INcosGzuHw0We/Or40U14YKDPb88s7SitYPa7oGg5iIIXtI1Bkhxehzx0tTaqhdn3jy
bTwnTJXXvBDO4NSL8LXrB/ktlua8naeLTX3F+91pRucynSvnCEipYZbp/YnVLpShgYGB2bFS1246
UI9wl1KAYNmocA8VBRm8P+CGIOPuu78f5+4FRTUVgt36IXbb/q6CivOZlW0Z+r7cWlfJMabgEJNt
86VXD0LwsXF/34G2wHBYy6UQVbQkyKxMcKHrH1/PcSCDj97M+PHLmIR7doz78NRwZkV92t7WQquz
qCacpQsk73Gu3i8W6Z05u1rXGluOdXsJwghK3GWQcRlkTP6MKxMmI4S5JoWQHDZHMzyKiQ2D/Oqa
1h1ba+pX7az84X/Uzpw/kDCLoeaCabeNULebp95Z/R+/0Bdv/MhyYOXBIyf8EVTORCdSwiPTOGUO
0CWXyWCUiW4tLrDzyEB+eWOZFanqFthcuRZ3ltGVqh9Lq3akVduLbK686u6VxvZ9LT43VgaXOz2l
+IhEnXQQJgE0NGwRBnotuIzn6EiBsWZn5YHDqR/ov/Ns95z/46a+zE293pkw9xQ1z3zNt6rvf+ls
WUX17jMb9E17To46osRymkiy4kKPHHMLWmcm65ogQxYReQIyjvaF11rbC6vai8wjefB2zD5Sooa3
lmdxIGKXrit3T8MG8/9j702g4zrL++HQJCQhhCQNCZA04RRov0ApEJbv41CgPYW0tECBQk9ZCj0c
DqEFCv9SehKCN1n7vlnymthx7NixZUujmTu7Fq/ybu27NNJopNn37e73e973vfedOyNZjh0ldfPX
nHsmymg8uvPe9z7P79l+v9HTk/EoTfHz4q0m9Y6GMzF5ojejHDs5s80w0EgICu3BrabFCnu4phsw
U6DMMFtumNrV6zUPqCIL+R6RkIwJepHrHBTAbC6anhy46CxqPEgEFZ9H6ekZ+Pt/eOHud5z+2J93
Pv6efX/49uhz/0fpH0AIA0B4PI5SdahbVORySnXXCFTlXAxLC5SzUaXjnLuu7UrpkeFai7e+K47m
FOzR2p4EBOgV7ZMNHaMHu2cuzGZUgvl8kHH7tUAGbtUUMDN9XFJ6R1Lga+uMc03OCGyD3x9fLGIi
VT3pmp4UbInSjoUa0+Lubl+rabJnNE26PrX5KV5EeQhJfK3UUDc1TrbCKhVUSXKAg8xPeVmlayDQ
0nG5tn240bEIm6HY4kfzOKZAkSlYZYvWw8YwLdZ2unZ0jozNRojvJSTv1wEZn/zzvD+tEwnK4mLB
aFAxXPK2WsarDaPlhomS9onyzpny4xP1neOHzi5ecIteVj/GolFgqYM5hewj8nVot24OZKCZHVFj
y5BX0mmjP5Cep0s+6ehFz56uWQDxTRZPI+NvMgcaOxebDK6DPe4Lc2xQUinaSGZ6HWSsg4wbBBmE
IZDKicssmmVA/WWIgsajKAf7Fg4aLjoP2K+Ut3R+7m9OPPLh0Qf/fOjBT3c/8rnOv/zRmcr9Dvu5
Vktv56THg0mPUAyOh/rjSPUhy91qIAOrBkB4mcWlcbjH+lzcy71zgDMq20erDNM1zHyDzdvk8DdY
/XWWxfJjk83m6WMXfJMRIioCEb+g72jR+zPCVBGVEOkSrlvzEIDBK35YxvNjrziunDcMOP9P66n/
98dnH/pc331/cv49H3f+P0+bnn7mUuURx/6eAx0X9jkHR2LaqGpuJJIn3JGinCfMoSvcopJ5RhGJ
jpofdeCndtnnyo8M13TOg8GFLwKAo9bsqTW5ao2T9YbR7abhnrH4EoshjERRi3yrgQxWUE38hE9g
Li60dFypPHJ5m91VZZisNc3Um2fA3Ncc699tnzgxzS1yCmli5SXa2injKpPOXutzTpLaW6DJfEi4
YphBMiXJsLLoVibGlPZj8Z0tit2ozA4poQUFUFk6gzo706iGhTsVYOUlLn9GgFJkLj9IN2hKxpQP
ceXomTnAGQ2d4w2MCzZbpclVY56DrVjXMdTW57nk5gFgZal+odZSQECGrlxCRlif0EAG2uQspggD
t2e44K89NlRnnGl0+ittgRKzH3Fg2wMAoGFj1BldjYbxjgtBOBkyNsmrOXuOKhW/tibENQIZ18Yc
tHgxF1cMfa6m9stVxwerTLMNTn9J50KZaRG+UUtvuI6Zqzg60sJMd/QtRXGvmaBRpgiCdD2QIeQy
K7JAZdJSWdIKqyykwWJkTVdD+0/MbTePvGCfPHLG3TueGA8rdKYJM4zQHIaUkyzJL8QUPCtrADJy
U9OrQUM5J/VOwpL5jHLWlT58wtXUdrn+aP8O09Srp3z2gfhEWCXRAdzJCdqAzjrIWAcZN7Irccgj
5EbL0Cs8VvniUQkULJRPUV409h9oO2V6xXL+5U77hmrnf5cz/1lhLdlte8lytK13l+nUgVMjcwk8
YkcorrCP9SnZAB54u4VABqLkZElQw2tJcnC05+ZQgXyPbaLZMFLfjszTTtvcDqsLfthhnTUNJYZD
KI4hMQon5GnE670+sSaErDNNzkobgY8LyiHrcMuBU8ePXbLutthr97/0i+dMv686XX3cUWfp7Rje
39a323zRMuaJ4PXDVgDLr6P/E/ScgEIejyTNqaBEOZxhSMCa1CmlZ5J9qcsNEWqreQaOZuMERMZI
isUxdeikq3s0Np9UNdiyPN0Mt1bjJ/licFJZXtV5vzgTP9Qztscy+PKJmR3mwZaOiy85hh1XvSNe
wc+qDhIWS9SK0YglumCp5Py2Ce3iYd4CNKUpkPkgFuXzlGxKySTRkY0roUUlHUM9B0i1nMPDqETw
Vsrqr4u6MdTgVc+CIOguItX+DcnK5QXhUM9Uq+HqLstYs2lkt3NmX9dUx4WFIZ9EVOzJHCz19kiF
dR/qydi0ZSWQIZP5WXXR4E/0L8ngCHeYx6uODdXbPVXmhTLjTJlhqrJjqr5zEsDoK6cWhoKqPlxK
UhM+gqjR6OdF9trzGvaF6dMW8jIUmL/POa2COLiQBpzRbLhc2Xapnplo7fI0WGbrmelG40Rd+yBg
aPNAdCaqaidRbKG33rcV9GTcdtsnn/pzjC34ZYcgcDwhwyHzn35e8WQQ4FhIKSGuQN5d0rdiUI1r
HchYaT3ltVnLFasw8rUgHUYPGU1FL4GzNVFsviJyjjFFLZFQEZZ1kLEOMm4slYGtkpibtcOFZF4i
Nw0nK76M4hWUV7tGjziuHmH69h5kOownO5hzh5mz+5hz2zvPHL0wO5tCNUDS0YEODDKiCh8jso23
UCZDkvksVQ9Pc+rdFRCUS3OsY8D/imN8e/vFlraLO9qv7DH07+y4esbFz3Pq/YYbLURB4JR8MUNB
X1KViG64HMed5ar8Bs42Dk+KR065956YbjScPXxmaJfBdtjad+T4wEuv9G87dO5w37RpxLOAb3V8
fpiQWCQ6FJKQ76iWgwyWzxJ6nwgedgUzERAViK4OOaf228ZfNA62HrvUcuz8i+ZBMM09Q0H4yjEp
l9pFLZ8C4am8xaTe4SJynITYCtQo1p1Q+hdSl2YT5yYjl2ai0yEhwmu+XKRiJXR/y/KyqlaeG4Og
UyS1cjL+p1JOCYifMoWaNnk+i8uA+MNwB4w6ECjhYRKZo4Y4Z+glQVXNVdkOCq6dmoGX1SZ/2F2u
mDKwwMEmPDkeveKVJiKKJ60qo2ZllR9dVvt+EZ3Jvn0vwq7etLmI8mTkgwye5FJI8A1uw8Mpp6dT
e+yjDZ0jTdbpHc65VutUY+fQC86pnsmsK6tQQvEMaYMVWLWRRRZWnfhYi2Tq8uNaIAO3QpGdEBNR
PqNryLffOQLfa5dtFNHCtl3YYxluP+8+O51yJRWNoVIp2MXEXKwEMj6ewwdkipUcZFVFgedkmpbI
aiLGYj7HlxoboIOlLZ8rg4zlh7wGOEOWC9ZMym9zkfIaQrWJbmJhUHVWQhGRJmCLuqclQVZ3Ph5x
XwcZ6yDjxmp4AhqJE7LaFKtKwwA4I4UUJYU0+jGNJwl7hqOHT07tsV7e1nGm5fjpF4wXjp+cHPSI
qq6xpBlUVUpdWeOIZ41ABkpxcxkyXACOlZNUe0GAvDejuCLoWEwpUSyxHRJUW88hU0UcPw2YpXyE
gfFFQsZanBIEUTGSyOG0pGRWibGK+Wq4rvNCvf1iteV0ZefpbdbJPb2eF0/NnvZzs3id0zQSFtVW
Qbkgh6Hk934SQ4IsAY8YFTXaYHJNIeoKcIonpsyE0PeCcD+l6XrnegkJR9mtCTKQx0cmHl5JsxKn
fa8wl5OqJ3VvpLZKNErUljdqUvNvWj3CQLQNImqRk0W1pV8rwyNySY4npjaayBLsgHTx1LtGohp4
ha0YGs8Sq2mjC4UxJabLlFWQGkkLSTF3sQjTa1r31TK8oDaSyKpYp3QdkMGjZ4Rw0PZOCWrKBEDn
oJc/48qYB0Lt5z2WgcAFNz+TRK8ntC2R5lVKSoFPa9Mlgk76fHl7prQWXnGlozCrIWntuqpuCtkJ
3ixCnH2zMdMFl+nCvO2q59xMbCamhCX1G4maHVi+mTHI+AB5MR6Pw/8+9dRTOn9PUxp5OIOccpZX
kqycykLIAWvFimxaE0nOKGJSyUYwPUZGUcWOcgGJDossO5SV5qtvDrTJuqBHzalQu8yrvc/4kODM
id4N3EMibDWeIO5oMsHjL4t3vqi2MOMM4TrIWAcZN/KdkdYGmn1PaeqLuowfz8bCaFdJyHcRnOHH
x/lFYSqOcxYs3Gk48cGhgDArqPaUZyWFqJGmsrccGZcM9jOOIDnmBRLEHIqn2gFJLEnG6QJQjhd5
LqsaEbRaGWo7RH2OFPxcDBt1xC+eiSDJcB7tm4yqOQ0L45fQGl4KofZM51TMOi9dFZR5RZkSSb5a
zIoZDDIkaiw0CyWIqvuUVixdSyIrawkphIDwHKMqFAoumc+BwIyI3A85c7CSmDYAm1TEx32LgQx0
VinszaUcrYuoVRx4OQu2URRlMmKDnAG5TCzSEhM50nCB1d6X5eElEuVhPhdZ1OZBVDtPZqTStAMX
3heTSfdGGn20hOsdMglk0efTcRKJqH8hcMSRuoVq66ljphgoV3TLyOhLZWX1eyVZMcOrXXuiqL1f
Vn9QQcbbEMgQVVrxApCBKz8KFjGR0EnGeTWrH9fy4QkddzWqqnD4TNRmAl4W0CaX2IQGMqRrgwwp
r8vg5nDGyrBDys1zqsxdsMeziLRDRhuY04oXJM+fUEeEVHhBBJBlHcjgef66ICNPD0jWQQ0+sxwK
YCvD6bBIRqNcSxUkM3IathQIrIwz8mjvxZtYSUknHK/uOj4/+NNmrAhokLS7RiKQCAsFy0nyZhEL
5agkPLyaUlsHGesg4wYegmZoWC2vqG1uJLGI71882oD9MYtpBAWcwFa3LpfToSJkG0HckpEmn07s
pXTLgQxNxFnST4gUFjI1hW7i8lQJTWQ7kogGUU6rIAOcmyRKIq8qISGSL2z8UNEefGMGjqzCcmpq
XbWALF36LFo0r5rA0Jo9tXOTNXpEckXwZFoKxUnIjwo6JgbiLzVrAucmZDEnmKQF6/rPWVapVe24
tiy3GsjQatsr9sHkEJ5qPTVDL2ZELgXxJepeJHSonCiTvgaehmUCVtPQ4su8P5XLHqkUUkIu383l
qYdr/xblxCRUsMG4XFET7qJ2VjSFntH+l9I+auBJ1joucwGpHpfgPYbfD4+9L+277bY/WAFkyGQd
OK3SISg6gnN2WY9IPkrW8kAy5qkUkvg8KaIVNZTD63HS6wYZq9RiyJXg8UXEQzwk2aYxqomE8EZW
sjoe7sKq4iq2eBnIQFLvumXJO0NZ0gEs+q1zPG8IefIp9eISKnGZenQRJczwg+5/UVBTdCooXCuQ
wWu0oYLAZ9JqigKzlUgySxRMNNCGUxQElYoZiU+q1RKJZNNINxifZ2pUe7IOMtZBxg1kMnSM+to2
whYV7oAMhzrtQmonJ6mGUoI+MR9koI0tJRQpiI+4oqmQ8cotmMnI0TGtUgTVM/JCWJyOyKmgwkUV
KYmmfJUMCz5MVqMTABmoBMNjRSWJ2iMWa2GnWJTPgdsdxeNk8oZTtAbRpMo3pcklYKSC72q9N9VI
w5Pqv0Fwh0MqmFmJz8oSXmSU6RSzuPWThFP4ZATuOtSBsj5iE25JkEH5EiS9dqV+QjXn+WgRnYIF
jBdZMpRJbCUnSIgnCq+PrEoDqr/i9f8u56jUAiLZ6jrlzBwxBr0d0Gy0miMiumkoJQDeWkyhpCEc
8IOQxluFy4EG4oiolJqeOiyPRozXyiXLQQZq/FRpxdGHcQVQQJPOWkZQq+S3ICBOUtzJigTlSV4d
gzFBEgSBDGLI2F2tEciQlqEW3cCqxPJCBidydLBDwmALZZ5kuMEFURZ10HM5mYdygyBDWIZR5Ovh
IXKeuaWWRY7L6v2EPuEoFOi0UZyxJiCDUKKl03IqrTPWKCMh674OfGOOw11OZGPL+oRHWhCieSCD
iuRRsvN1kLEOMm7yNtcZTgGZQzaFZNICLCraRgn3H25pVHvEWPUmwRzKPKbgRT8hCSVNRUmSb7me
DOWa/VYrHJLaQwcOm8c6FSiTgTIRkswJBdQIqDjByVyaI44dCQiwWJWbKGalOCRsm4kobFDhI3ge
QV12EiODcUfc4Rm8cpKoRWa5WFnVxQD8FkEKt0RxQ5el0DTNWZFLKGwMk52k0KXQs1teh5BAutVU
WJWcyK0kXrtzXt/ahiNL1UzDdgSUR0K7LK8j+iaOCk2eZmWtGpL7UEmtJLJqXwWaN5FJqlkWlPy8
l0IhCI+PLC4UinoqTEHLW/Arolt9Ik0VGS9IblO/q/ZkoL22b99+AjJkVepdBRkyeY/Mr0hspfWu
Siqwkfhrplhonk8uHIaUkOocq5M3y58NvmHrk2sX0Ei3BC1hqgIjHm1rgUgh5WYxZIy2kKzf8q0t
vZZmVQwyPkQ2WjyehPX8xFOfEVbq0pVXUCnKHZzAs4D4NajJSjkYmsVVMDhIIZO+qAFRvM9pemZt
QAavZNOU+Y3j5dw0k4RqpjTZw4poLlcQtZ5ifBPBSvN8Qrf9NMStH2RbBxnrIONm7nGOkDrwyKLK
RDRcwtn+cBo1DoZF5OEIEy2E4yg642gKF4284oNADUQeIOBcCKpJ33K04oqiG8Nbjjb0B77thWwu
PkZpZBaCUyRmL6Ox+BivJKmyMu5swNkD3JzB8ujgyRhqCjMjAM5IxZVMTGHTCql0YvYzOYl4ywDU
sSxaQ1ltFU3rg2yZ1ltIVlMA6wthONi2BIcuUiyLGhR4NSghDWgZLS8i5H2v63W231I8GfK16REL
TD99M6xDMMHHuNwIQFJCpSbU8SDryisyzm8rKzRq4IhTYlXEzGfRhckImC5+eXiqCuKwXC7pIKq0
abx2tsigs0IqK7KCcm3OR4mnzKQrlCQkXbI9BzLIK5FIRAMZ5HYQV6a0UtlOyQxNPsJAMDdLepXU
ApHW98Dl4xRNTPwNAhkCTbrwuqQR6lnB2oOitIIFwM0WK/N33SjIEAu/7Mqglh5UilnAXjzGqT28
pP1lMaVMB+VJvzwXRT3XCa2rFzZkWtRp6/DZtQIZMkeKXMhyZHm1bSXEob8+E0aSkLNRJSThSSJd
Hx4rEmoV1D/Oc+kVG3tzVF7rIGMdZNzYPU4sMdLaIA0HGWJnBXWUH/xiNKtEOeQjScBHtBi0g9Bs
wD/nsMQhSRfzpP1NEG9JkCGvVhW+hnmSRUmAYEqgrj6uCb6oXWasxilA0hgsCWoxDQlp1+CxS8NN
oyKJEtB7sKK0hHMYHIvWUJREzUhl9akmkbQTCmpDFrYLGUkdHIgruQEBjmAlUeuHv47ZXWFNbkGQ
IV8zmizMRZMFSWjD1D4eJeL0Vwo5LTDFfBp3uvFKId0IrchIOCkFqBE8ALwb4UKW1LUk/TtVT4Nj
b/Vf8lmZ49AFQtOA2j6J53cmEtlXFOYiaEg+R+ClzIptlZpx13I7orJv74HbbrtjM4AMeQWQUVgF
1ENqveQNHZ3QYlZBlOEOzmgjV2goikPMGer/AlQSSWOCijMKJb5uEmTkKCVk3ThlQpQjWTmtnYlK
OomZ9JC9YSVZRxyy0j5fKZGzIsiQlXgsDev51Cc+c61hlwI4SK4XzZwRpYKUpFqGoKQ4BvwdFxYP
dE3tNA1uNwzuZsYPdM8fPe2ejighMbcVc33Ba5XJUFhZzggSn9XY0CeDirHP95Jt5kXr1C7LxHbT
8C7r8NE+1/lFwauxsMDJs4I6/oqm2TVNNf2KrYOMdZBxsyBDFQfM4AbtMAqUqR6gTExthkVzcIgI
A0dnEvKF6JBUYkVZRzVHEnO8RLShxVtPIO0aLHgrgwxZa6XKcDKnTc1FZESQtyAqM1llJq14scng
SKoyK6mtK3ryBJLkgEg4S6gTWI5oJBLLTVrteIl2t7CqmxRYUlAh7FCC1n0ocaI6P6mWrhZ5RL1F
Wm5jONGRRuhFFHk8NpL7diuDjOXExrdYuWT1uni+Mh2gCk5xpZXBgNI9HgcT39p+ea99zHjZd2oq
PR5W+U5w5ZkT5KweZMj5pX1aNafzqJgPNMdKLmukGtjj5lLKEgHeGmvMWFLpdUuH+xa2MwM7TVfb
zs6fd2UJtybxNBkER4nT4vEpqfqZKwx1UoSFQcbbbrtjyyYCMqRoWAUZajwq6+aclVX4NGkzo0QG
ZDltnBs1cQtoQDQm5kZqs1qhnsvhjGUgQ75RA5TbkwVWhI5hRyV0JmEpxw0lKip1ts77rQXIeOpT
KxoIbYNJFGFoGAsT4Mkc3GycdufOxhTncGSvc3qHfabZPFtndCFFeKO7nvFss7gO9oxfnA2H6KqK
+Rwbrz+TAWhYSpB1g3vh7BR7sMdTe2S0GU7AuABHrclVYxpvtk/tP79kHQ8HtAIKq9H+SnkysFJ+
X9Q6Gdc6yLhhF62CCRbJPQVSiEk8rjYAZLRUGsbs6vSe3hdr3W0pLUrLKvqARuVPFG8lkCGvJvVE
qYtzUbJIfIBm8sDgTkfE01PhziuefT1TrdbhVmbw6Jm5K3NsKKsqPWJ0obocLreEak1KxF2xfgwI
yNmo4p/akorqegophEqSWpIDZYpFOddCDxZkJiydHo93nvftdyJRj922kSNnp8/OhD2s6kdJtkOf
3V0FXujX5NZi/CyEF0Iu809bO7WvkMULe9Il7bKNNxgGd9imdyIN0vHqtqvbjP2HTk31zca8lPiE
BKOyomciyRsYEXTlDznfl2kggzRt0GlVWbPEsP6hjNK/mGm0jlU75uudC01O9zbnXKt9ttUyvosZ
vOIRFzPqqBEnq9UVSWbprOMKfOQaqQm846W9B26/7Y6tG4tI1140EtKDjEJmjnwKaznfiao1Jknd
V0sZZdQnn5the0bTjv7wwDw/4ROWkkpMVqEGHnMUhVzT1esBGUpBrExBBpxPOKPMR5ThhczpIZ/9
ouvUUGB0kfWEOFbUvqCkz5RK+QTkdM/fAMj45Cc+pbWqCIWC7KoZlPTCsGpdUkjKfJaQEcLqdQ8H
dzBDjcaJGvNctWWp0hoqt8aQGLIlUWX21hw990rXZcAZQTzqnuSVDC8tO/+bBBky2pBpnHXDzEZj
0e2m0Zq2qRrDUr0lUW6KlppC1fZIXXeo2rFQbBwraTt7emwxkpXV9jJRR4MrafQkcsEQ7DrIWAcZ
N9EqhMsiCSUMRxY1G2hS6FldCUADEHomKEryGdEm7yk5P3a3qHVOvlVBhrwSyJDzDgyhtJKEJ6uc
HA/v7x5tNF6tN45UdY42WKe32V1NprHthsH20/Nj3lzNldNElbIUZOBsBIvXyotnfUm/RVbHxCDL
NOEPcXNGJCADjcapICOrETiOh2XTJc8OZqTRMN7EuJrNc622eXQm5sG2vulL8wkfm0d8UlBFVpYV
Gv43gQx1zDLXn0ghAqz/budUHTNd3TnRYJlttM7XmmaQGm2Xt97sKj82ANfOMuRbyKj9LpyYpiEa
4dfi6PYuGNIW8rVV5Zw6PGbcIs2hEmWehiCye9hf13EJrHmpw19q8xVbPSUWd6XVXWt1N1lnAPdY
+iOejLpb8HXJ4N6DlUEGzU9oIGO/lslAp7UcZBSSnK6Y1dCpf6XwzhwOKB0XFmE/1x8dbO6Y3GGa
bnz14h5Tf2ef+4qb9/NqIT9DE5162TlZUa6j+LXiG3KOX1RolRYRnnYNBHYaLjcdu7ibGd1tHW81
DrUcv3zQNnhpKkbIanlZa9FQY25BWVZHK/CZq/ZkAMh4aiWQQaGGHmTQTAahZsG8arzSNx3f3zVZ
0zFcZ1motPjKrOESG1J1LrUl4QDAARajsf3iqycmXHH10nO8rC9YrnJjytcLGDG9ME84ZC8uZuBe
qO2cbnSE653pCnMcjkprDAlAWrxbGXep3dPc49llujyyxKY1lcQ8DWEVT0taQ1hmHWT8rwcZ5NMJ
cRDP8w8//DDgDHpClFKG/rCG6QxRbazgRUXIa4W73tYWl0/05SUY34wHvSQAMt797neTFYNlJAs1
OTkJDgxARiaTUW6QSo9wgicwJmjrc4MX39a9VNQxXeMMwVFmXqoyLzY6/UjRqmNi79nwGQ8h9lS7
BGVKzqTFeYKOjZgSbXE6zQuaCxFwhV4mnZu8SP55Ckvjds8mW63DdZ2jTdbFOkuwiglVM9F6e7z0
uLvF4WsyTbYaB/rm2SC2Ndxr3gPqIctutxu2/tNPP01d/hpuOUKIRD6Q/MxxXFNT0+23315fX09e
1/85ebkWtkotwKs0QTJS4SPFo87LgWqLp9QWrLD64Idas7vW7Km2+CoswVJ7rNgaqu8J1zITp6dT
acKghfXnZHRk8AQAL+c3XKwQBhPiMs0dZlWIIOC0OTLBHBZ9YIaiTU53uWWxFLmZ8FZ7sMjh3+z0
wbHVjjAHEiczutrPR2IYWaAHGh2MK1qFcbm3JpZAECRRlPfu3Xv33e947rnnyO9isRgZyLxG15Fu
NQmlB+ny1nRN4a8GIPCdSW+3TdcYppptgRZ7vMEYrjvubTIu1bZPb7cubLfMMFdjgZxsAE14ZrSO
itVGSZd7TW0yC000ELrJFCuQisPpyUQrM9xgnoGLCJey1OYnR4V1CZz3TvvCy12zswmV0FPgxBxl
lq7KmUertaItvu22J554gvwcDAZvv/3Oz3zmM5jtFF1HRL4HcC43QKvonnUHGg8RyTIuZpUXbWN1
pol6B8ALP770UXiusIQrLX7Yh3CUM/5ai7fVOnvs9EISSx7KYmHBTk9Rz+mIlAU9t801Mh9wxHiE
F1/pWyrtnKrsChVbA6X2kHpHWObrzfM1Fg8BQHBfNJg8203TXlG1FTLhYSOto3n2X8BMSSzuKUZW
IhwOwz1LQAaxEr/85S9hSa1WK552lt64EOV/40OPGzSZAuUXv/gFALX9+/fTX1G39YaADPLRiKGP
48j/PvTQQwAyqKFf8XTXH4jWRlu6++67D1YM8T/qlsjr9cLN8Fd/9Vc3AzwVtXfv3Bz7QvdMrcUF
Zq7MFilGHiuyxegrY/w1zjDcwEWGeXh+8WxgLq2weaYuNz5KGbEKGuVEXXujqEs8CJJq4ERezepn
ZWUgqBy6Eq0xIrlOJENvj1WYE5X2dJ2TLe7wN9ojDeaFuo7RV895L/qRreFu/GYguZ+/+7u/Q+OB
Ony9Jg+CoQue4TaDv7hx40ay+fUnsxLIwG6ex8IuiNQIM7qIyqhX2W2bAeO+1RavsIJNx6qzzFIl
IAxrfJMtvcGaKrYnyo1z7ZcC3pSCFRlY7OIzshql8Xly8CsfxJmpIIOlHCcCbpqWkbCNm1Ve7guC
U9xiw3ly5GwQyNjU5dvU5d/kDBc5wmW2WFn7wotdwdEAGnGWcyCDv66RggcAMlixoiJ1uoRlWbBW
73vf++i9sCrIIHRkHBykyxjVmOYzB875qswzZabFamu01pKsNsZrOmOVnYEaS6Ci013PuPefDpyd
V9n2NEqPDC2siisNZSwXGC8Ab5QCVZQFFucnpsLK4VNzgDAqrUuAzzY74pvtiU2OxGZHdKstWuFI
lLS7X+gNWAdQPoMVKZnNKiBjZbtx5513fuITnyDLReJyWEC6egQBw+bUk2ittJ6IbJZHNHnKoFdp
MU9UmWar7AGAF7APS9DVj4IvB3gBu7HG7CtmYhW2ZKN54WCXK5RVRF2ZSS5oCdLU2LPaNtONTAv6
STE9vIMzTXCKO6vs6nZvMc7BTttkj2y2+ctsnhqrq8E8BQsL4BtAj1rBMUWaTd7hCIqOMGESr4hx
PPLG69qPiEUig9wqelhYWIAd+OlPf5ouxm9/+1t4pa2tbR1brH4LUxD24x//GFbMaDSu7R+6bZVN
T06CwBz43wceeODee++lG305Ill/FDxguWi5hFqKdDqNpI8++cmbWDc1QEkrh3rGmk1D9bb5YuN8
TU9qqwU5iRJLCMxHjT1UYw+WmT3wq6rO0dMTITULqiYwRIozcnVW2uGvSZPoktmSlpglRV/0v6jf
G+fBIdzuOO9rsXsqO6ZqmAUAGZW2AJxDpSNS64xVmBYb7IFG60Jd+3hj+8jxc8GQdMMgAzbe0NAQ
rNi3v/3tN2Kb6S049YhdXV1ve9vbnnnmGZZlC24HPUNGXoscSmMgpnUR97VEeMXZH2w4PgjYAhBG
jXkJnGIDMw/P1WZ/mSW6xZre4shuNkfBie62TZ2fjIik3WiVgd6VOyVZAjLEvB4OMpyVgZOFV85M
JbfZXUXMIoDRSuxgAJuW2pe2OpaKnL4iR3CrPVhui5R1uLcZXaaL4bjaUJdBZLJU4OLaBSZ4PPvs
s3CNdu/eTS3Dgw8++K53vQt2+2qgkJaByJAtL5HynIdTXugarTePlRmnAStX2cJlTLDcFK6xREqN
iw3d0eL22WrzXKNl6qXe6am4KjymMeHyZIevKDK+fGEL8hkS8rO5tlNvWrFdWWjuuIJBhqfMGgSc
AUepLVhmQ+mBSmdyY9vcNsfSLstY/3xazQiqE695IGP1x+DgICzgF77wBbonH3vsMbAeek9Atijd
itdMAOLRIljG7qFIk3EU5TVtfgIyCM4os6qZDHjeykQq7Yla49xuZtQdRTc5DUVW4F9BUr8SB5tK
4FFORRaJKg0WHMlNo+hBhoSB2uCSUm8YBqO02Rre4kxssoRg9fSZDDAaJdYEHAAit5kWeieFOGlD
RwWg5HVBBiwIsRJ//dd/TRYKXikvL4dXtm/fvu6JrhVf0Y2UTCbh+Wtf+xqsWH9/P91sbyzIoKaB
2Fn4ew8//PAdd9xBXqelGloLWL9mBQ9Yt3vuuYfGIuSCkcWEC/n+97//5kAG/PuRxfRu48X6jqtN
Nnc5RMbOeLE1AsauyhlHXV2Mt9Liq3H4q+2+WtPU4e6hYFrlukHDHUg8XUK84wXRlSxpXQUF+U/a
yJ0DGRJhzJGUQFzZw8zUGxdrO5fqLYFaW6DMvFRsXiizLVXaFyss87XWBTAi2xh37ZHRF82eueTN
gIze3l5YsZ/+9KcFFcQ1xBkEZNBPnpiYgDjym9/8Jq3OUJkJPROXrh9IIrUScJPkGoUEpe3EdLNh
CKI0gjBQq4rJ1cDA//oAZGy1p0t6BAAZtY5QzfEhY5+LI3V8ebme+IpzCpJOY5Mlbi0PZODXRR4l
/I+fnatnpost/nJnAv56PeNBCWpwmTYPQI0SVC4JgiOvMS02GWdfYMbiaqOucF0efkEgY9TKj370
I4BlTqeTLuOTTz4Jobnf71/NPuiDZUzlSRpZrniERuPVStMYbKFKZ7AcYJAZZekQ2rD6q7pC5ZbF
Gpu72ogakk5MRhI0Q6aybqitXeJ1VUaX9R3zokBkMUjIPu5jX3aMNHUM1ptdldYl+OtwAO6Bn2ss
86h64khsZUJVjHsbM37EOZzFeRntquWc7nUf3d3dt99++3e/+10Kef/sz/4Mtn0kEiHW4zXZCm3P
iLgr1nhuock43GD34ExGGIOMBByl1iipTcCBQIYjVt0509LeP+kXM5K+3yiXy9TZBF2ns6yp3+WR
d+WDNgwEzk2nqtsug0UqskZKerI4oxZGZsq8pNVKgkU2BDIqDN5WZt54KRhXZ+ZxCQyxDgr5IEMh
IIOUS8gCwnJ9//vfp4HBgQMHYEmff/55itvWg+GC1AC1eKkUYuh56qmnYA1DoRC5YWke93Wu223X
7Qqh9hc2PdiRRCKx3DqvXzz9opENPT8/D1scFk2PGclFhQDl/vvvvwlkRjIZPf3uPaZLde39DRZ3
nTO8xRiocKaLzdFya6zcHCrp9JR1LlRB9GwP1ptn9nReWEpQLRhZ80yiUhDeEXcl8bl6ikL5fdUE
skZeqe5LjpWmPOmWDle9MdpgidUD0LH4SpmFEou73LFQapurdMxVml0Vhpkddl9Th7u1ffHq/M2U
S8BYwMbbtGnTmjdk0EtGcxi0iQxuNlwRR5cMbjZdA5RUmMzAIEPiEAUtz8mkzWUpo7xo7t/OjDUw
Loow8kCGNVXWLWyxxBpPJCqODhzqmUhjIJjXXVkoK8UrKtTjZXpdVJCRqw6oIwy4jJ1JI36Cg10T
cBrIrzgS9SZfk8kNp4Fy1FYPLrf5Kqz+Wmuwwebdxsy2HLuKB8cJXrmOrimsDFm6p59++u1vf/vA
wAC1GF/5yldgDYeHh68ThIja4DqhEFMQ0R7s2VbrVC1sIZu3zBksdgSKbL4Sq7fM7q/oDm/onKs/
HauwuStMY02W4YO9IxF9hyyRyJFycj/LdL9Wo4BDMTrhacDNp+cmYzuMAzvsc7Vm1RfiypcHoHMT
MwXPJVbkueF2azRNbm/rQ7Qz/LV6L1YToz906BCEcL/97W+pcf/yl78MCzg2NkbM7GvC1nKuswq2
E3Pe3WIcabJ5cCYDgQxw5EUYZ5C6CXj6YnMYoFuVYbKls38qJKfUAZkV2rFVEIcIXVi10xkMgshq
skSSXn0pt4tx8vLSbKLu2KU621KJJVLexRVZkqXWOG4NCVZa/CiNYQtvtsOJxas6F3Zb5yxXgwm1
NygfZMj680E3AqaWR4+DBw/Ccm3YsIG6xhMnTsCeBNhBb+31uklBBoF6cGL3HnnkEVgxutkIXFut
PPc6QUbBn4fHN77xDQjvRkdHC6yMst5Qs1KZqa+vD0AG7STQL9FHPvIR+JXH47kJkAFWzHBqbI95
oMEwXMPM13VHN3b4q3u4LaYI3LdVtijctxVmHxhEeK41zbQc65uPqPRGsiorRfrVc0ZJoW5JDzJk
vQiTCjKIrhL5h5msMDAdaW531ZmSDdZ0lSVSZvaCxyp3+sq7vaV2gBruMsZV2jHTYgtuM/ob2xdP
DMs3ATKKi4sBZNBU/BsBMigEJD+AUwSD9Z73vGfZO3kqXJLfloGzRDKW1YBYXFa8nLLbeHmHZZSA
jAZmvsmEjnrGQ8olYGeLHewWU7ixJ151bOjwyRk0CsTnz6lKufCRZJIwq6og5oQ/cgInusy2pHJ3
yVIyhdoFD3XPNJvnys2BUnMEgwwPnAZuQV2CoBy8JkmeN1o8reaZ7Z39QQkNiGZVaq/rb3V4fOxj
H7v33ntnZmYIyIDXf/WrX8EamkwmZdW2LZK84Tk1yY/oIEVln2281eaqsS2UmL1brP4t9kCRw1/s
REdpT/Q3bdN1Z9PFVneleabFOdXaec4vaoJHunKTDmTw+Tyzy7JEutkNgjdZ7UxsV70Nx/tbHd5q
3JkIXhlwBqwbXNBtpil4LrLGfm+ONfTGqzrGdnReng3jMZPlGkS5G2rldSgrK4Plampqojv83//9
3++8806SHKILeB1nSYnW8fmfGovuNI9CpFFhWSy1BSnIwDgD1U3QpIklVGXz1hon9znGPWncQivp
MxaFY1/gePBdoPVtiJLAiTwrLOs6kbRGLlSwmwjw25mBOtN8GRMstUFElC61pNCAiSUKUAMWdqsd
NbsA1Kgzul5yzF6a47BcgtZrRCUY80CGoAcZpDjy4osv6vORd91111/8xV+se6VVQAZN/KTTaYC5
jz32GM1wrFWBYjWQQY0v2fS/+c1vAGTQrpCCPMf6ZSso8x8/fhxsBFgKcqlojQn+9+///u/Ba168
ePGGq2i4E890bq7VcLXZPA0RFdiIImu82JEpsWdKbclya6zaHqtxRCttAXAqtZb5HR0XpkNILimL
xdYlzLOuZ2vO0/SShWUmWDc7hwWxUGcrNpVZVhqaizcZ5lBTnjVZxoS3MoEyR7SsO1riDKMA1LJU
bvFWMksN1mCtYbHJ4D01obA3vp7PPPMMLBfDMPrlXVuQUXDjwfNDDz0EfxRuPLq3sU8Vl6uj6ZLJ
avt9XEJtay/Zhlot46jkbMYtn7jrExBGpRl8VbzYlgacUWQK1tn9DZ3jhotLKD+sF0UTcwQYokpk
SwgwNK2HXLuEoE+uqFcNMUMjImeIaA3nvK2WOQCd5eZIDROsZfw1jL/aHCQJczJrUGP21TFzLeaJ
l7vGg7JKmMErq601XTdYpfe+970QBkWjUeoIwV+C0W9sbCwQNC80drKq6gJ/KSuooyV7zGNNjAt8
ebE5uMUS3mKLbHXCESpyBIud8ecMvore5FbzUrVjocE2sdNyVQcy1L4iRdbnmYRcnL1cxj0HMjSF
UswUAh/oZxXzlUB9+0g9KpSES6xqDgAlfsweOMNasxvuvo3WRLkt0Gyf32kaGFliszkqE0V+zSAD
rOvdd9/tcDiordi0aRMs4N69e+kOpAnRa+JsklQTZF5rWQXo0MhMVDFzZVaUzCiyx+mBcIYNNYlX
m+eazONHz85HSVOnmKcSJ2uquXrh3KSI+RCXC8zKNGejfoIkc4hiRFIOn5yqM0xVMb5Sc7zUkikz
ZyrMCcAZBLpttQc3O8KlNl8TM/VK1zRg9DQpPKGrw6nTJXmjtYp6J8qqG/rFL34By2Wz2egtHA6H
YUk/+MEPrrukazkp6pXgMTY2Bgv4xS9+Ud8OsSbO/bbXcioE7JSUlMBJ7Ny5kw61UrCzDjL0CJGs
DETet99++3PPPUdGVRVdjyF4TYDYPT09NwEywPr3jkYajl1udS7U2IMb2pcqT4i/NyfgudgS39wZ
LDEHK62oAxRCrkbH4l7LwFxMZRjRei+IJlauIJ43pSbrQkB9mldrlQcDx/HIEEP0Mullm00zNfZI
lS261RiEuLzEkSp2pDaZo6XO9KZO1E5Y3xWtswbKj023Wpf6fTcDMr7zne/Axjtz5swbCurpWBD5
349//OPwRwOBAGl8hquG74K8CK+gM0PCzSocJkkDT/lKz8g2Zpg0tYEXxwfy6GUW1EVf2ZVFoaTR
W2dZ2GEe7xrE7Za0EVLIlZ/FZYyT9Mhq1y7/IqJLjOUn1LS5cyCyw+oigy0AcXD4GIXTIAf8DK/X
WhchnG0xDR07MxNVclyW1wUZ8K2XlpbuueceOrBKHq+++ios4PPPP0/3/4o+kSeJGSwgnGJVkLHP
OtlgmAbcA6C52J7Yak8WO5NF9uhm5I3SAKmxsw/UOn01naMHTk6HqHRzbvnym5op8VfBcFCe9KA6
ikxEzkhjjWMo2sxMAUwEXFhky2y2sfBcaoUV85NUEJxbaS/73NHJg5eSzcfPT4dz/Nz5XTuKvqCw
/PEP//APsFwXLlygAOKFF16AyLKqqorm/wtmna4FMhSUSMKFJ1k51DOxjUHJDNy1ippvSOMqPqJl
qEy2UGea2GEZNV1ZJG0QWbXylgMZdDoajA/gubGQ0jcRPj0aGFzILqSUmLSMlVxt8FLHiTOiCG8w
X1poNow1Wb1VpkiNNV3JJNBhjmJLhYaotzp8Fbb5FvNIW+8EkURTQYZEx6xWJNtVYe53v/tdWMBz
587RWxh807333gvYl6De9Zr+tUwfWSvS+vYv//IvBYHc6kHC6wUZBEBEIhFqNSC2Ky8vJ3+V9KMS
Io11kFFw5WBNIIaD5dq/fz+JP4iBIDVswvVUXFxMwz7KR0Lfdi2QAbdfnyv7gnOqxjhZYfZuhTjP
mizpETaZ4+DgKxyJUkuo1IRz4LZAjXnuUM9YCDP1IsJgYoMElqobEKKhUFYiQUmS14j0ZFRaJupZ
8rJbmjbkg+3YZhmpsi1UO/xbzb6NhmCJnS/rUp7tSFf1KluY7PNt3nJzqKkrUNkxse9sYJa/Jsig
W5l8d1gNmsd79NFH3/GOd7hcrjfzIsLVgVuuubmZJg+xs7wmyJAE1aNlMHMi2OurS2xdx6UKy2KR
OQSXCTxTiSWy1QyWPVnTw27s8Nd1xevt3upjQwe7p8f9EukZlLO5HAbgG1HDFiq1tqQERSXAoyMs
qlRUSBJCUAEHLwqIUAHjSIFDitpprBZxsMddfWyywR6CcyiyJDcz8SJTEo5iJlFqjoHLbOkO1HWM
vGgbvuBKxHMsCNJrCUJgP8NaPfvss/pQO5VKwYtw4QqSrrCY8CuypJzA8mhEKQM+MStmiDNbTCnd
I6lGw2STPVzXlS4xxzeZYlvMiS2W2EZDuNwubOyIFxlj8Cvw/XWGMctgOJwDGSo3sCBnWZkXNB8P
p5BmcxooWU36hJMo15mkcESPDeUzJEmloTs3w263uSpMCxXO9FansMkhbrCxW6zpUlsCdRKY/b/r
8FX2Zuq6/NXtQ0fPzHrS1wcZtFtWwYQi5Pk973nPfffdR16EnQ/LCI4TrAR5Ed5PqQSuDzIoLaGs
TEWV9gve4oPn6pjpCsZVbkb9GVX2QLnFi/IxtiXUSmIesQyEFgWVJVnNZKD8ASfwmQyP/nASc+45
BnzbzUONzFiTaazZhPphdzAjpsvBITydToBpOoMTQnxCkZJoMATdEBKhg2OuhGvaRira5ppssUZ7
orzDV3IM5fnqAV5Y50qYmWrrRMclDwA1VcGEwxnD/LkVOb/7hNx3fr8fNttf/uVfFvgjQB6whocP
H173Siv6KWJjicP69a9/DWtoNpvJRBiui4kFVdE3JJOh6Jg6BgYG7rzzzjxlL1wdXEcYy5EZPL76
1a/CNTt9+jR1n/RXk5OTf/AHf/CRj3xkOaikvTarZDJGgkrbRV+jZRqRBDvjRdb4c8cDFT0shCao
ROII1znDVTYvIuayzJ4YixApkwxR/JQlmedIjAuQIiHn5Lt8rDIfV2ZCijuOzFNayYkIFES0epBx
+KKryjJaZp5uPhUH37m5M7nVrNT0Kps6pTKrVN8lNHfHay2uWtPQ0aveafaaIENffaOWFFZjZGTk
7rvv/tKXvqQHXq8fXF/3AdE5xJGPP/64/upwxH+TjE5OUQefv6BKulPJuoWMYhwIVts9xdYQBI6V
3amqnjRco82d/g3HF+q7ojUWT0372Iu2sTMT8QgerBAJcbLEozyEIqU5llNyBK9XFjKd5+b2mPq3
Hb284/jIK85F84XweEDldc3kmh9FiUPDq5IgE4ziyygnRtN7rDNlR8dwajpZ5mTLu4RKp1BhT1da
Y9XMYvmx4RbTAHPFM5fQEiSyRFv3rwUKSU33n//5n2GrL69nvfvd7ybZILh2ANEKwiPUuoG9v4hY
fVOCnCYiOGFOGfIqcLaVx6eKjsyVM7G6XqH+hFzbzVU7uHJTtsrC1jvYOlus4vhMs3GiZywelvQs
paT5MsMhUR4lzqIiFAHT4PHgnRDfx3San4mM2hGCASRHcIaMdQFhHaYjyqt9/uK28aLOwGZLChDG
763ZDeb0FmscAH11d7KqJ1nhCJQbJpqMw/Z+rz+DMbq0jBZzhRZKieR4YLfD0sFC/fjHP9anQuG3
73vf++B1Aq/p6lHwvTLIkFTqftKAHJKUywtCW59nh22y2TJVb56pt83XWd0QfsDRZHW1dPYbzs+P
BVXFvhRSUZR1mQyUxoiKyoWZkHXA29B5Be5lhFSsnjq7t4qZq2gfbzZPHzjpOTcnzuKMKUtuDgHL
Y4uw0mkWNUWjxb+6IB495d1umq0+OtnQ6W5kFrc7/Tu7kSmr6Biqt46/dMY16OUjvKpCIKloG1N/
5E915YawcNdQZ2fnXXfd9YMf/KAAhLW1tcECwv5cd0zXuovpdnrooYcefvhh8E0F3uqNzWToTQnZ
/R/4wAfuvffecDhM51qVdTKulVYsEonANXvsscdIlZo89HnjJ554Anb/xMSE/ioSRLla94BGVXTO
ze3qmik5Pl4F4UhPAjxHuS1UZHCXdczVWRbAfJR1TDbZ3EcuhuaTqs/IsoQhA81BUL5wsCxzaeXc
bObIyek9pit7bcM7DP27jIOvdk+dGY15kpoSlbwCWyI5mRlJ2Xd+ZktbX5V5BvBNsSG66ViyqIPd
0p4Ff1BvSVQbZquOXzl0YXY0c30yLn0NjuwrklGora3V16TfnC336KOPwp+empoi0F7RKhErggxJ
zJEi5AQn08o2h7vYOL+hfXarabHKGa7pjtY4w7U2X5PNU3N8aHtnv7Pf502pVlVASAW5SZ5PcDJL
iiNBCbG2v2Qb2G0e2sGM7WBmWkxzTQZXYwd4iOmDvbPn5lhPBrlPlhYIUAMqTyJaAlMWkkr3QLTF
OAYxd7EjsoUJbuzwb2r3lxgC1Yy3ybIAUWn7+bmJEJ/SAnHcUietnsOAx9zc3B/90R898sgjJOVJ
riB5LioqggVsaGggWc+CBFUqlZJRrSSDQQY6JJwgz+A6xeGe2RZmGvxQS3eqxhJ59sDM7w/O15mT
pUcDtcZ4gylSddzdZJxjriZcSeQd+VwaA/GlClj2j2SA4NMAip2dTJguuA90jx3onmg7O39qPDkT
VWN3npLRIYSH+15kkYxFwA1ydkasbR9p7omU2WIbTNENlmSJM1viSG42+X53dLrpZKy8c7rm+AB8
5mRQUvNJ8jIa9WVaKmA8yT6HBSH8BF1dXXoAAchs69at99xzD6U4o8u+2kiwBjJE7dIHRWU8pBzs
Ajg7ussytsM8vp0BSDQKxy5m6MRI2B3P4dQsyR2gsRGijYdn5pcyh09ONJuGSttHSi2+TQxqlEGg
uStRZvaWG+ZrO6f3ds3bB9VZYpbFQ09iUhETOB/BUynHqZDSNZza73Q1t482dYxu64RjuMlwZbdt
iBkKDoWUXBZNx/KMby5J1lqe8zp8ZVQr+c53vnP77bcbDAYln2MK9th9990HvnO9d3DFYJjyYVy5
coWwjNDsBTXCNMuw9iBDT1JEr81PfvITUgKA61rQFrr+oOsGi3bs2DFYqJ/97Gc0+KCrRCLyf/u3
fwPz0djYSAqKK+ZCVrQhJEoOKYp9NNJoHIUQqta6CFHFtp7Q9m7/7u6lHXZXPYQFHUOAMK74VQEX
xFzDcoRFQOaR7Yhz6FeutGK4FNhtm0KkPW2D9YaxOsNEY+dU3fHhbcevHj87Nx6QY8T8r0TMzGLE
c8Yb39MzVNV+qcYws70nuatXrjOndnRLdZ2huo65+vaRF2wDZ+fCQex3hetVB+lCLS0tKXh0G8zH
0NAQRWlvjqWAi/LMM888+OCDgG/IFOuqIIMMdKjFY1aUVF1yRRmIKcyUsvuUt5qZquichqPGON1g
noHAd79jomfY74mr1J68SAitk6j6IadJkhk+4fICe+TMXKtptMk02WSa32b1tdiCDYy/zugFH1xz
bHS7ecR0xe9O4SSzTEy8mpmHs+RElfJhIaqAZ22wjGOBtKUmZ6jJHm4yLzUZZ5s6hh1D4fEgn9T6
PCi763ULukePHgXz9L3vfY/sbbp74ToGg0H41cc+9jE9KAS7T+0XGlZCHjmjMXVmkPQrXrrpiHLs
rKfy1f6q9untjvA2W7jRFGgxh3ZYwttM3rq22cbjk0fPBIZ8KDOhKvJgkCFJSST6ixEGeKwlQTk5
nd3fNdncOVDfMVDVdrW2fbjFMtlsGHrlhOvSHEe8GqwZYG/SJSoh/4p020n7pDuhtJ9DVa1q80JD
b7z+RKbKiboZ6rtDu/riFZ2Tte2DB3qmryywKarSIsvKiiADEY4J+nsc1hDA2bve9a53v/vdEJBQ
kEH2m8/nu/POOz/3uc/Rf0Jev2YyQ9deKokKlbGNywjfTwSV7sFA+6npthPTtiv+qx7EO56Qc1Jj
WVk9f57LomQY6k9BbzBfWthpHasyTTb0Rsqdic2W2EYmgvJhXZkyB+Lmqbf5azvGd1vHF7K4W4gl
PS4phDMQXbxA+4oI6On3iH3TWftgyHhx0Xpl6cxkdCwghGW1twN1mPIIJ2vSPESfRMRCEzqQodkj
WKX3vve9d9xxh56vjKbYSZf91atX10HGiuVpsibPPvvs3XffXVlZScsXZKfRQv8bAjJWdHUmk4mo
SOiR+DrIWA7Ovv3tb5NWZ1oEoetJgrkzZ87cf//9X/nKV+glpzfAaulQ5GhTJBHq5ZUTU6n9p9xN
ponq9qHSgxcbjvfvNA3sZvr324et/b6xqCpcIpCdJOLWNogJRGRA4XUIfzsuBKvaBiGQ3X060dwF
ETaqtrSeTO44Ea0zTVW/evElx/DQIqdv7NL3XpHyjV9RxqNS52X3tvbLEJ3ssiw0tM9s63DVvjqw
1zLhGPAPLiRDuFMhymeulYKg/klf1yc0iFQajbyhAJO9cSCDoHsyAgf+Ep4Tidi1QQbY0rQioxy8
IGY5PLlHckXTcaV3Inr0zOwe++h20+BO8/BLzjHbVe/gQjqXGUaRG9GWTIFhF3HjDKztZFTpuOgD
/LfT4Wu0+KqNSxXGpfLORTiqGCQ40ugIlgHOYCYueXAwKinpFKd6GlwxkSVNdUxSIoJyyctbxiJ7
uyfrjl6uf/XKPuusrT8GvnYpi9ANS3QEJU6kc0arIgzYq//0T/9EyJupKaAXiOQ+4bezs7PwK5rJ
gx9yxCS4LiOJ2M3Jqq4mh7/7sF88dGK6/tjVhmMjzcbpHcz8TtN8a/tY89GBHR3Dx88sgpsEj5XO
pccQVBP4NG4owMyhWeX4+aUWy3TF0YFa00xzl7ehywuIvLnb32RzV7UNtBqudg8GA1kteSMSPi6t
8iWoRZOZkNLZ59ljmwKoUXF8pNY4Wc9M1hvH6g0QhfcfPjV7cS5NPkTdDAKrJ/jSA3O9XSU/MwxD
Zt31cR0FamAlHn300ZGREUoWsJq9JZkMwtuLE5crStWTA5BHilRCJbiOqGeF6DarYBo5eQTWxrzZ
XUw/fN8Sk6eyO1HVkwZgscUS3WKJFTFR1OttDtZYYT09VUevnJhIxjBaxDcwKp7AXYv4zWSJF6Ss
IJMzieNe0bCEWoviSq4yy2GUw0ng2HCpT8ppUOET4gWczKA3HBw8KxiNRkAYX/rSl/QLSzEZ4c/4
1a9+te6bVsQZpCsIrBys0uTkJGkQJNXMgvBv7UEG/Rt0TwO6AawNoBtCcPKHSSLl9ZN1vMUesLMf
fvjhd77znXD90CyGBgkL4nVYyUceeWR8fLxgnVetmAjIjUkZKiM+GlF6pzKmq6EXLIMH7INt3cOW
c5NXZiM+VusKRPR/kjqAKuIDW5akrJwcSwEmKD06Xm32lxiDG48jIYNNnZHn2haLjL7GrlC1Ybzy
cF/nBTcx5XmCBZpN47S2RLAX56eihjMzh7vGXzIPHOmZhJ8vTUUCGX0X4TUz8HpGVHgmC0XG0kiH
LM3agQ970/bbH//xH5Oef+3ScBrIKFAwwTaPT6D8sJzSa2folTxDEuLP8GG9qCCbw224MIGH/nFD
PqekaUG9dzz1Us9i9bGpSgMACzT+WtuTqutNVndFKp3BKme4riteySzVdkwe6/O5Ymr/IyLtQPTm
HBFoJQQehMODqOaGcUAZ4gH2oVmYhEwFKSSAPaLMkZZPUZRXB9OAlWEbP/HEE263u6C3hryBsBc8
88wz+gCd5mB5XkSjTJJCJGPxpGJGkQEOoXkE2MA+STkzkz7QNdXS3r/TMLLXPH7AOtTWO356NOKK
oy+SUmiRiMiSwSXiCemqN4XqgNvMU9Xm+RrrYm1XuNwW2NTp2dDu2Wry1tiD4BcbOkZ3mwb7xiIE
i6eyxCUTdhBE4CritB8BPVddGdjVL1qHXu4aP9A98aK5f0fHOedwaCSAHDZLtOp4Um3h80YuC7SB
tDudoC4ItUnDnf4WUDT6lg0bNsBvf/CDH7y2hiTsizU14JxKkaIKFXEi6plAaRtBK0kgclOR7GMi
oKhOluGdA9bj7FgQgFS9fXGrLboRacQjqtByW6TcGiuxREoYBDIqLf7tvSEIVw70zCzymuwzbqlA
CFJtneCzbBLAq6jrvdXdAgpcOIFn8T5QCYXVVAyvggwyyK0SxGm5EYETCe0bYDV9iyK1oqFQCGL0
Bx54YHp6et03LTe5tHPl85///LW8z+skzFitXFJgyomB+NGPfkQJ4Unj5zrCKHjs3bsXQpN//dd/
LegegEulNxDEg/785z+nWO21oE/UTiVExWycFSUSKEexLUajB4ISzigJPsejkOZlbL01akghg5IZ
uHN+eC5zwDFVc2y80R6p6cpu7oxvtXB1Z5Tyk8rz5tRGYxQ8GQR8EKu9YB2yXp5LLQcZmg3NYJpL
TouTIqLiSQghPjcGib88L2dSihYjXutBLCxZJY/H8/jjj7///e+/dOkS6bdf3hDwRj9eeeUVuEZ/
+7d/C8gG73/pGiADU5kJcayzkMT5DNTViMofbFTh41TDLIMl7vQDogIaAsmoBRMJrDqbFtNqI0Va
OXLS04IIOgMtPVyVA/G6bmGCm4yLzxvnNjBzRXbvZlMAMbC1z7YYx85NJlg66iLibIigMVAhRnnC
8sxjY41qAYjbS0BzFYKq9MGTQQ9Zk4mXVs1Rgvn+/ve//7a3va2kpIQYB9pHlkwmCVHx4uLihz/8
YbgdBgcHCUCk00PocmelPHUyhIBRUwWArYzIku0dArggI423Eb8CX9AVVZayuEWRhOOiEs/wWY5F
PSjYnQFKErHLH5kXXumaqTfPVzpClV1REn9vMkeLHanKXhagRsuJ2K5eb3NH/9Ge8dkgCrKzglo4
EFXVDJz8wx8rYlVcODl/RhlxJy9NBGYCqH/Fz6v5QrUbBtZcYjVBmfxkhlZ9ojyHsBQGgwEW8Itf
/CIx+mAKaD6DrCQEKu9973sJdyoNUa6NMyScyeALqUEAQHCI817PWC+ruTg1u6l1PyiyRjUr4N1g
v7LUzEzWdUeKe4SNtnSpcbHahJjya22BGnuk1hGF5xpLoMHmbTbPbjMMzKZwh4ecm6mmo8WykJAx
BMdQR9To8WWNvAeuIEskcHEeLicCi3GHhKli+BzIQOrSstGAkuv6NEaB5AX88Pzzz+st7fpD35MR
Doc/+9nPwvoQjpYVresbOF2iny2mf6arq+vtb3/7Bz/4QXrB1oVLCh4f//jH77jjDpvNRiNymigm
awUmGH5IJBK34Qdt6KXA7tqNXQKKlQFnyBlwTllR9esp9Y5DzoGYjgwv8QL1ggRkZBRECYwCLIiU
z00kd1pmitsmK62Rcke6zMmXOrjftYc3mOKlXXxZN4ecmWGuxura6Zx+0Xo1Ti2pGrhTk6lGyRwv
p1iw9LncLCklpNNJbDIEtV5zvalIakk3btwI9venP/0pXUAaAb+ZtdWPfvSjcI06Ojq0q1MoZq3Z
UBaTH2NZMj6lsnBy+GLxGGegjkKcYsD/Cnl3QdIoRCkDFzpSGRVkzCaUPRCIH52sR/wWUUAYxZZY
uTNR3hUqdXhLHO4yp2+zOVLdna0yLzaZJrqHQxFe448n3A/g8/gs8pCq1+EwAErnlCCkHK+orJEt
yfjUJPk6JBlgCmBlHn74YUAbeudH4AX93z179hB9OwpEKJokki+qO0JrQComeAZVUbsFwWNFMJJO
6vLqgMXSYq6HAJ09lyFfSsZfIyEqp4bS1a8MVJgWtzKBIpN/i9FXbEUtBVtt8d93IlXSSkekrNNV
cujyi8zwlZlUGgf3aZFk6GV1kgjOD34QEDSHE8pwavWBiAGRfQ6oMcVpVGAyqZqxeiEPfcWE41Ri
IbhGsFCf/OQnYXFOnTq1ypauqamB9/zwhz8km/969pbI6IgauMQtwEQlVSTVBtzbSVJcpIoKm5Dj
hSyLdYBzSZc0i+oaHWfmGowTpczSFkd6gyWOFJEs85UmNNZbxfiqbeEKJlRmWCprm9nTFWhoG5jG
baQJkZLck7l9vMMl2nxDgKwgU8ZVOGc+o2TiMgLcglrp4dUzge1IKOlEmslAgF2WMtL/95nPkp5Z
ZZnWBsW7sNSkiZsUPdcfik64pKqqClbmH//xH/WpMn3P0Ov/W7fd6D+AC/atb30LcAbYDnJdl7tG
eBEu7f8NvRp6aEwWoaKi4p577vnqV79Kv348HqfXVT+tAzEKvJnKvlOBjFXhNomkc9Q0BWIXBYNy
olZlVxtG4SaXUCs9GOu2vsUdPYFixgfhXWl3eqs9XMws1XeH6h2BUqNnc6e32J4odiY3m5ZKTbOt
jvElQUmp8ALLkcsE0kgFFWF5hWE9vRKK9FrgBayYx+P5wz/8wwceeMDr9dIFeTPnpWnanwgvvf/9
7y+A84jvIZOW1etVoGGml8Pg1eR5PstI3jXVS63iojNpmumfF5qP9b90MlyFxGgCSAIUPfvL7d5K
+wKmFpjbYAxttSUQ+UHn6P7uUSKQzetldUm6WpHyBa6klXeXHj7q0kvkuxMjToq4tI770ksv0Xu/
YOuS5gx48cknn6QyHPS3KgHPylJwkpwv5kk9Vt779SAJRcCsIKGx1QRO7L3IzLeq/KpRTGm6VGsm
ii1I52yD0d/QJ23ocDc6vY3tA/YLC1m+gLVaKZTAXWmHiytIiOXWEIcZZLeo8IIuI+BmsO/veMc7
vvGNb1x3NwKSI9IwtJeF/FBA9Kd1w1xLs3fl+1MuuElJ3yjGakjn75R7h32upMNVZosVOyKbjVNl
dld1j7fS6QfrUdQZqDTHmx2ZVlu04tDoy/aFxYwSoj0ueTtdyt9++m0m5f70cs1h7QtmWLjdJE5g
0TbDV7+8tIIIGerzoHRNaG8QrBURS/vKV75CneubMAZ/S1Xw9WaNrAzcyLAUDz74INybJ0+efOPS
w7fdhFtdWlqC04KT0+de9DpSBdnvt+SD0mfpd/PCwsKHP/xhWBwyTLW8plWQ2HC5XI8//vj999/f
29urD1D0KnSvy1Mqaq1dVnWGULQnY26Mfd1zdXbE5bXRGkOiiPZQpX2x1upusiECbAI+NjvTRV3J
MpuvzjS+JCppmdQFcK5aSuF0u7RWGxO+PvE6ZIn+4z/+A4zC7373Oz2/wptcm6OInlTNX3nlFTiB
MGJ+yt20Bfo+r3tXqSgOPi8joXJJ49FLOxzzJe2TFVZfqSWADx9WP4eLtYDYULrZckeqyu5rsE4Z
+hcDGEGqqXtNKqzQndwUjCZLQUeyX3jhBViTr3/963CB9A25BXqhZGWIxB1E7eRt+hHlG3zgMF0U
CmXkMC8xzt9l4D8xCRFTbm+faWKCFWakBFZt9gO8aGJcDYyrxuIGkAHbu8iZet7og6VrZsaP9oyl
+JtaoOuZ9YIHfH1KZki6YsFWrAKdSVpo37598M4/+ZM/oetGywHwaRCg39wO1Ivg6mRcCGMYWtCI
pHQNJxs6Rpudvm0nUxvb52pPhkoc7o1G12bGU2ZDMvFlxkjRq57t9ljtqxNHT/jgn6RlbZhbWeOQ
gLYbw/LCVnzkkUcgFDl9+rQ+SNMDCNhpFOnCagOkIz3IxDFRFvxVSGnfMpEwPNMCHP0VGFhAaT/8
4Q/f0HLEbTfnD37zm9/Apv+v//qv5QyVdLRVeasPntAUBf36dXV1sCxf+9rXKMaiPH0FzRn0n+zf
vx+86Ze//OXldnxNQAar9t7jRC6qFiOQAXZrf4+ripkrsYSKHamNTKQUbERXGNFsmL11EC4DwjBH
N9mSZV3paruvrmMogLPT2ACRkjOnZ4lY28fIyMg999wDKFY/SKJHGG9CPkMf6BBUDY8rV66QV8iN
Sq7vWm5yvMI8i9Y2hccO69rONTFTcKUqbQGw6WVIIztaagmVm0NV1lCNPYKowa3hKst8Xefg6bl0
BCej1xBk6JeCkv9evHgRrg6YJ0KNr9/eBdaK9ht96lOfonxTFJFQ/owbARmkT2K5UC0CGZyYJPSU
nrSyyzC1jcGCt7Z4hSWImCUZNxKos/hKreHSLvZZI2rRqLT5W60zL9sGUuIbspnJzU7mHag18Pv9
3/rWt2BBAExf104SXPvxj3/8ne9853/+539Sg0PgGr06eufxukCGJFGGFVjJqZjS2D7QbHW39IZL
jZ4KR6DMHii1BZFWuz1R5UjW2BJ1lnAj423umLQOoJNIq8I3gqwIa4UzKEeZ1+sla/I3f/M3d911
F/iggiS6vpuQzjHB48iRI+QuJuxEsDMLWIbfkg+CnyBq1YuBkBd37Nhx3333Pfroo0TX8I3L7tx2
cxbH7XaDa3zooYcAGFJ+cbobyHTr/w1DybQaDfbX4/Hce++973vf+8gwAh3X1vtFPfwiY6vwypNP
PglxHqmKweW/CWOxihHhKDWFnJtfBZDB9EdqTa6tJm9FT7aIiZZYYnXOWOlxdw3jrwEfZk2UWBNb
zIkSJlxr9uyyTERweyAu4pL8v7i2IINyUYBHf/zxx++8886Kigq9dNmbvJ1oBRDuT7DmZHgbNjxh
7CjIYK1hqEZqYWQMBFz6Hvtws2WiudsHvrDcHi23J8usyRImVmyKlpmiFUxka/tSrc3XYJmt67g0
EpVV0QeBV6XCdARQ8s1eLLgu8E3ptoQ9TxDDli1bYA+T258shT7tRI04ecXn833oQx+Cf/Xyyy+/
rvVB21jKK0rIFGSkRClNsndBQTnSPd9knEMKnzbAYcFKi6/GjA5UQLEkSnvk3zHJImu8yh5sMk0c
Pz2dvZ5Wy01s6eW5N7Kl//u//5tMR8OywMKukvGl/g9iD/CpZA4FXtTXEKn/uNF4NB9kKHqQgXoy
OJXr5XjfUtXRK1UdY6094aL2+WImUG6NwVHGhMuMgWpzsNEWqO2Y3N/ruepVYtqIrLimIENfiYNv
ClEumIgPf/jDsBtpZkLRDcArurYDaqh/9rOfgVv99Kc/TduG4D1vzkj8/+CD0ijTfQJLRObCwO8c
OnSI5ofeoDzxbTdhccgPv/zlL++4446PfexjZAeQrKm+LvCWb+Wl3O/ku5MeLjAfJMlJUWFBOE7v
B3oDgPm4//77YTG3bdu2tpG6rPJDU1obZKBJT8alJWWbZWbzsdlqZwpJdhkjddZEZWeghgmXdgbL
mViVI1Nsimw5OruNmTOd92UkbbBNxG382vz9Wu1K0pMFz1/96lchRH7++edzVAr/QzPSelwPV+17
3/se2DWwUPqwaa0jITK7Crc7T6hde2aTO7tmKkxTZcxCqSVUZkuUWdNl5lQpkywzoUx1LeODKLPV
Mn7o1EQYX1nUs8Ozqrd43SBDr0MLeAs8IikekX2uzzPrS+AFW52spMViIaFkb2+vgvUmbhJk0KEJ
Om8J/kxQWStl3J0BP3VfDTccGymz+ovsUYi8K6z+ajPWnsUqoFttfJFDKGLiVdZAbfvw6cl4eq0z
c3peMh3/mFxbWwuLANEIhNSvMXYkS9rX1wdWgnS36Dceix+vu1yi6ARpsdfBFZO4okzFkZprXduV
VtvCNkei1pKsMsWqmWi9NVZvDdUwC9WG8d3OmRPT2SB+PxIswdNNstq6uWb2lixjfX09LMJHP/pR
Mv9PMsr6qkdB6yJZHPBH8M7PfvazYF6++MUvwpvJjn0LpzHobUsjYXIvw138hS984fbbbyd3MSn9
v3Flh5sBGeTGgGv2+c9/npZalxcC3sINGcuj2C9/+cuw73/yk58sLCzQOUziGgt6wmmOh9pueNuJ
Eyfuvfde+AQwxMralZkw0xG2GKIGMiTcoIe5Pg+eXSzrmKxBxjdc0RmqY2J1TKTWHCnu8JabwvXO
ZKXJW942cfikd9gjq0hF0ECGvMYggyTPv/71r0OoAQEKCTUIJYYeYRSU/N/QB4nRwRjRK/WlL32J
DpRTSo81zTGSKddMnI2rhJWK0nbFX9J2tdLkKjMtlpoCCP9Zk9XWZJU5WW0KNJnmmzqGdzP9F+eS
uKtfyopkCDAPZNAuxZt70EIJhBZwy3/mM58hWWt9roLe+DSfUWC+4UMYhnnHO97x9re/naSsbzaZ
keN+oBOSEh9XVUuEDIuZOgfmsruZ0Uqrp8TuL7P5Ki0+DDLClUyizJzZ3JmqdEpbDKiMssc+PRVT
0hod+Bo6RbqRKJVWf3//o48+CitgMpnIJgeDQAuvq3wOIWE0GAzgGx588EH4HL01huebaCxYBWTI
opoHDbFoHw55lfa+hW0dIw0GT60hWNvhqz7uqW531XdOt1pndndN9E6nXBxKY6TUCSURsYBL7FqB
DPh25DueP3/+Pe95D+yi7u5ufY5Tr/1EfiaGgiYtiAWGpf7TP/1T2MMkoiPvpO95q6Yx9AH/4uIi
IdDbuHEjoA39rXqrlEvIg+ROwQc8+eSTAAyfffZZmk3VZ6LewiCDfE1SLn3uuefuvvvup556iiTl
aJ8KtSyKkie9SMEHmYwnv33llVfAvz7yyCPz8/Nr2Eio9murIAOzZeBQD5xG3wK377Sn3uyqNXrq
Tf5GU6jeFKw1hyqMS1WMr87qa2Dce+xzZ8YzKZF+CP8GgQxYpfLy8oceeuhDH/pQIBCgXALLo8M3
Z2SaIAzaNECKmuBZP/CBD9x5552E2KCg/XOtQIYkJcmUBKmY9IeUIxcDO7vmG63zVcb5SuNCrcXf
aAvVW4JNJjfY/aO9M84rnhCeZ06KAAPxuCDNe0uvC2TQMAi++69//Wvwjk888QQgaSWfMbCgY5/Y
etIxoOc+gcf3vvc9MHCPPfbY5cuXb6YyKK+k2A7rhhisMeWpmCU705tUHAP+WutUhc1dbXXXWDy1
zFIt468xRatNiZKOaI0tVdW51GJ1906mw2RCW17LrUX6A/Ru0ul0vvOd74Sv/8ILL7zGPVMQzASD
wZ///OfwCR/5yEf6+voUrTPj5jQm5BwVBQUZWsVEUrliWVmV6HPFFEd/eLfRtcvs22NZ2t45A3vv
Bfu44fLiqZnIkqgiDMKQQZi4sLDZWj4cDge4G8IwSzJhBYqSYJYLolzyTGAcksuRZTCwJKO2efNm
8vpbu7JPEzmw5dxu9w9+8AMSKdG7j1g5Pev0/zzIoDUwePZ4PGQE+fDhwyTc0ScJ39oXj9z/ROca
8MHAwID+gunzdXq8TJN+evZP8vM3vvENgNjvete7yEetTSojhzAkSkLAKRJYjSVJcUzEWy3jDYbJ
FvNCM0ANw3yDebHOsljPuBuMU9uZiY5zHlcQd3VIBGEQriFhzcslECJDdEJz6Ur+eJ4+6/OmlU7g
UurDI/KADQ9AkBQKCcS88e7F1cN0VszGCWEoETKBm2qOV46c87zQPdNkGqs3jDYzU63W2W3mabDy
L1tHJnxKiMMIA5l21NWRyUQwzsibvRRfRybD5XL97Gc/g6sDm7Onp4dCPbrJKRahBUR6mQr4ieGZ
dCTohVtvbEvrvKPmIAUdB4PKewbnMRVRms2D9ZbJBvNUEzPTbJqHTd5k9DcYg3WdoXqjd7vZs88+
48mQMpOsrF0PQUGUBcuyffv2Bx54AL713r17SYBBVuO1NHrT6Xeynt/85jfhcyCwIQ0u9Fc3ijNW
GMGVc8kMLsuTOZ5wSmY1LR53Qhn0KCdHMr1D8Yuu7ExCISUSQo+WEuV4OqPSwUnyzfcBrbQCxcXF
d911F7ib5uZmRTfHq687KzrRr4KiFdy5dInOnj0LCwh45emnn35rZ9wp3oXnCxcuADaFL/6pT31q
bm5OjyrWRKNkjTMZ+r5Oi8Vy++23w6lv2LChQJc1ix8FtkaPQijYf6PLQq/1rtPOnKrY0xCNMiLT
2AIsKex7+O6AMI4cOaLcVCegPr8Hf4KM7cDuJ/QDFJ4X3E76BMBysKJozdiIFjrXHydoQtgpQVHp
FBdF5eKScPz80nbTaOOx4ab2sbqO0cpjA3UdQwf///auNEaqalvTA/BU8hRRlCgB0TgFUDBgQBlE
ZYpD/IES0WgUp4YesJEZRYULDV1jdzNdxasSoo1etFFaVIYg0WcEUQQuEGzGRuR5eSJQPVTVOe87
Z9VZteqcqr5S0FWF7C8nlerqGvZZe+017bXX2rDv65pAbSBSqdr0bwJmvakA94AOUnfyBDE6p1nA
TUmkoQDnjIQmxAffNVkYmbldevjw4QEDBlx00UUQed9//71N0TLDN2EMaQlgVFukWFHIsBaCWqQf
HoT7r5q+85i+9l//fn/jrre/2Lps/b9Wbj60fse/j1PzzEg9VqiIBo3qNWsNkWZSZuKC0cLSzJnk
8vYyRU4uSX7CN7J9+/aOHTuCJ7t163bkyJHkzlfHFnLQqVp2y5YtJ0+ebNtTkEabLAYYGa3DyGiE
v2wYvnVGRznjMnqoBi0Tbfvv+sc/Hq1YucX/weZFK3f+/ZOfF648sGjloXnLtr+9unb9juDPx4zC
6kHdsky0UNypocVlm1OZY2iTXXLzora2lkw0CIq1a9cePXpUrv3kPOlZs2aRnVFSUmKbR9sJYTlf
thrNvF1i2APEJZpZMJTKeRHzmHzYqEUqjwU0y56wGrda7EcZueanQqLCnHYaHMKqjvePiAlhzT/+
+OOQtLBxSdLKZM/T1Vz0ZNOmTX379qXWSJTjwgdYdHEgVqph2dFDSxP4120MyZPOIyQOJCrhdmBX
gXq43xEjRpzFA4zNYmRQ4VtbyBreZ46J4cOH87KRGpfsCVuEkKKpRKlMiHnQuZi4CeFOhYF5gvON
Obvgggs+//zzM/RopSEJj4eMtunTp0sZdOzYMXZoKK+WP8KaQxocUaEc8SeoEfYJI6auB06ET1IU
FAqstlHfekTfuCuweuvvH31/tHr7//3PgeDPJ4wyi5QNZ/bsqDfLWZ60dl2p7bJ+qi5AYRvZgVNO
rk0iS9cNFKupqYHqggLDUocyo/C7jHNmGmjwuDUKvWDkHo9Hj3cmk4W7ZB7aREtof0RSa8N8OFPT
oq1PTlrzRddx88966wCRVdqVe2oGuRiStVdiVriKTXDhI7i8WsFXch7B2ySbpkyZwsXCk+Nwm79B
+Rkw1Hr37s0dfJxKmiN/EUlq1vQEhRqtDbsQWVBU9CzcSPW8NSuH9nezQd23NSdWbz78/pe7//7P
LYv/+dPbn+7euCO09YBee4I7uOp0CPbPVKSVUsI2m9J0o62iNWvW0A5Rly5ddu/eLdMvTDcgebeq
qqoK1GvTpg2k7v79+9khkZtW3E0+roANmc1pYs/UWDsmWmxVcivmIWujma9ADjRqEYPC2qQLiRq2
Wox9I8/ckdCjML48nMinIcADGPnq1auHDBlCh3GIT1iAJHcwhHpi4xfh3tx3330Un1u8eDH9On6U
mZzrC8sOl8TJTRsBzYf/uKlBo5Xv+fXXXydNmgQDNysrC6tYT+q0cxoiGTS7oDtJVczZunXrqABz
p06d4O6wbQWiyCAe9YhPZMZmji5hpqGqtLqo0wAxsWfPnl69euXm5vbs2RPPnTXmTgu//fYb1wCl
V2B1du7cmbpm7Nq1C/9tmi04GsR8xirfSOAKGZujRlOA8ElN+8Ns8vlHIPRHnVbHVcmPm10YDp7S
a07ph4LGuYY/uH2RFjY/a4YxzEvTAmHNaKMV0hriDsZZldbm6tEyhm1KWySDBw/eu3evzb1rOhsu
7XucsCEWLVrUqlUrjB920jvvvEOyj6Q8x2z0BHkkoXgwgswNZvOQBo1aQ1E1drxcZzaSqBNGROR5
yGx2FTJ2wUNho6GNdUGSGqGsIF3hUNBohNlIQlyKdZv9xFi1ahWt6LZt25aVldGUEasnZ0/zMqFt
JmDjxo1UkOqSSy555plnSAk1oXeNf1kReKvzXKg+3FDfWGf0cTVqqJuPQdx4Y0M4FLD8b2Ly3+r1
A8f1IwGDt/+3Tj8RtDrIQIk21ukNx7XG40ZTtLhTEy+IKM8ZSR+X3fEXXniBFjIVwpGf5ZVyJv7V
N99806FDB/gksDZGjx7NXwWRy8FRad9TRFYWdyH2CBkXoTFsu4IGW4bkeww2qwOPhcMnzOu4kRBj
XKf0YJ3Rpt2KpllR0KhEDQs41aeskQVAtL7yyitk4w4aNIgTAekxOSZkzUW/iDmC3iWn7vrrr9+8
eTMbi/ROOU65aZXIsAg1M5ySlncA2Kshlw8jh2ZZtmwZ7ouc4crKyrTsFZy2kcFl4SX1aT7AHNAW
FAWFzKWe5jL+IWW0c93+hy7GzQyqxCePtvOeHxtJNIvV1dXUnBMWAItLvqnkNBaPgYMTcOupbw3M
z+Li4sOHD5Nwtx1nkCVlEjrH0XrSjZaGovYBmMW6QKixTgjik1YnFDNFXDMTuDj06bwwxQFyyFh2
EIuTqMUdyRvEf0FDvALzYuDAgbQxP2PGDEokxIK35UJnbNY3jRB3Byk/atQoeJMQhT169Pj2229Z
67CxhSe4ZbkNn3DvXIstZMl1ICIBCSOEDZ1aFwpg4hqN7pnhaKVtXRfzG/HmxRXWEtQtwFBBedaX
eL527Vo6pwrBhGnatm0buxO6WfEiaYpxOJcdVrxOJxLxW9QjhhYa8Tkd/ox6/Mb5VMNzNtamVZbL
Cutb1AvrlO1MkbYgtbVtMNhdNv+MdAYmulHPEdHVLO46pWHIkDUAcjn1JRgjPz//4osvhvbC48yZ
M/Eephu+Sm6mJOdccegeBJw+fTpIhx+CrbZw4UKSxrKDTFz3lxtEx/WH41wRMdJoCZCAfdtEq49G
MjjWEY7vQEpRaVOfGOr+/ftBQDpwd+WVVy5YsAC3wMYH2+7JVerk6A5XeFq+fHn37t1p++mhhx46
dOgQMR4JfDyR4T2jn4CZQJou75crUTktVHnIqKqqis7rwhEaOnQo5fnRp1I8+NM2MmQYU64Qipnj
ccKECVQOvV+/fm+99RYffuO6VXy+iN4vnbxMCGbIMdjuEcL31ltvJYEI+5fKBtjEaNL05Cf4Hi7Q
Bg+yhQXZ7pn4Xq5MzuSXbgrJRFrj1garIZ81YShoRj9Oo1lrndl3KhDW681YtNn0OWTsd4cwR4bK
FIfozW/QGpsQyjKowyFljBBqeNiwYXRHUGBwVkgaSlPJ1k8uo8D3xVOPidiwYQMcSoq7PvDAA9Om
TeMiEHHlYLgJhCj4xBdFoYxZ0Kwmapp1GTsrpi41W5QEQ0ZcIxDSKcgUjmy80AVzUWsIa9EuuM5g
BrgOvgF8bjoBcfvtty9dupRvWda9SI7V2VV1xk4g7h999FH63a5du7788suQiawmSaoaHGg2djH4
GK50Q+BE/clTwTqytLSQlYpsJgoZ1DCIECTjI2iWn6T+bydC+vF6rd7oMmomKITNNnKhBuvoZvxp
sbmzTp2NiYaI27hxY15e3mWXXYYbueKKK1599VWWe4lEnHP3+bR2rumnwW8PP/wwpXP17NkTBPzy
yy9JidqsfNLoMuoZhwejEQeosaDJgQ3Wo9Eo1WhdxBe1Tg2bNKRKPIKBjViaQx2yCpDbEKTU4X6M
GTOGDhN07NgR5gUIKBdR3PpDZyLnSekCFRUVlJlLDcOgvPTYauU2S0VGudg7DTcz2Pu1daXmf/3w
ww9z5sy57bbb4J3iRvr3779582aqdmPr7ZLp2yUy7s07JvQn7mTLli1UNwK46667pHvnDHORtZF2
84ICnniUhc8wNgraf/bZZ3369GnZsiVmDlrkp59+wtu4trQe27E2Cb0ld8QlbeknqA0jFBgkyFNP
PbVixYom8hWcISJNdxz5M/4mVzDSvsu0PKzaA5GjKGxUxDgn0QNv9F89zL6I00wmoweE3blz56xZ
s6C3LjJxyy23gKR6bGonF/3Umznb+cztDF7wsooGNPRVV12Vm5v73yawvF966aVt27axOUKbwU1H
nUIxDbI5BBUMBc0dAS1kb2MW7TMVpvw8aubuaJgX+Z66ulMyFQCLEWLd7XZDM5FUwvg7deoE65YE
GasH7hiX9HYJmzWgA4d2yfKg1yE3wN50RpH6uz777LNff/01MVWYTuRGOC7SlrNRN7ZFgiEt5iBV
5A1m5KYhSJkBmh5toEr9w3WZSSC6oMUFBsxdWphFiSaY3+rq6scee6xdu3bkDbdv3x42E0UfSYFx
lN6Wu+d06/+8O05aTcb/YeI8+eSTRD0IKyhpKOw1a9ZIC96RcxaWjcziNVALx2ZiBOPHOUR34jgt
EuPFEhgg4EcfffTII4+AbjR4rCM4q+AHXmWkGumDeM4h5NMFMZ4tDwl/skULUwMDoA0UAPOIV+AL
OYPNmQDKfQQBsUymT59+4403wgHG1JN5AU1BO/7SxE99+mMyRkYiWcnUpwnj3aALL7wQImzixImb
Nm3iBSYjTuypZE5aBsZTW1sLG3DmzJndunVr1aoV1Ebv3r2XL18uTQHMrow6nuH4maqklthNAcEh
sJ544gkQEyOBFL700kuHDx++ZMmSgwcPUuRZRrzjWhhBq/qnFhXHRmtIvT5gnDUJ1kdkTdj0fBsb
9IZ6PdjAjQxYQDdwawzzzfD8bMxANj6GBEEA1n/ttddAN6pUSCOfPXs2FgZZbzTmkyb4G3jfJAOP
QMtK5zKTkcaPVyorK6dOnQopScFeOlNw7bXX9u3b98EHH4TWhCxwuVzeePD4vHPLvCXlxmOp3+3y
uz0+t9dXimvB/PLyMp/P43WXekpL3fifz1tR5l/oc1f4POVer9/rxZtLPf55Ln8pPlvqxzf4Xb5y
XB6v3/yeebjmzy8vKiq69957u3fvft1118HbJpEEC+Omm2568cUXMWVgOchizolhO0Nm158uOGgh
62GzB8Yvgrxgm/LycoyQ3UoQEM+7du36yIiHC57JmzJu/JyZrxtkqfC4yl1z3a55pW6vp6LMtaC8
1LjK3CCIF3QAQXzzXPNd/grvfI+7bHapZ2ap+28+V0nZPFdZidc/2+v9m9c7x+txeTw+l7us1OU3
KRkHC01gYCUlJbAdoXsGDRoEsQaTgmONbdu2HTp06BtvvEFpmOSx2CSkPFoZNzPmdN1x1pQcM963
bx/s3QEDBtCoIH6hMrHubrjhBgwvLy/v9ddfBwfCsoT34vO6fV7jMcKBYBUv2IYugyGZA31e8E+p
8Yq33LoqrMv4kz5lMh4Y2D23vLS0DKzqmjdvHog2d+5cPMEjnI0ZM2aMHDkS/ifWRZs2bSAcwISt
W7cGMYcMGbJ06VIodT4pw9KVo4Nc+CG5iBp38gPv2Zq/cwgZRk9hYSFFpAgYJwg4ePBgyOGxY8fO
mTOnxATdF1BqwtvMAAd6PB4Q8Pnnnx82bBhW8dVXX03WLZYwZA60FeQP22fEb7Az6L74ZFOmGxmc
1Cb7uZPTw8uGFR7MwB49epB2xCOmraCgYN26dTC6a2pqmIHSrk5o1xxzgOmBJQGTqFevXrShRf0P
fT4f6X6Z/CwDbsmF9zkQYtsjoN0QLuTFjuDKlStHjBhBhjZFVsjuhgjGAoAjCPIWWsjPzy8serGw
aHx+0cT8osn5hVNxFRZOHlcwsXhs8YQxhRPzCyYV5E8qKhhflF9YMLYg74XivDEv5Y+ZmD92YmH+
hIKxxfn5RQXjCgrHjy2anDduKi48KSycWFQ4vriwqLiwYFwhdFZRsYmnn34aMgJ836VLF9hkZFiw
AsPCoDKFnFYiA3d8up1ZIgP3SmzBXt1Relxa21988QXEAWQ9DA52Lm1P7MBkwo3PMa9s88qK/se6
8GqueeFLWma1yM0ynmdH38QfzMpukUXvzI5+OBImaAGZDqfn8ssvB9vA7vnxxx9JZMs4hy37J5En
+ufpJidXnpPisIpcUNCa4PZRo0Z16NABvITFmGXcTHbrrJz/ys3JbWndbFaLnFwsUtChZU6L1jkm
TZgaeHNrrA8iSk6rrNatDbLlMImYwNlEzwglEyPLAvvc4O3nnntu/fr15ObazurLw5ZnMedMCkwn
VUE6kkjw9O655x6IL7AcpAQPG0/wJ6jKfNUiSodsg3MiT6z/SUJl5Vq0am1e9DzXeB3sxQycazxm
50ZohcdcE5Fvyc4mwwLKG77o6NGjq6uryfNk7uLMP1mZiWiYNCXJdJZH4diYZnGEYXDn0hUrVsBN
Ag3bt2/P4Q0nS2SbSPSGswv8HEhHAT88wv7u2LEjDI5p06aRgOVgFTGDrIZ3biR+JocDBw7ABOvf
vz+5dxwRhZjr3LnzHXfcARrBd7nzzjvvambA/8DjwIED8eTuu+/Gc/w6XO1rrrmGGsbwXEK09evX
DxwGe0jqlUzQf/ALP/74Y2h3jB+WrCF/xcjlYo4KjohmimgdqJscSxoISRK5csRz6xtiPm5+g5RN
0Z+GO4JZhp1x8803Y1rhuHz33XfNVLD2XAHUz8GDBzdt2gSt+eabb8Jg9SQAXHJ5JYDPcRHgkbvc
Xlf0Gxz/nT9/flVVFUwKjAdGc4aXy5P5EJD4v/zyS+V77/9jyVvl/jL44SCjv7zM6/fBLyc6GG65
O+aWvW4PXQZtDa+cKOMialiXpGp8+P1+cv3x5N13312zZs3OnTuTar+SNkCJYsyrVq1asmQJpDHc
YtxOIiZ0IEooYqq4j7Hca7BiqRF2c/tN4Dk8/oULF7733nvw5Xbt2gUCymBPBhaJlrvPGCoU2Vdf
ffXBBx9gHYGGuCmDICY8KQGFoBYvXvzJJ5/s2LEDFlLmF71skeLfq62t/fDDD6dMmXL//ff36dMH
CpJaC6YRZIe2a9cOVkWPHj1GjhwJn3v58uXUANe2nZn2xSC3w2XpLQxp79698J4rKytB4U8//RSe
AVTaimYGeL3KBITXhg0btm7dinVoS3ZzOrLnD5xFVrhdVroidrbt+UQV3DMBtmKv7GvaErlSth75
0OC5W8v4rGzTnHkAhlL+bXV0MpaqcUslyZGnkp6JUo/PXyNDhl4TZXLALz98+DB05J49e/Y3M2pq
avbt24cneKTnsHt4p4rmj+qxyCAnnR3NQPlLj7JyM+dgUh5rc1egk+ep5FKks7V0opXSP3UFh2BK
V8VAPXa3O2P3pJy6h1nOll3f3KA9PtuPnkPtmfiIPrMB7UGkgN9sM+is9+Csf5iB3GiTbzZuZMKm
bP3KUZ3vkQxnsTnahaUKCk7qpEza2g7QNnFUSSa6kkZP75LgWiuJPFQ9tj56ypheUiyuWv1r98xr
2hwkO4xYjk/NpR5cDEZW8T+HNk3SZbT9mTEoYzeRpLUdqwlayHwFKXN1pWrXY1tPyOpKqRe553sk
w+ma6LGnMJynftMeGeNiL7ZiUGRhZNSqsMWNubw32dcpCIPT9FHUxHnAz1mi7jy0MDJ/hJnfIyqR
J5d6LcX2Yib0WkpinTr3KZqbXHGXQNxGMH/thppnfTnIuPV5bWTIo5XUdYlTXm0hASowlQJLkGbF
1vlGxr5sfjmZ3rbilemCTUYwASkcGteHbu7iMHF/Tr5oq2R8nksHkvXpimQ0WMj8xAKbkRp3k479
k9REMv4yVrKsGpCynl5xWc7Wsy2TKUaRSJLAiYIKKoyRtkhGExW3UhyHjDtbso74nxlMJiTKybtw
bp0kd4I8CciafVKa2Bpxnbc+CoukDDR3nMkNGYW4PV/SFSJymjhnUjUkLcRMu6HvdI0S9aTMHCTq
2xC3cmtq7oL9ZK7ynPoinpllZCTSN07NlHpL0LZTI8MYbPrYQrKZszUrN254j9CmM1LgrNiMxSYy
42QfToU0CvpEG5cZaAbJtenM9JQuZlpGdS4G0lhipGbnVwp2qRQShQoylm6yN5MzEhkpx66CtWmM
ZCgoKCgoKCgoI0NBQUFBQUFBQRkZCgoKCgoKCsrIUFBQUFBQUFBGhoKCgoKCgoKCMjIUFBQUFBQU
lJGhoKCgoKCgoIwMBQUFBQUFBQVlZCgoKCgoKCgoI0NBQUFBQUFBGRkKCgoKCgoKCsrIUFBQUFBQ
UFBGhoKCgoKCgsL5gP8H6a+Sji0Ae9oAAAAASUVORK5CYII=
   </image>
   <textbox loc="1% 80.8%" width="0.68in" fontSize="18" bkg="ffffff" height="0.52in">a</textbox>
   <textbox loc="38.1% 81.5%" width="0.68in" fontSize="18" fontStyle="bold" bkg="ffffff" height="0.52in">c|0:p</textbox>
   <textbox loc="1% 45%" width="0.68in" fontSize="18" bkg="ffffff" height="0.52in">d|0:p</textbox>
   <textbox loc="55% 46.4%" width="0.68in" fontSize="18" fontStyle="bold" bkg="ffffff" height="0.52in">e|0:p</textbox>
   <textbox loc="55% 31%" width="0.68in" fontSize="18" fontStyle="bold" bkg="ffffff" height="0.52in">f|0:p</textbox>
   <graph strokeWidth="0.5pt" loc="4.25in 4in" autorange="z" width="1.5in" fontSize="10" title="Control" height="1.5in">
      <axis hide="true" labelOffset="15pt" lineHt="0.8" start="-3" spacer="0in" fontSize="11" end="4">
         <ticks len="0.03in" intv="2" perLogIntv="1" gap="5pt" start="-2" fontSize="10" end="4" dir="in" fmt="f1"/>
      </axis>
      <axis hide="true" labelOffset="15pt" lineHt="0.8" start="17" spacer="0in" fontSize="11" end="25">
         <ticks len="0.03in" intv="2" perLogIntv="1" gap="3pt" start="18" fontSize="10" end="24" dir="in" fmt="f1"/>
      </axis>
      <colorbar cmapnan="ffffff" lineHt="0.8" gap="0.6in" cmap="tropic" start="0" spacer="0.1in" end="100" title="colormap">
         <ticks intv="10"/>
      </colorbar>
      <gridline strokeColor="262626"/>
      <gridline strokeColor="262626"/>
      <legend loc="0in 0in" size="0.1in" mid="true"/>
      <trace strokeWidth="1pt" src="#src_382" legend="false" strokeColor="c2c2ff">
         <symbol fillColor="none" size="0pt" type="circle"/>
         <ebar hide="true"/>
      </trace>
      <trace strokeWidth="1pt" src="#src_483" legend="false" strokeColor="bfbffc">
         <symbol fillColor="none" size="0pt" type="circle"/>
         <ebar hide="true"/>
      </trace>
      <trace strokeWidth="1pt" src="#src_725" legend="false" strokeColor="bcbcf9">
         <symbol fillColor="none" size="0pt" type="circle"/>
         <ebar hide="true"/>
      </trace>
      <trace strokeWidth="1pt" src="#src_513" legend="false" strokeColor="babaf6">
         <symbol fillColor="none" size="0pt" type="circle"/>
         <ebar hide="true"/>
      </trace>
      <trace strokeWidth="1pt" src="#src_474" legend="false" strokeColor="b7b7f3">
         <symbol fillColor="none" size="0pt" type="circle"/>
         <ebar hide="true"/>
      </trace>
      <trace strokeWidth="1pt" src="#src_46" legend="false" strokeColor="b4b4f0">
         <symbol fillColor="none" size="0pt" type="circle"/>
         <ebar hide="true"/>
      </trace>
      <trace strokeWidth="1pt" src="#src_44" legend="false" strokeColor="b2b2ed">
         <symbol fillColor="none" size="0pt" type="circle"/>
         <ebar hide="true"/>
      </trace>
      <trace strokeWidth="1pt" src="#src_672" legend="false" strokeColor="afafea">
         <symbol fillColor="none" size="0pt" type="circle"/>
         <ebar hide="true"/>
      </trace>
      <trace strokeWidth="1pt" src="#src_433" legend="false" strokeColor="acace8">
         <symbol fillColor="none" size="0pt" type="circle"/>
         <ebar hide="true"/>
      </trace>
      <trace strokeWidth="1pt" src="#src_910" legend="false" strokeColor="a9a9e5">
         <symbol fillColor="none" size="0pt" type="circle"/>
         <ebar hide="true"/>
      </trace>
      <trace strokeWidth="1pt" src="#src_184" legend="false" strokeColor="a7a7e2">
         <symbol fillColor="none" size="0pt" type="circle"/>
         <ebar hide="true"/>
      </trace>
      <trace strokeWidth="1pt" src="#src_911" legend="false" strokeColor="a1a1dc">
         <symbol fillColor="none" size="0pt" type="circle"/>
         <ebar hide="true"/>
      </trace>
      <trace strokeWidth="1pt" src="#src_542" legend="false" strokeColor="9f9fd9">
         <symbol fillColor="none" size="0pt" type="circle"/>
         <ebar hide="true"/>
      </trace>
      <trace strokeWidth="1pt" src="#src_671" legend="false" strokeColor="9c9cd6">
         <symbol fillColor="none" size="0pt" type="circle"/>
         <ebar hide="true"/>
      </trace>
      <trace strokeWidth="1pt" src="#src_144" legend="false" strokeColor="9999d3">
         <symbol fillColor="none" size="0pt" type="circle"/>
         <ebar hide="true"/>
      </trace>
      <trace strokeWidth="1pt" src="#src_431" legend="false" strokeColor="9797d0">
         <symbol fillColor="none" size="0pt" type="circle"/>
         <ebar hide="true"/>
      </trace>
      <trace strokeWidth="1pt" src="#src_851" legend="false" strokeColor="9494cd">
         <symbol fillColor="none" size="0pt" type="circle"/>
         <ebar hide="true"/>
      </trace>
      <trace strokeWidth="1pt" src="#src_904" legend="false" strokeColor="9191ca">
         <symbol fillColor="none" size="0pt" type="circle"/>
         <ebar hide="true"/>
      </trace>
      <trace strokeWidth="1pt" src="#src_353" legend="false" strokeColor="8e8ec7">
         <symbol fillColor="none" size="0pt" type="circle"/>
         <ebar hide="true"/>
      </trace>
      <trace strokeWidth="1pt" src="#src_67" legend="false" strokeColor="8c8cc4">
         <symbol fillColor="none" size="0pt" type="circle"/>
         <ebar hide="true"/>
      </trace>
      <trace strokeWidth="1pt" src="#src_781" legend="false" strokeColor="8989c1">
         <symbol fillColor="none" size="0pt" type="circle"/>
         <ebar hide="true"/>
      </trace>
      <trace strokeWidth="1pt" src="#src_473" legend="false" strokeColor="8686be">
         <symbol fillColor="none" size="0pt" type="circle"/>
         <ebar hide="true"/>
      </trace>
      <trace strokeWidth="1pt" src="#src_921" legend="false" strokeColor="8484bb">
         <symbol fillColor="none" size="0pt" type="circle"/>
         <ebar hide="true"/>
      </trace>
      <trace strokeWidth="1pt" src="#src_482" legend="false" strokeColor="8181b9">
         <symbol fillColor="none" size="0pt" type="circle"/>
         <ebar hide="true"/>
      </trace>
      <trace strokeWidth="1pt" src="#src_492" legend="false" strokeColor="7e7eb6">
         <symbol fillColor="none" size="0pt" type="circle"/>
         <ebar hide="true"/>
      </trace>
      <trace strokeWidth="1pt" src="#src_183" legend="false" strokeColor="7b7bb3">
         <symbol fillColor="none" size="0pt" type="circle"/>
         <ebar hide="true"/>
      </trace>
      <trace strokeWidth="1pt" src="#src_982" legend="false" strokeColor="7979b0">
         <symbol fillColor="none" size="0pt" type="circle"/>
         <ebar hide="true"/>
      </trace>
      <trace strokeWidth="1pt" src="#src_621" legend="false" strokeColor="7676ad">
         <symbol fillColor="none" size="0pt" type="circle"/>
         <ebar hide="true"/>
      </trace>
      <trace strokeWidth="1pt" src="#src_310" legend="false" strokeColor="7373aa">
         <symbol fillColor="none" size="0pt" type="circle"/>
         <ebar hide="true"/>
      </trace>
      <trace strokeWidth="1pt" src="#src_884" legend="false" strokeColor="7171a7">
         <symbol fillColor="none" size="0pt" type="circle"/>
         <ebar hide="true"/>
      </trace>
      <trace strokeWidth="1pt" src="#src_744" legend="false" strokeColor="6e6ea4">
         <symbol fillColor="none" size="0pt" type="circle"/>
         <ebar hide="true"/>
      </trace>
      <trace strokeWidth="1pt" src="#src_724" legend="false" strokeColor="6b6ba1">
         <symbol fillColor="none" size="0pt" type="circle"/>
         <ebar hide="true"/>
      </trace>
      <trace strokeWidth="1pt" src="#src_981" legend="false" strokeColor="69699e">
         <symbol fillColor="none" size="0pt" type="circle"/>
         <ebar hide="true"/>
      </trace>
      <trace strokeWidth="1pt" src="#src_9" legend="false" strokeColor="66669b">
         <symbol fillColor="none" size="0pt" type="circle"/>
         <ebar hide="true"/>
      </trace>
      <trace strokeWidth="1pt" src="#src_423" legend="false" strokeColor="636398">
         <symbol fillColor="none" size="0pt" type="circle"/>
         <ebar hide="true"/>
      </trace>
      <trace strokeWidth="1pt" src="#src_541" legend="false" strokeColor="606095">
         <symbol fillColor="none" size="0pt" type="circle"/>
         <ebar hide="true"/>
      </trace>
      <trace strokeWidth="1pt" src="#src_27" legend="false" strokeColor="5e5e92">
         <symbol fillColor="none" size="0pt" type="circle"/>
         <ebar hide="true"/>
      </trace>
      <trace strokeWidth="1pt" src="#src_62" legend="false" strokeColor="5b5b8f">
         <symbol fillColor="none" size="0pt" type="circle"/>
         <ebar hide="true"/>
      </trace>
      <trace strokeWidth="1pt" src="#src_711" legend="false" strokeColor="58588c">
         <symbol fillColor="none" size="0pt" type="circle"/>
         <ebar hide="true"/>
      </trace>
      <trace strokeWidth="1pt" src="#src_112" legend="false" strokeColor="56568a">
         <symbol fillColor="none" size="0pt" type="circle"/>
         <ebar hide="true"/>
      </trace>
      <trace strokeWidth="1pt" src="#src_512" legend="false" strokeColor="535387">
         <symbol fillColor="none" size="0pt" type="circle"/>
         <ebar hide="true"/>
      </trace>
      <trace strokeWidth="1pt" src="#src_83" legend="false" strokeColor="505084">
         <symbol fillColor="none" size="0pt" type="circle"/>
         <ebar hide="true"/>
      </trace>
      <trace strokeWidth="1pt" src="#src_861" legend="false" strokeColor="4e4e81">
         <symbol fillColor="none" size="0pt" type="circle"/>
         <ebar hide="true"/>
      </trace>
      <trace strokeWidth="1pt" src="#src_132" legend="false" strokeColor="4b4b7e">
         <symbol fillColor="none" size="0pt" type="circle"/>
         <ebar hide="true"/>
      </trace>
      <trace strokeWidth="1pt" src="#src_54" legend="false" strokeColor="48487b">
         <symbol fillColor="none" size="0pt" type="circle"/>
         <ebar hide="true"/>
      </trace>
      <trace strokeWidth="1pt" src="#src_173" legend="false" strokeColor="454578">
         <symbol fillColor="none" size="0pt" type="circle"/>
         <ebar hide="true"/>
      </trace>
      <trace strokeWidth="1pt" src="#src_345" legend="false" strokeColor="434375">
         <symbol fillColor="none" size="0pt" type="circle"/>
         <ebar hide="true"/>
      </trace>
      <trace strokeWidth="1pt" src="#src_222" legend="false" strokeColor="404072">
         <symbol fillColor="none" size="0pt" type="circle"/>
         <ebar hide="true"/>
      </trace>
      <trace strokeWidth="1pt" src="#src_143" legend="false" strokeColor="3d3d6f">
         <symbol fillColor="none" size="0pt" type="circle"/>
         <ebar hide="true"/>
      </trace>
      <trace strokeWidth="1pt" src="#src_583" legend="false" strokeColor="3b3b6c">
         <symbol fillColor="none" size="0pt" type="circle"/>
         <ebar hide="true"/>
      </trace>
      <trace strokeWidth="1pt" src="#src_381" legend="false" strokeColor="383869">
         <symbol fillColor="none" size="0pt" type="circle"/>
         <ebar hide="true"/>
      </trace>
      <trace strokeWidth="1pt" src="#src_743" legend="false" strokeColor="353566">
         <symbol fillColor="none" size="0pt" type="circle"/>
         <ebar hide="true"/>
      </trace>
      <trace strokeWidth="1pt" src="#src_641" legend="false" strokeColor="323263">
         <symbol fillColor="none" size="0pt" type="circle"/>
         <ebar hide="true"/>
      </trace>
      <trace strokeWidth="1pt" src="#src_43" legend="false" strokeColor="303060">
         <symbol fillColor="none" size="0pt" type="circle"/>
         <ebar hide="true"/>
      </trace>
      <trace strokeWidth="1pt" src="#src_363" legend="false" strokeColor="2d2d5e">
         <symbol fillColor="none" size="0pt" type="circle"/>
         <ebar hide="true"/>
      </trace>
      <trace strokeWidth="1pt" src="#src_92" legend="false" strokeColor="2a2a5b">
         <symbol fillColor="none" size="0pt" type="circle"/>
         <ebar hide="true"/>
      </trace>
      <trace strokeWidth="1pt" src="#src_481" legend="false" strokeColor="282858">
         <symbol fillColor="none" size="0pt" type="circle"/>
         <ebar hide="true"/>
      </trace>
      <trace strokeWidth="1pt" src="#src_375" legend="false" strokeColor="252555">
         <symbol fillColor="none" size="0pt" type="circle"/>
         <ebar hide="true"/>
      </trace>
      <trace strokeWidth="1pt" src="#src_172" legend="false" strokeColor="222252">
         <symbol fillColor="none" size="0pt" type="circle"/>
         <ebar hide="true"/>
      </trace>
      <trace strokeWidth="1pt" src="#src_30" legend="false" strokeColor="20204f">
         <symbol fillColor="none" size="0pt" type="circle"/>
         <ebar hide="true"/>
      </trace>
      <trace strokeWidth="1pt" src="#src_71" legend="false" strokeColor="1d1d4c">
         <symbol fillColor="none" size="0pt" type="circle"/>
         <ebar hide="true"/>
      </trace>
      <trace strokeWidth="1pt" src="#src_374" legend="false" strokeColor="1a1a49">
         <symbol fillColor="none" size="0pt" type="circle"/>
         <ebar hide="true"/>
      </trace>
      <trace strokeWidth="1pt" src="#src_344" legend="false" strokeColor="171746">
         <symbol fillColor="none" size="0pt" type="circle"/>
         <ebar hide="true"/>
      </trace>
      <trace strokeWidth="1pt" src="#src_883" legend="false" strokeColor="151543">
         <symbol fillColor="none" size="0pt" type="circle"/>
         <ebar hide="true"/>
      </trace>
      <trace strokeWidth="1pt" src="#src_64" legend="false" strokeColor="121240">
         <symbol fillColor="none" size="0pt" type="circle"/>
         <ebar hide="true"/>
      </trace>
      <trace strokeWidth="1pt" src="#src_0" legend="false" strokeColor="0f0f3d">
         <symbol fillColor="none" size="0pt" type="circle"/>
         <ebar hide="true"/>
      </trace>
      <trace strokeWidth="1pt" mode="multitrace" src="#src_801" legend="false">
         <symbol fillColor="none" size="0pt" type="circle"/>
         <ebar hide="true" capSize="0in"/>
      </trace>
      <label loc="40% 105%" fontStyle="bold" align="center" title="Control" font="Helvetica"/>
      <calib loc="4.5% 0.047in" capSize="0in" len="2"/>
   </graph>
   <graph strokeWidth="0.5pt" loc="5.25in 4in" autorange="z" width="1.5in" fontSize="10" title="HFS" height="1.5in">
      <axis hide="true" labelOffset="15pt" lineHt="0.8" start="-3" spacer="0in" fontSize="11" end="4">
         <ticks len="0.03in" intv="2" perLogIntv="1" gap="5pt" start="-2" fontSize="10" end="4" dir="in" fmt="f1"/>
      </axis>
      <axis hide="true" labelOffset="15pt" lineHt="0.8" start="17" spacer="0in" fontSize="11" end="25">
         <ticks len="0.03in" intv="2" perLogIntv="1" gap="3pt" start="18" fontSize="10" end="24" dir="in" fmt="f1"/>
      </axis>
      <colorbar cmapnan="ffffff" lineHt="0.8" gap="0.6in" cmap="tropic" start="0" spacer="0.1in" end="100" title="colormap">
         <ticks intv="10"/>
      </colorbar>
      <gridline strokeColor="262626"/>
      <gridline strokeColor="262626"/>
      <legend loc="0in 0in" size="0.1in" mid="true"/>
      <trace strokeWidth="1pt" src="#src_573" legend="false" strokeColor="f2cfcf">
         <symbol fillColor="none" size="0pt" type="circle"/>
         <ebar hide="true"/>
      </trace>
      <trace strokeWidth="1pt" src="#src_421" legend="false" strokeColor="eec8c8">
         <symbol fillColor="none" size="0pt" type="circle"/>
         <ebar hide="true"/>
      </trace>
      <trace strokeWidth="1pt" src="#src_7" legend="false" strokeColor="eac2c2">
         <symbol fillColor="none" size="0pt" type="circle"/>
         <ebar hide="true"/>
      </trace>
      <trace strokeWidth="1pt" src="#src_961" legend="false" strokeColor="e6bbbb">
         <symbol fillColor="none" size="0pt" type="circle"/>
         <ebar hide="true"/>
      </trace>
      <trace strokeWidth="1pt" src="#src_32" legend="false" strokeColor="e2b5b5">
         <symbol fillColor="none" size="0pt" type="circle"/>
         <ebar hide="true"/>
      </trace>
      <trace strokeWidth="1pt" src="#src_311" legend="false" strokeColor="deafaf">
         <symbol fillColor="none" size="0pt" type="circle"/>
         <ebar hide="true"/>
      </trace>
      <trace strokeWidth="1pt" src="#src_161" legend="false" strokeColor="d9a8a8">
         <symbol fillColor="none" size="0pt" type="circle"/>
         <ebar hide="true"/>
      </trace>
      <trace strokeWidth="1pt" src="#src_202" legend="false" strokeColor="d5a2a2">
         <symbol fillColor="none" size="0pt" type="circle"/>
         <ebar hide="true"/>
      </trace>
      <trace strokeWidth="1pt" src="#src_362" legend="false" strokeColor="d19c9c">
         <symbol fillColor="none" size="0pt" type="circle"/>
         <ebar hide="true"/>
      </trace>
      <trace strokeWidth="1pt" src="#src_582" legend="false" strokeColor="cd9595">
         <symbol fillColor="none" size="0pt" type="circle"/>
         <ebar hide="true"/>
      </trace>
      <trace strokeWidth="1pt" src="#src_343" legend="false" strokeColor="c98f8f">
         <symbol fillColor="none" size="0pt" type="circle"/>
         <ebar hide="true"/>
      </trace>
      <trace strokeWidth="1pt" src="#src_221" legend="false" strokeColor="c58888">
         <symbol fillColor="none" size="0pt" type="circle"/>
         <ebar hide="true"/>
      </trace>
      <trace strokeWidth="1pt" src="#src_110" legend="false" strokeColor="c18282">
         <symbol fillColor="none" size="0pt" type="circle"/>
         <ebar hide="true"/>
      </trace>
      <trace strokeWidth="1pt" src="#src_8" legend="false" strokeColor="bc7c7c">
         <symbol fillColor="none" size="0pt" type="circle"/>
         <ebar hide="true"/>
      </trace>
      <trace strokeWidth="1pt" src="#src_472" legend="false" strokeColor="b87575">
         <symbol fillColor="none" size="0pt" type="circle"/>
         <ebar hide="true"/>
      </trace>
      <trace strokeWidth="1pt" src="#src_123" legend="false" strokeColor="b46f6f">
         <symbol fillColor="none" size="0pt" type="circle"/>
         <ebar hide="true"/>
      </trace>
      <trace strokeWidth="1pt" src="#src_59" legend="false" strokeColor="b06969">
         <symbol fillColor="none" size="0pt" type="circle"/>
         <ebar hide="true"/>
      </trace>
      <trace strokeWidth="1pt" src="#src_562" legend="false" strokeColor="ac6262">
         <symbol fillColor="none" size="0pt" type="circle"/>
         <ebar hide="true"/>
      </trace>
      <trace strokeWidth="1pt" src="#src_953" legend="false" strokeColor="a85c5c">
         <symbol fillColor="none" size="0pt" type="circle"/>
         <ebar hide="true"/>
      </trace>
      <trace strokeWidth="1pt" src="#src_352" legend="false" strokeColor="a45555">
         <symbol fillColor="none" size="0pt" type="circle"/>
         <ebar hide="true"/>
      </trace>
      <trace strokeWidth="1pt" src="#src_266" legend="false" strokeColor="9f4f4f">
         <symbol fillColor="none" size="0pt" type="circle"/>
         <ebar hide="true"/>
      </trace>
      <trace strokeWidth="1pt" src="#src_941" legend="false" strokeColor="9b4949">
         <symbol fillColor="none" size="0pt" type="circle"/>
         <ebar hide="true"/>
      </trace>
      <trace strokeWidth="1pt" src="#src_581" legend="false" strokeColor="974242">
         <symbol fillColor="none" size="0pt" type="circle"/>
         <ebar hide="true"/>
      </trace>
      <trace strokeWidth="1pt" src="#src_58" legend="false" strokeColor="933c3c">
         <symbol fillColor="none" size="0pt" type="circle"/>
         <ebar hide="true"/>
      </trace>
      <trace strokeWidth="1pt" src="#src_991" legend="false" strokeColor="8f3636">
         <symbol fillColor="none" size="0pt" type="circle"/>
         <ebar hide="true"/>
      </trace>
      <trace strokeWidth="1pt" src="#src_252" legend="false" strokeColor="8b2f2f">
         <symbol fillColor="none" size="0pt" type="circle"/>
         <ebar hide="true"/>
      </trace>
      <trace strokeWidth="1pt" src="#src_361" legend="false" strokeColor="872929">
         <symbol fillColor="none" size="0pt" type="circle"/>
         <ebar hide="true"/>
      </trace>
      <trace strokeWidth="1pt" src="#src_692" legend="false" strokeColor="822222">
         <symbol fillColor="none" size="0pt" type="circle"/>
         <ebar hide="true"/>
      </trace>
      <trace strokeWidth="1pt" src="#src_24" legend="false" strokeColor="7e1c1c">
         <symbol fillColor="none" size="0pt" type="circle"/>
         <ebar hide="true"/>
      </trace>
      <trace strokeWidth="1pt" src="#src_66" legend="false" strokeColor="7a1616">
         <symbol fillColor="none" size="0pt" type="circle"/>
         <ebar hide="true"/>
      </trace>
      <trace strokeWidth="1pt" src="#src_3" legend="false" strokeColor="760f0f">
         <symbol fillColor="none" size="0pt" type="circle"/>
         <ebar hide="true"/>
      </trace>
      <trace strokeWidth="1pt" src="#src_22" legend="false" strokeColor="720909">
         <symbol fillColor="none" size="0pt" type="circle"/>
         <ebar hide="true"/>
      </trace>
      <trace strokeWidth="1pt" src="#src_201" legend="false" strokeColor="6e0303">
         <symbol fillColor="none" size="0pt" type="circle"/>
         <ebar hide="true"/>
      </trace>
      <trace strokeWidth="1pt" mode="multitrace" src="#src_153" legend="false">
         <symbol fillColor="none" size="0pt" type="circle"/>
         <ebar hide="true" capSize="0in"/>
      </trace>
      <label loc="40% 105%" fontStyle="bold" align="center" title="HFS" font="Helvetica"/>
   </graph>
   <graph strokeWidth="0.5pt" loc="6.25in 4in" autorange="z" width="1.5in" fontSize="10" title="FF" height="1.5in">
      <axis hide="true" labelOffset="15pt" lineHt="0.8" start="-3" spacer="0in" fontSize="11" end="4">
         <ticks len="0.03in" intv="2" perLogIntv="1" gap="5pt" start="-2" fontSize="10" end="4" dir="in" fmt="f1"/>
      </axis>
      <axis hide="true" labelOffset="15pt" lineHt="0.8" start="17" spacer="0in" fontSize="11" end="25">
         <ticks len="0.03in" intv="2" perLogIntv="1" gap="3pt" start="18" fontSize="10" end="24" dir="in" fmt="f1"/>
      </axis>
      <colorbar cmapnan="ffffff" lineHt="0.8" gap="0.6in" cmap="tropic" start="0" spacer="0.1in" end="100" title="colormap">
         <ticks intv="10"/>
      </colorbar>
      <gridline strokeColor="262626"/>
      <gridline strokeColor="262626"/>
      <legend loc="0in 0in" size="0.1in" mid="true"/>
      <trace strokeWidth="1pt" src="#src_412" legend="false" strokeColor="c2c2ff">
         <symbol fillColor="none" size="0pt" type="circle"/>
         <ebar hide="true"/>
      </trace>
      <trace strokeWidth="1pt" src="#src_233" legend="false" strokeColor="bfbffc">
         <symbol fillColor="none" size="0pt" type="circle"/>
         <ebar hide="true"/>
      </trace>
      <trace strokeWidth="1pt" src="#src_471" legend="false" strokeColor="bcbcf8">
         <symbol fillColor="none" size="0pt" type="circle"/>
         <ebar hide="true"/>
      </trace>
      <trace strokeWidth="1pt" src="#src_152" legend="false" strokeColor="b8b8f5">
         <symbol fillColor="none" size="0pt" type="circle"/>
         <ebar hide="true"/>
      </trace>
      <trace strokeWidth="1pt" src="#src_351" legend="false" strokeColor="b5b5f1">
         <symbol fillColor="none" size="0pt" type="circle"/>
         <ebar hide="true"/>
      </trace>
      <trace strokeWidth="1pt" src="#src_182" legend="false" strokeColor="afafeb">
         <symbol fillColor="none" size="0pt" type="circle"/>
         <ebar hide="true"/>
      </trace>
      <scatter fillColor="none" strokeWidth="1pt" size="10pt" src="#src_80" legend="false" type="star">
         <scatterline fillColor="none" strokeWidth="0in"/>
      </scatter>
      <trace strokeWidth="1pt" src="#src_511" legend="false" strokeColor="acace7">
         <symbol fillColor="none" size="0pt" type="circle"/>
         <ebar hide="true"/>
      </trace>
      <trace strokeWidth="1pt" src="#src_131" legend="false" strokeColor="a9a9e4">
         <symbol fillColor="none" size="0pt" type="circle"/>
         <ebar hide="true"/>
      </trace>
      <trace strokeWidth="1pt" src="#src_41" legend="false" strokeColor="a6a6e0">
         <symbol fillColor="none" size="0pt" type="circle"/>
         <ebar hide="true"/>
      </trace>
      <trace strokeWidth="1pt" src="#src_35" legend="false" strokeColor="a2a2dd">
         <symbol fillColor="none" size="0pt" type="circle"/>
         <ebar hide="true"/>
      </trace>
      <trace strokeWidth="1pt" src="#src_491" legend="false" strokeColor="9f9fda">
         <symbol fillColor="none" size="0pt" type="circle"/>
         <ebar hide="true"/>
      </trace>
      <trace strokeWidth="1pt" src="#src_20" legend="false" strokeColor="9c9cd6">
         <symbol fillColor="none" size="0pt" type="circle"/>
         <ebar hide="true"/>
      </trace>
      <trace strokeWidth="1pt" src="#src_4" legend="false" strokeColor="9999d3">
         <symbol fillColor="none" size="0pt" type="circle"/>
         <ebar hide="true"/>
      </trace>
      <trace strokeWidth="1pt" src="#src_373" legend="false" strokeColor="9696cf">
         <symbol fillColor="none" size="0pt" type="circle"/>
         <ebar hide="true"/>
      </trace>
      <trace strokeWidth="1pt" src="#src_171" legend="false" strokeColor="9393cc">
         <symbol fillColor="none" size="0pt" type="circle"/>
         <ebar hide="true"/>
      </trace>
      <trace strokeWidth="1pt" src="#src_111" legend="false" strokeColor="9090c9">
         <symbol fillColor="none" size="0pt" type="circle"/>
         <ebar hide="true"/>
      </trace>
      <trace strokeWidth="1pt" src="#src_16" legend="false" strokeColor="8d8dc5">
         <symbol fillColor="none" size="0pt" type="circle"/>
         <ebar hide="true"/>
      </trace>
      <trace strokeWidth="1pt" src="#src_99" legend="false" strokeColor="8989c2">
         <symbol fillColor="none" size="0pt" type="circle"/>
         <ebar hide="true"/>
      </trace>
      <trace strokeWidth="1pt" src="#src_372" legend="false" strokeColor="8686be">
         <symbol fillColor="none" size="0pt" type="circle"/>
         <ebar hide="true"/>
      </trace>
      <trace strokeWidth="1pt" src="#src_572" legend="false" strokeColor="8383bb">
         <symbol fillColor="none" size="0pt" type="circle"/>
         <ebar hide="true"/>
      </trace>
      <trace strokeWidth="1pt" src="#src_33" legend="false" strokeColor="8080b8">
         <symbol fillColor="none" size="0pt" type="circle"/>
         <ebar hide="true"/>
      </trace>
      <trace strokeWidth="1pt" src="#src_402" legend="false" strokeColor="7d7db4">
         <symbol fillColor="none" size="0pt" type="circle"/>
         <ebar hide="true"/>
      </trace>
      <trace strokeWidth="1pt" src="#src_96" legend="false" strokeColor="7a7ab1">
         <symbol fillColor="none" size="0pt" type="circle"/>
         <ebar hide="true"/>
      </trace>
      <trace strokeWidth="1pt" src="#src_723" legend="false" strokeColor="7777ad">
         <symbol fillColor="none" size="0pt" type="circle"/>
         <ebar hide="true"/>
      </trace>
      <trace strokeWidth="1pt" src="#src_34" legend="false" strokeColor="7474aa">
         <symbol fillColor="none" size="0pt" type="circle"/>
         <ebar hide="true"/>
      </trace>
      <trace strokeWidth="1pt" src="#src_77" legend="false" strokeColor="7070a7">
         <symbol fillColor="none" size="0pt" type="circle"/>
         <ebar hide="true"/>
      </trace>
      <trace strokeWidth="1pt" src="#src_265" legend="false" strokeColor="6d6da3">
         <symbol fillColor="none" size="0pt" type="circle"/>
         <ebar hide="true"/>
      </trace>
      <trace strokeWidth="1pt" src="#src_15" legend="false" strokeColor="6a6aa0">
         <symbol fillColor="none" size="0pt" type="circle"/>
         <ebar hide="true"/>
      </trace>
      <trace strokeWidth="1pt" src="#src_882" legend="false" strokeColor="67679c">
         <symbol fillColor="none" size="0pt" type="circle"/>
         <ebar hide="true"/>
      </trace>
      <trace strokeWidth="1pt" src="#src_722" legend="false" strokeColor="646499">
         <symbol fillColor="none" size="0pt" type="circle"/>
         <ebar hide="true"/>
      </trace>
      <trace strokeWidth="1pt" src="#src_142" legend="false" strokeColor="616196">
         <symbol fillColor="none" size="0pt" type="circle"/>
         <ebar hide="true"/>
      </trace>
      <trace strokeWidth="1pt" src="#src_392" legend="false" strokeColor="5e5e92">
         <symbol fillColor="none" size="0pt" type="circle"/>
         <ebar hide="true"/>
      </trace>
      <trace strokeWidth="1pt" src="#src_571" legend="false" strokeColor="5a5a8f">
         <symbol fillColor="none" size="0pt" type="circle"/>
         <ebar hide="true"/>
      </trace>
      <trace strokeWidth="1pt" src="#src_371" legend="false" strokeColor="57578b">
         <symbol fillColor="none" size="0pt" type="circle"/>
         <ebar hide="true"/>
      </trace>
      <trace strokeWidth="1pt" src="#src_721" legend="false" strokeColor="545488">
         <symbol fillColor="none" size="0pt" type="circle"/>
         <ebar hide="true"/>
      </trace>
      <trace strokeWidth="1pt" src="#src_282" legend="false" strokeColor="515185">
         <symbol fillColor="none" size="0pt" type="circle"/>
         <ebar hide="true"/>
      </trace>
      <trace strokeWidth="1pt" src="#src_841" legend="false" strokeColor="4e4e81">
         <symbol fillColor="none" size="0pt" type="circle"/>
         <ebar hide="true"/>
      </trace>
      <trace strokeWidth="1pt" src="#src_232" legend="false" strokeColor="4b4b7e">
         <symbol fillColor="none" size="0pt" type="circle"/>
         <ebar hide="true"/>
      </trace>
      <trace strokeWidth="1pt" src="#src_952" legend="false" strokeColor="48487a">
         <symbol fillColor="none" size="0pt" type="circle"/>
         <ebar hide="true"/>
      </trace>
      <trace strokeWidth="1pt" src="#src_122" legend="false" strokeColor="454577">
         <symbol fillColor="none" size="0pt" type="circle"/>
         <ebar hide="true"/>
      </trace>
      <trace strokeWidth="1pt" src="#src_601" legend="false" strokeColor="414174">
         <symbol fillColor="none" size="0pt" type="circle"/>
         <ebar hide="true"/>
      </trace>
      <trace strokeWidth="1pt" src="#src_141" legend="false" strokeColor="3e3e70">
         <symbol fillColor="none" size="0pt" type="circle"/>
         <ebar hide="true"/>
      </trace>
      <trace strokeWidth="1pt" src="#src_951" legend="false" strokeColor="3b3b6d">
         <symbol fillColor="none" size="0pt" type="circle"/>
         <ebar hide="true"/>
      </trace>
      <trace strokeWidth="1pt" src="#src_561" legend="false" strokeColor="383869">
         <symbol fillColor="none" size="0pt" type="circle"/>
         <ebar hide="true"/>
      </trace>
      <trace strokeWidth="1pt" src="#src_821" legend="false" strokeColor="353566">
         <symbol fillColor="none" size="0pt" type="circle"/>
         <ebar hide="true"/>
      </trace>
      <trace strokeWidth="1pt" src="#src_881" legend="false" strokeColor="323263">
         <symbol fillColor="none" size="0pt" type="circle"/>
         <ebar hide="true"/>
      </trace>
      <trace strokeWidth="1pt" src="#src_6" legend="false" strokeColor="2f2f5f">
         <symbol fillColor="none" size="0pt" type="circle"/>
         <ebar hide="true"/>
      </trace>
      <trace strokeWidth="1pt" src="#src_903" legend="false" strokeColor="2b2b5c">
         <symbol fillColor="none" size="0pt" type="circle"/>
         <ebar hide="true"/>
      </trace>
      <trace strokeWidth="1pt" src="#src_972" legend="false" strokeColor="282858">
         <symbol fillColor="none" size="0pt" type="circle"/>
         <ebar hide="true"/>
      </trace>
      <trace strokeWidth="1pt" src="#src_264" legend="false" strokeColor="252555">
         <symbol fillColor="none" size="0pt" type="circle"/>
         <ebar hide="true"/>
      </trace>
      <trace strokeWidth="1pt" src="#src_231" legend="false" strokeColor="222252">
         <symbol fillColor="none" size="0pt" type="circle"/>
         <ebar hide="true"/>
      </trace>
      <trace strokeWidth="1pt" src="#src_263" legend="false" strokeColor="1f1f4e">
         <symbol fillColor="none" size="0pt" type="circle"/>
         <ebar hide="true"/>
      </trace>
      <trace strokeWidth="1pt" src="#src_60" legend="false" strokeColor="1c1c4b">
         <symbol fillColor="none" size="0pt" type="circle"/>
         <ebar hide="true"/>
      </trace>
      <trace strokeWidth="1pt" src="#src_971" legend="false" strokeColor="191947">
         <symbol fillColor="none" size="0pt" type="circle"/>
         <ebar hide="true"/>
      </trace>
      <trace strokeWidth="1pt" src="#src_251" legend="false" strokeColor="161644">
         <symbol fillColor="none" size="0pt" type="circle"/>
         <ebar hide="true"/>
      </trace>
      <trace strokeWidth="1pt" src="#src_47" legend="false" strokeColor="121241">
         <symbol fillColor="none" size="0pt" type="circle"/>
         <ebar hide="true"/>
      </trace>
      <trace strokeWidth="1pt" src="#src_181" legend="false" strokeColor="0f0f3d">
         <symbol fillColor="none" size="0pt" type="circle"/>
         <ebar hide="true"/>
      </trace>
      <trace strokeWidth="1pt" mode="multitrace" src="#src_98" legend="false">
         <symbol fillColor="none" size="0pt" type="circle"/>
         <ebar hide="true" capSize="0in"/>
      </trace>
      <label loc="40% 105%" fontStyle="bold" align="center" title="FF" font="Helvetica"/>
   </graph>
   <graph strokeWidth="0.5pt" loc="7.5in 4in" autorange="z" width="1.5in" fontSize="10" title="FFHFS" height="1.5in">
      <axis hide="true" labelOffset="15pt" lineHt="0.8" start="-2.5" spacer="0in" fontSize="11" end="4.5">
         <ticks len="0.03in" intv="2" perLogIntv="1" gap="5pt" start="-2" fontSize="10" end="4" dir="in" fmt="f1"/>
      </axis>
      <axis hide="true" labelOffset="15pt" lineHt="0.8" start="17" spacer="0in" fontSize="11" end="25">
         <ticks len="0.03in" intv="2" perLogIntv="1" gap="3pt" start="18" fontSize="10" end="24" dir="in" fmt="f1"/>
      </axis>
      <colorbar cmapnan="ffffff" lineHt="0.8" gap="0.6in" cmap="tropic" start="0" spacer="0.1in" end="100" title="colormap">
         <ticks intv="10"/>
      </colorbar>
      <gridline strokeColor="262626"/>
      <gridline strokeColor="262626"/>
      <legend loc="0in 0in" size="0.1in" mid="true"/>
      <trace strokeWidth="1pt" src="#src_72" legend="false" strokeColor="f2cfcf">
         <symbol fillColor="none" size="0pt" type="circle"/>
         <ebar hide="true"/>
      </trace>
      <trace strokeWidth="1pt" src="#src_691" legend="false" strokeColor="edc7c7">
         <symbol fillColor="none" size="0pt" type="circle"/>
         <ebar hide="true"/>
      </trace>
      <trace strokeWidth="1pt" src="#src_56" legend="false" strokeColor="e8bfbf">
         <symbol fillColor="none" size="0pt" type="circle"/>
         <ebar hide="true"/>
      </trace>
      <trace strokeWidth="1pt" src="#src_12" legend="false" strokeColor="e4b8b8">
         <symbol fillColor="none" size="0pt" type="circle"/>
         <ebar hide="true"/>
      </trace>
      <trace strokeWidth="1pt" src="#src_2" legend="false" strokeColor="dfb0b0">
         <symbol fillColor="none" size="0pt" type="circle"/>
         <ebar hide="true"/>
      </trace>
      <trace strokeWidth="1pt" src="#src_742" legend="false" strokeColor="daa9a9">
         <symbol fillColor="none" size="0pt" type="circle"/>
         <ebar hide="true"/>
      </trace>
      <trace strokeWidth="1pt" src="#src_401" legend="false" strokeColor="d5a1a1">
         <symbol fillColor="none" size="0pt" type="circle"/>
         <ebar hide="true"/>
      </trace>
      <trace strokeWidth="1pt" src="#src_21" legend="false" strokeColor="d09a9a">
         <symbol fillColor="none" size="0pt" type="circle"/>
         <ebar hide="true"/>
      </trace>
      <trace strokeWidth="1pt" src="#src_192" legend="false" strokeColor="cb9292">
         <symbol fillColor="none" size="0pt" type="circle"/>
         <ebar hide="true"/>
      </trace>
      <trace strokeWidth="1pt" src="#src_68" legend="false" strokeColor="c68b8b">
         <symbol fillColor="none" size="0pt" type="circle"/>
         <ebar hide="true"/>
      </trace>
      <trace strokeWidth="1pt" src="#src_902" legend="false" strokeColor="c18383">
         <symbol fillColor="none" size="0pt" type="circle"/>
         <ebar hide="true"/>
      </trace>
      <trace strokeWidth="1pt" src="#src_42" legend="false" strokeColor="bc7b7b">
         <symbol fillColor="none" size="0pt" type="circle"/>
         <ebar hide="true"/>
      </trace>
      <trace strokeWidth="1pt" src="#src_931" legend="false" strokeColor="b77474">
         <symbol fillColor="none" size="0pt" type="circle"/>
         <ebar hide="true"/>
      </trace>
      <trace strokeWidth="1pt" src="#src_94" legend="false" strokeColor="b26c6c">
         <symbol fillColor="none" size="0pt" type="circle"/>
         <ebar hide="true"/>
      </trace>
      <trace strokeWidth="1pt" src="#src_14" legend="false" strokeColor="ad6565">
         <symbol fillColor="none" size="0pt" type="circle"/>
         <ebar hide="true"/>
      </trace>
      <trace strokeWidth="1pt" src="#src_741" legend="false" strokeColor="a95d5d">
         <symbol fillColor="none" size="0pt" type="circle"/>
         <ebar hide="true"/>
      </trace>
      <trace strokeWidth="1pt" src="#src_95" legend="false" strokeColor="a45656">
         <symbol fillColor="none" size="0pt" type="circle"/>
         <ebar hide="true"/>
      </trace>
      <trace strokeWidth="1pt" src="#src_11" legend="false" strokeColor="9f4e4e">
         <symbol fillColor="none" size="0pt" type="circle"/>
         <ebar hide="true"/>
      </trace>
      <trace strokeWidth="1pt" src="#src_17" legend="false" strokeColor="9a4747">
         <symbol fillColor="none" size="0pt" type="circle"/>
         <ebar hide="true"/>
      </trace>
      <trace strokeWidth="1pt" src="#src_262" legend="false" strokeColor="953f3f">
         <symbol fillColor="none" size="0pt" type="circle"/>
         <ebar hide="true"/>
      </trace>
      <trace strokeWidth="1pt" src="#src_26" legend="false" strokeColor="903737">
         <symbol fillColor="none" size="0pt" type="circle"/>
         <ebar hide="true"/>
      </trace>
      <trace strokeWidth="1pt" src="#src_29" legend="false" strokeColor="8b3030">
         <symbol fillColor="none" size="0pt" type="circle"/>
         <ebar hide="true"/>
      </trace>
      <trace strokeWidth="1pt" src="#src_87" legend="false" strokeColor="862828">
         <symbol fillColor="none" size="0pt" type="circle"/>
         <ebar hide="true"/>
      </trace>
      <trace strokeWidth="1pt" src="#src_31" legend="false" strokeColor="812121">
         <symbol fillColor="none" size="0pt" type="circle"/>
         <ebar hide="true"/>
      </trace>
      <trace strokeWidth="1pt" src="#src_51" legend="false" strokeColor="7c1919">
         <symbol fillColor="none" size="0pt" type="circle"/>
         <ebar hide="true"/>
      </trace>
      <trace strokeWidth="1pt" src="#src_52" legend="false" strokeColor="771212">
         <symbol fillColor="none" size="0pt" type="circle"/>
         <ebar hide="true"/>
      </trace>
      <trace strokeWidth="1pt" src="#src_901" legend="false" strokeColor="730a0a">
         <symbol fillColor="none" size="0pt" type="circle"/>
         <ebar hide="true"/>
      </trace>
      <trace strokeWidth="1pt" src="#src_63" legend="false" strokeColor="6e0303">
         <symbol fillColor="none" size="0pt" type="circle"/>
         <ebar hide="true"/>
      </trace>
      <trace strokeWidth="1pt" mode="multitrace" src="#src_90" legend="false">
         <symbol fillColor="none" size="0pt" type="circle"/>
         <ebar hide="true" capSize="0in"/>
      </trace>
      <label loc="40% 105%" fontStyle="bold" align="center" title="FFHFS" font="Helvetica"/>
   </graph>
   <graph strokeWidth="0.5pt" loc="6.5in 2.5in" autorange="z" width="1in" fontSize="10" title="Load" height="1in">
      <axis hide="true" labelOffset="15pt" lineHt="0.8" start="-0.004" spacer="0in" fontSize="11" end="0.005">
         <ticks len="0.07in" intv="0.001" perLogIntv="1" gap="5pt" start="-0.004" fontSize="10" end="0.005" dir="in" fmt="f3"/>
      </axis>
      <axis hide="true" labelOffset="33pt" lineHt="0.8" start="0" spacer="0in" fontSize="11" end="0.009">
         <ticks len="0.07in" intv="0.001" perLogIntv="1" gap="3pt" start="0" fontSize="10" end="0.009" dir="in" fmt="f3"/>
      </axis>
      <colorbar cmapnan="ffffff" lineHt="0.8" gap="0.6in" cmap="tropic" start="0" spacer="0.1in" end="100" title="colormap">
         <ticks intv="10"/>
      </colorbar>
      <gridline strokeColor="262626"/>
      <gridline strokeColor="262626"/>
      <legend loc="0in 0in" size="0.1in" mid="true"/>
      <trace src="#src_331" legend="false" strokeColor="0d0d0d">
         <symbol fillColor="none" size="0pt" type="circle"/>
         <ebar hide="true"/>
      </trace>
      <trace src="#src_531" legend="false" strokeColor="1b1b1b">
         <symbol fillColor="none" size="0pt" type="circle"/>
         <ebar hide="true"/>
      </trace>
      <trace src="#src_552" legend="false" strokeColor="282828">
         <symbol fillColor="none" size="0pt" type="circle"/>
         <ebar hide="true"/>
      </trace>
      <trace src="#src_661" legend="false" strokeColor="363636">
         <symbol fillColor="none" size="0pt" type="circle"/>
         <ebar hide="true"/>
      </trace>
      <trace src="#src_57" legend="false" strokeColor="434343">
         <symbol fillColor="none" size="0pt" type="circle"/>
         <ebar hide="true"/>
      </trace>
      <trace src="#src_391" legend="false" strokeColor="515151">
         <symbol fillColor="none" size="0pt" type="circle"/>
         <ebar hide="true"/>
      </trace>
      <trace src="#src_82" legend="false" strokeColor="5e5e5e">
         <symbol fillColor="none" size="0pt" type="circle"/>
         <ebar hide="true"/>
      </trace>
      <trace src="#src_13" legend="false" strokeColor="6b6b6b">
         <symbol fillColor="none" size="0pt" type="circle"/>
         <ebar hide="true"/>
      </trace>
      <trace src="#src_261" legend="false" strokeColor="797979">
         <symbol fillColor="none" size="0pt" type="circle"/>
         <ebar hide="true"/>
      </trace>
      <trace src="#src_422" legend="false" strokeColor="868686">
         <symbol fillColor="none" size="0pt" type="circle"/>
         <ebar hide="true"/>
      </trace>
      <trace src="#src_281" legend="false" strokeColor="949494">
         <symbol fillColor="none" size="0pt" type="circle"/>
         <ebar hide="true"/>
      </trace>
      <trace src="#src_342" legend="false" strokeColor="a1a1a1">
         <symbol fillColor="none" size="0pt" type="circle"/>
         <ebar hide="true"/>
      </trace>
      <trace src="#src_101" legend="false" strokeColor="aeaeae">
         <symbol fillColor="none" size="0pt" type="circle"/>
         <ebar hide="true"/>
      </trace>
      <trace src="#src_432" legend="false" strokeColor="bcbcbc">
         <symbol fillColor="none" size="0pt" type="circle"/>
         <ebar hide="true"/>
      </trace>
      <trace strokeWidth="1pt" src="#src_38" legend="false" strokeColor="ff0000">
         <symbol fillColor="none" size="0pt" type="circle"/>
         <ebar hide="true"/>
      </trace>
      <trace strokeWidth="1pt" src="#src_49" legend="false" strokeColor="ff4d00">
         <symbol fillColor="none" size="0pt" type="circle"/>
         <ebar hide="true"/>
      </trace>
      <trace strokeWidth="1pt" src="#src_88" legend="false" strokeColor="ff9900">
         <symbol fillColor="none" size="0pt" type="circle"/>
         <ebar hide="true"/>
      </trace>
      <trace strokeWidth="1pt" src="#src_48" legend="false" strokeColor="ffe600">
         <symbol fillColor="none" size="0pt" type="circle"/>
         <ebar hide="true"/>
      </trace>
      <trace strokeWidth="1pt" src="#src_28" legend="false" strokeColor="ccff00">
         <symbol fillColor="none" size="0pt" type="circle"/>
         <ebar hide="true"/>
      </trace>
      <label loc="50% 105%" fontSize="10" fontStyle="plain" align="center" title="Load"/>
   </graph>
   <graph strokeWidth="0.5pt" loc="8in 2.5in" autorange="z" width="1in" fontSize="10" title="LoadHFS" height="1in">
      <axis hide="true" labelOffset="15pt" lineHt="0.8" start="-0.004" spacer="0in" fontSize="11" end="0.005">
         <ticks len="0.07in" intv="0.001" perLogIntv="1" gap="5pt" start="-0.004" fontSize="10" end="0.005" dir="in" fmt="f3"/>
      </axis>
      <axis hide="true" labelOffset="33pt" lineHt="0.8" start="0" spacer="0in" fontSize="11" end="0.008">
         <ticks len="0.07in" intv="0.001" perLogIntv="1" gap="3pt" start="0" fontSize="10" end="0.008" dir="in" fmt="f3"/>
      </axis>
      <colorbar cmapnan="ffffff" lineHt="0.8" gap="0.6in" cmap="tropic" start="0" spacer="0.1in" end="100" title="colormap">
         <ticks intv="10"/>
      </colorbar>
      <gridline strokeColor="262626"/>
      <gridline strokeColor="262626"/>
      <legend loc="0in 0in" size="0.1in" mid="true"/>
      <trace src="#src_85" legend="false">
         <symbol fillColor="none" size="0pt" type="circle"/>
         <ebar hide="true"/>
      </trace>
      <trace src="#src_341" legend="false" strokeColor="0d0d0d">
         <symbol fillColor="none" size="0pt" type="circle"/>
         <ebar hide="true"/>
      </trace>
      <trace src="#src_36" legend="false" strokeColor="1b1b1b">
         <symbol fillColor="none" size="0pt" type="circle"/>
         <ebar hide="true"/>
      </trace>
      <trace src="#src_151" legend="false" strokeColor="282828">
         <symbol fillColor="none" size="0pt" type="circle"/>
         <ebar hide="true"/>
      </trace>
      <trace src="#src_411" legend="false" strokeColor="363636">
         <symbol fillColor="none" size="0pt" type="circle"/>
         <ebar hide="true"/>
      </trace>
      <trace src="#src_93" legend="false" strokeColor="434343">
         <symbol fillColor="none" size="0pt" type="circle"/>
         <ebar hide="true"/>
      </trace>
      <trace src="#src_45" legend="false" strokeColor="515151">
         <symbol fillColor="none" size="0pt" type="circle"/>
         <ebar hide="true"/>
      </trace>
      <trace src="#src_97" legend="false" strokeColor="5e5e5e">
         <symbol fillColor="none" size="0pt" type="circle"/>
         <ebar hide="true"/>
      </trace>
      <trace src="#src_74" legend="false" strokeColor="6b6b6b">
         <symbol fillColor="none" size="0pt" type="circle"/>
         <ebar hide="true"/>
      </trace>
      <trace src="#src_37" legend="false" strokeColor="797979">
         <symbol fillColor="none" size="0pt" type="circle"/>
         <ebar hide="true"/>
      </trace>
      <trace src="#src_91" legend="false" strokeColor="868686">
         <symbol fillColor="none" size="0pt" type="circle"/>
         <ebar hide="true"/>
      </trace>
      <trace src="#src_1" legend="false" strokeColor="949494">
         <symbol fillColor="none" size="0pt" type="circle"/>
         <ebar hide="true"/>
      </trace>
      <trace src="#src_69" legend="false" strokeColor="a1a1a1">
         <symbol fillColor="none" size="0pt" type="circle"/>
         <ebar hide="true"/>
      </trace>
      <trace src="#src_39" legend="false" strokeColor="aeaeae">
         <symbol fillColor="none" size="0pt" type="circle"/>
         <ebar hide="true"/>
      </trace>
      <trace src="#src_191" legend="false" strokeColor="bcbcbc">
         <symbol fillColor="none" size="0pt" type="circle"/>
         <ebar hide="true"/>
      </trace>
      <trace strokeWidth="1pt" src="#src_871" legend="false" strokeColor="ff0000">
         <symbol fillColor="none" size="0pt" type="circle"/>
         <ebar hide="true"/>
      </trace>
      <trace strokeWidth="1pt" src="#src_19" legend="false" strokeColor="ff4d00">
         <symbol fillColor="none" size="0pt" type="circle"/>
         <ebar hide="true"/>
      </trace>
      <trace strokeWidth="1pt" src="#src_121" legend="false" strokeColor="ff9900">
         <symbol fillColor="none" size="0pt" type="circle"/>
         <ebar hide="true"/>
      </trace>
      <trace strokeWidth="1pt" src="#src_86" legend="false" strokeColor="ffe600">
         <symbol fillColor="none" size="0pt" type="circle"/>
         <ebar hide="true"/>
      </trace>
      <trace strokeWidth="1pt" src="#src_25" legend="false" strokeColor="ccff00">
         <symbol fillColor="none" size="0pt" type="circle"/>
         <ebar hide="true"/>
      </trace>
      <label loc="50% 105%" fontStyle="plain" align="center" title="LoadHFS"/>
   </graph>
   <graph strokeWidth="0.5pt" loc="6.5in 1in" autorange="z" width="1in" fontSize="9" title="150 msec" clip="true" height="1in">
      <axis labelOffset="25pt" lineHt="0.8" start="0.5" spacer="0.1in" fontSize="10" end="6.5" title="Trial bin">
         <ticks len="0.03in" intv="1" perLogIntv="1" gap="5pt" start="1" fontSize="12" end="6" fmt="f1"/>
      </axis>
      <axis labelOffset="25pt" lineHt="0.8" start="0.4" spacer="0.1in" fontSize="10" end="0.75" title="Learning index">
         <ticks len="0.03in" intv="0.1" perLogIntv="1" gap="3pt" start="0.4" end="0.7" fmt="f2"/>
      </axis>
      <colorbar cmapnan="ffffff" lineHt="0.8" gap="0.6in" cmap="tropic" start="0" spacer="0.1in" end="100" title="colormap">
         <ticks intv="10"/>
      </colorbar>
      <gridline strokeColor="262626"/>
      <gridline strokeColor="262626"/>
      <legend border="0.5pt" loc="66% 77.2%" labelOffset="2.6pt" size="0.1in" len="0.52in" boxColor="ffffff" spacer="12.2pt" mid="true" fontSize="8"/>
      <trace fillColor="008000" strokeWidth="2pt" mode="errorband" src="#src_Load111" fontSize="10" strokeColor="0000ff" title="Load">
         <symbol fillColor="ffffff" strokeWidth="0.5pt" size="6pt" type="circle"/>
         <ebar fillColor="37008000" strokeWidth="0pt" cap="linethru" capSize="6pt" strokeColor="37008000"/>
      </trace>
      <trace fillColor="008000" strokeWidth="2pt" mode="errorband" src="#src_23" fontSize="10" strokeColor="0000ff">
         <symbol fillColor="ffffff" strokeWidth="0.5pt" size="6pt" type="circle"/>
         <ebar fillColor="640000ff" strokeWidth="0pt" cap="linethru" capSize="6pt" strokeColor="640000ff"/>
      </trace>
      <trace fillColor="ff0000" strokeWidth="2pt" src="#src_LoadHFS11" fontSize="10" strokeColor="ff0000" title="LoadHFS">
         <symbol fillColor="none" size="0pt" type="circle"/>
         <ebar fillColor="37ff0000" strokeWidth="0pt" hide="true" strokeColor="37ff0000"/>
      </trace>
      <trace fillColor="ff0000" strokeWidth="2pt" mode="errorband" src="#src_662" legend="false" strokeColor="ff0000">
         <symbol fillColor="ffffff" size="0pt" type="circle"/>
         <ebar fillColor="37ff0000" strokeWidth="0pt" cap="linethru" capSize="6pt" strokeColor="37ff0000"/>
      </trace>
      <label loc="50% 105%" fontSize="10" fontStyle="bold" align="center" title="150 msec"/>
   </graph>
   <graph strokeWidth="0.5pt" loc="8in 1in" autorange="z" width="1in" fontSize="9" title="Maximal deviation" height="1in">
      <axis strokeWidth="0.5pt" labelOffset="25pt" lineHt="0.8" start="0.5" spacer="0.1in" fontSize="10" end="6.5" title="Trial bin">
         <ticks strokeWidth="0.5pt" len="0.03in" intv="1" perLogIntv="1" gap="5pt" start="1" fontSize="12" end="6" fmt="f1"/>
      </axis>
      <axis strokeWidth="0.5pt" labelOffset="25pt" lineHt="0.8" start="0.4" spacer="0.1in" fontSize="10" end="0.75">
         <ticks strokeWidth="0.5pt" len="0.03in" intv="0.1" perLogIntv="1" gap="3pt" start="0.4" fontSize="10" end="0.7" fmt="f2"/>
      </axis>
      <colorbar cmapnan="ffffff" lineHt="0.8" gap="0.6in" cmap="tropic" start="0" spacer="0.1in" end="100" title="colormap">
         <ticks intv="10"/>
      </colorbar>
      <gridline strokeColor="262626"/>
      <gridline strokeColor="262626"/>
      <legend border="0pt" loc="60.8% 7.1%" labelOffset="2.6pt" hide="false" size="0.1in" len="0.3in" boxColor="ffffff" spacer="15pt" mid="true" fontSize="12"/>
      <trace strokeWidth="2pt" mode="errorband" src="#src_Load4" fontSize="10" strokeColor="0000ff" title="Load">
         <symbol fillColor="ffffff" strokeWidth="0.5pt" size="6pt" type="circle"/>
         <ebar fillColor="640000ff" strokeWidth="0pt" cap="linethru" capSize="6pt" strokeColor="640000ff"/>
      </trace>
      <trace fillColor="008000" strokeWidth="2pt" mode="errorband" src="#src_852" legend="false" strokeColor="0000ff">
         <symbol fillColor="ffffff" size="0pt" type="circle"/>
         <ebar fillColor="640000ff" strokeWidth="0pt" cap="linethru" capSize="6pt" strokeColor="640000ff"/>
      </trace>
      <trace strokeWidth="2pt" src="#src_LoadHFS4" fontSize="10" strokeColor="ff0000" title="LoadHFS">
         <symbol fillColor="none" size="0pt" type="circle"/>
         <ebar strokeWidth="0pt" hide="true" capSize="0in" strokeColor="37ff0000"/>
      </trace>
      <trace fillColor="ff0000" strokeWidth="2pt" mode="errorband" src="#src_40" legend="false" strokeColor="ff0000">
         <symbol fillColor="ffffff" size="0pt" type="circle"/>
         <ebar fillColor="37ff0000" strokeWidth="0pt" cap="linethru" capSize="6pt" strokeColor="37ff0000"/>
      </trace>
      <label loc="50% 105%" fontSize="10" fontStyle="bold" align="center" title="Maximal deviation"/>
   </graph>
   <graph strokeWidth="0.5pt" loc="1in 1in" autorange="z" width="1.75in" fontSize="10" title="HFS effect, p=1.0886e-08Time effect, p=1.6735e-17Inter effect, p=0.018928" clip="true" height="2in">
      <axis labelOffset="25pt" lineHt="0.8" start="0" end="40" title="Trial number">
         <ticks len="0.07in" intv="10" perLogIntv="1" gap="5pt" start="0" fontSize="10" end="40"/>
      </axis>
      <axis labelOffset="25pt" lineHt="0.8" start="0.3" end="1.2" title="Early dev">
         <ticks len="0.07in" intv="0.3" perLogIntv="1" gap="3pt" fontSize="10" fmt="f2"/>
      </axis>
      <colorbar cmapnan="ffffff" lineHt="0.8" gap="0.6in" cmap="tropic" start="0" spacer="0.1in" end="100" title="colormap">
         <ticks intv="10"/>
      </colorbar>
      <gridline strokeColor="262626"/>
      <gridline strokeColor="262626"/>
      <legend border="0pt" loc="41.4% 74.3%" labelOffset="3pt" hide="false" size="0.075in" len="0.25in" boxColor="ffffff" spacer="13.7pt" mid="true" fontSize="9"/>
      <trace strokeWidth="2pt" mode="errorband" src="#src_Load2" strokeColor="0000ff" title="FF">
         <symbol fillColor="0000ff" strokeWidth="1pt" size="1pt" type="circle"/>
         <ebar fillColor="640000ff" strokeWidth="0.5pt" cap="linethru" capSize="6pt" strokeColor="640000ff"/>
      </trace>
      <trace strokeWidth="2pt" mode="errorband" src="#src_LHFS" strokeColor="ff0000" title="FF-HFS">
         <symbol fillColor="ff0000" strokeWidth="1pt" size="1pt" type="circle"/>
         <ebar fillColor="64ff0000" strokeWidth="0.5pt" cap="linethru" capSize="6pt" strokeColor="64ff0000"/>
      </trace>
   </graph>
   <graph strokeWidth="0.5pt" loc="3.5in 1in" autorange="z" width="1.75in" fontSize="10" title="HFS effect, p=4.0453e-56Time effect, p=4.1795e-97Inter effect, p=0.00024335" clip="true" height="2in">
      <axis labelOffset="25pt" lineHt="0.8" start="0" end="40" title="Trial number">
         <ticks len="0.07in" intv="10" perLogIntv="1" gap="5pt" start="0" fontSize="10" end="40"/>
      </axis>
      <axis labelOffset="25pt" lineHt="0.8" start="0.3" end="1.2" title="Max dev">
         <ticks len="0.07in" intv="0.3" perLogIntv="1" gap="3pt" fontSize="10" fmt="f2"/>
      </axis>
      <colorbar cmapnan="ffffff" lineHt="0.8" gap="0.6in" cmap="tropic" start="0" spacer="0.1in" end="100" title="colormap">
         <ticks intv="10"/>
      </colorbar>
      <gridline strokeColor="262626"/>
      <gridline strokeColor="262626"/>
      <legend border="0.5pt" loc="86.2% 94.2%" labelOffset="3pt" size="0.1in" len="0.55in" boxColor="ffffff" spacer="13.7pt" mid="true" fontSize="9"/>
      <trace strokeWidth="2pt" mode="errorband" src="#src_Load11" strokeColor="0000ff" title="FF">
         <symbol fillColor="0000ff" strokeWidth="1pt" size="1pt" type="circle"/>
         <ebar fillColor="640000ff" strokeWidth="0.5pt" cap="linethru" capSize="0in" strokeColor="640000ff"/>
      </trace>
      <trace strokeWidth="2pt" mode="errorband" src="#src_LHFS1" strokeColor="ff0000" title="FF-HFS">
         <symbol fillColor="ff0000" strokeWidth="1pt" size="1pt" type="circle"/>
         <ebar fillColor="64ff0000" strokeWidth="0.5pt" cap="linethru" capSize="0in" strokeColor="64ff0000"/>
      </trace>
   </graph>
   <ref >
      <set id="src_LHFS1" fmt="series">
AAAACXNyY19MSEZTMQAAAAI/gAAAP4AAAAAAAAIAAAAzP4K9sj1akmU/dYI7PVdf7z9qdmA9RgcV
P1RYPj1UUV4/Peh0PS4oPj8nbjM9BoiDPx04qz0TRPc/IDnXPQ3lGD8eMFk9Hm+ZPyW7Gj0lKds/
IXoOPRgMVD8kD3w9EHDIPxz2fz0Yu3U/FfT6PRVUXD8RBds86C+lPw25yz0UsqU/EiGCPOYeAT8U
KCg9FO7BPxh0KT0YL2k/GA8OPRl4Zj8Xhw09CPfIPw+42D0LhTA/DfGjPQbZQz8J85c9CMpNPxFb
yj0F1Cg/FOE0PQ5hLz8SHQk9DwOuPw8fvzzx1e0/CzOwPP3dMD8VxCs9FEohPxbWmD0Smuw/FxxY
PPSCdz8Tjt09BkY3Pwxm1D0NybA/DSeNPOL3Ij8HojY9BNs4PwrWWz0DnCE/BQGbPPYdyD8I2Ng8
3vdtPwxPWj0PhK4/E8WJPQm3QT8RjU488qDbPxPXTT0M2rM/D4KQPR20pD8QuK89AaIZPws1Tz0O
Svo/FxAyPPW1qz8fMCo9IR22PyBJzT0nMp4/DvHVPQzj8z7uaBE88Bv6
      </set>
      <set id="src_Load11" fmt="series">
AAAACnNyY19Mb2FkMTEAAAACP4AAAD+AAAAAAAACAAAAPz+AAAA9XH7JP1086D1N9Po/QRZFPTdn
Rz8u+S09Fsx0PyJJuT0cs0Q/HQdpPQuQjj8UymE9FkodPxISiDz1mBk/DNdBPRUDSD8I+CI9CDlj
PwDtrDz1HFo+9ugiPOx+Rz7w/xw88Xp1PvNwgDzhguY+6umEPPHCGj7mqGg80M7mPt/IDDzhczU+
3tswPOL3+D7cFqE8716JPuJ2hjzFRWY+5QPbPN9GoD7lK3c80oLCPtQGRzzjj4Q+0WtqPKwgjT7b
EeE8yo0LPuS1EDz4L5c+4EHUPMWb0z7UTu08uvHfPshkODzQYwQ+yX2yPMSAQT7EDHI80shnPscC
9zy3NSI+uxSTPMA8vT7AbnA8udDLPrsNVjzMHek+v1a3PKTaET66L/A8rZREPskU5zy9ZB8+xx5Y
PNdA1j7KbLg8orHiPry+1jy7xVI+wqlQPKO4tj6/79k8yCskPsRV8zy7iOk+vtzgPLkjOz63+5E8
zB88PrT9TjzDaSs+s+0oPMbuET6xKyI82Mx9PrIz6TysYJY+tlaQPMxVAz7B4UA83dBmPrtWEDzb
QIg+s3GTPL+0nD6o+xA8uzRCPqlkJTy8e3I+sdnfPKPdMj6oumA8uJK+PqncxjyiFCI+oiXAPLr/
oz6nMwQ8u5tWPpyHQjylKAY+i+TGPJr24A==
      </set>
      <set id="src_LHFS" fmt="series">
AAAACHNyY19MSEZTAAAAAj+AAAA/gAAAAAAAAgAAADM/iNU+PbU6ET91Sq49nwfBP2H6hz1h4fo/
PlIaPZ523j8ron49GsgrPxnL5T05tEg/JEU/PSr7Xj8q48E9O8vxPzFEPz1V4dc/MKj0PWf1lz8r
JRQ9KH+JPya5wj1MnUk/KtvmPT2vdz8pVFk9PAs/PyPypj0wpf0/GLMfPQ2YBj8ajFw9IGzpPx9d
aT1SWes/Jaf9PSjF2T8jYJg9RmGZPye3Pj0uIc4/IzXtPWcZoj8lS7Q9H92EPx+cHj00EIQ/HxGk
PUQ2GT8k3JI9Hov/PyJV2j00vHY/LhzbPR0qmj81krc9TUGKPzj+9D2OUHk/M7wcPTX4mj8jgHc9
QnD2PySe0D1Azkk/HUpQPTdqmT8dwqc9DWNtPyERDD0mxgc/JuQtPUNTTz8lS+Q9NmGbPycocD0d
v+w/K711PWAMhD80uMw9SYdCPzAwKD0V2dk/LS5GPTnSoD8jwzA9K1bNPyOcgj0P/Nk/Jj42PTJS
jz82H8Y9If8CPz2Znj1eIBM/PFjhPVv3hD825Y49OAtcPzWBLD1fkOU=
      </set>
      <set id="src_Load2" fmt="series">
AAAACXNyY19Mb2FkMgAAAAI/gAAAP4AAAAAAAAIAAAA/P4AAAD2YAG4/ZoMtPXB3/T9JS109jGqI
P0FLHz0sLWI/LeZFPUelVj8y37E9J8z8Py1EJD1WFTQ/KL6dPSTYfT8euyQ9LHSDPx4zFT0srAU/
HX12PUitpz8fJFk9H5hYPx6nnj0tBdU/G9mSPUGtNj8XKdI9AVQWPxJoAD0aHSY/F7KaPSXdzD8V
mCc9OdRNPxKpXD0f1QY/Dc9TPQ+Wgz8Pmkg9ClKjPwxjrD0aBSM/CgUJPP2cTD8L7o09Bj0kPxVX
DD0aGS8/HcfsPSWIIj8gQ8c9L7qePxSOMT0WXec/BtuHPQXCiD7/08w88za1PwLxZT0nMCg/CCpi
POUpLD8J0Lk9AyFCPw5pXD0ua44/DyzsPRnQRT8PbZU9EYNRPwy66j0cXN4/E6ZnPQwEUj8Q8kU9
LpUEPxFBSz0SLiQ/DEs9PQrbGj8LYnk9Ao1JPwr4pj0E8w0/CGTrPQPpoj8KLmI9A5IxPxdloz0K
pu8/G+4XPTZnND8WBkw9PTqaPxTCETz6adk/FooAPUezwT8jB2I9D8KcPyEqDD0pHbs/GojuPVS+
1j8XEEo9DF3DPxtD0D0oHfc/IeA3PTmNLD8tGWI9LluhPyDzPz04wf8/GgfoPRGl2j8KxVo9HGta
PwiEZDzzD/I/B0rNPPW5mz8FmPc8pguI
      </set>
      <set id="src_40" fmt="series">AAAABnNyY180MAAAAAI/gAAAP4AAAAAAAAIAAAAFPuWcgz0IW+0/B+TEPOmwwT8VBfQ800PJPxZE
RTzju5g/EaoLPOG1qw==</set>
      <set id="src_LoadHFS4" fmt="series">AAAADHNyY19Mb2FkSEZTNAAAAAI/gAAAP4AAAAAAAAEAAAAFPuWcgz8H5MQ/FQX0PxZERT8Rqgs=</set>
      <set id="src_852" fmt="series">AAAAB3NyY184NTIAAAACP4AAAD+AAAAAAAACAAAABj7owto8w/alPxAq6jy+QRQ/IBe8PLOfTT8l
ZxM8rEd9PyPa1zy1Mt0/LHJ6POjK6Q==</set>
      <set id="src_Load4" fmt="series">AAAACXNyY19Mb2FkNAAAAAI/gAAAP4AAAAAAAAEAAAAGPujC2j8QKuo/IBe8PyVnEz8j2tc/LHJ6</set>
      <set id="src_662" fmt="series">AAAAB3NyY182NjIAAAACP4AAAD+AAAAAAAACAAAABT7/9849CfkzPwcb1DzgcLw/Dqy6PPXNHj8T
aAY816BiPxsWVzzhvfk=</set>
      <set id="src_LoadHFS11" fmt="series">AAAADXNyY19Mb2FkSEZTMTEAAAACP4AAAD+AAAAAAAABAAAABT7/984/BxvUPw6suj8TaAY/GxZX</set>
      <set id="src_23" fmt="series">AAAABnNyY18yMwAAAAI/gAAAP4AAAAAAAAIAAAAGPvy3BjzPaCk/ENkRPM4jsD8aPq48sUZ7PyD7
ITzFlNk/KDbMPK5UyD8wjvQ85/nl</set>
      <set id="src_Load111" fmt="series">AAAAC3NyY19Mb2FkMTExAAAAAj+AAAA/gAAAAAAAAQAAAAY+/LcGPxDZET8aPq4/IPshPyg2zD8w
jvQ=</set>
      <set id="src_25" fmt="ptset">
AAAABnNyY18yNQAAAAAAAAACAAAAlgAAAAAAAAAAN3BMdThxqfw4CrfGOPg3tTiP5/g5fsVtOOrW
WznJHRU5LR/QOg7ZFzlywZs6Pb9IOaJWkDpxqfw51BrDOpSiNDoG06A6slRhOigbTzrRaHM6TED9
OvH4oTpzRK07CdsjOo5EijsbeAM6oxssOy1c+zq3R2g7P1wpOsr9rjtRNAU63TfYO2LQ5TrtjQo7
c92YOvwXfDuCQLg7BCoNO4o24zsIvyY7kdFOOwu96zuY/FA7DN5HO5+xWzsMBgI7pc+rOwkNyjur
dLw7BBZkO7CnHjr6ZvI7tW1dOujxZDu5vaU603BeO721dDq9/7o7wRGdOqlDUDvD0iA6ncweO8U5
WDqSy287xm6Yf8AAAH/AAAB/wAAAf8AAAH/AAAB/wAAAf8AAAH/AAAB/wAAAf8AAAH/AAAB/wAAA
f8AAAH/AAAB/wAAAf8AAAH/AAAB/wAAAf8AAAH/AAAB/wAAAf8AAAH/AAAB/wAAAf8AAAH/AAAB/
wAAAf8AAAH/AAAB/wAAAf8AAAH/AAAB/wAAAf8AAAH/AAAB/wAAAf8AAAH/AAAB/wAAAf8AAAH/A
AAB/wAAAf8AAAH/AAAB/wAAAf8AAAH/AAAB/wAAAf8AAAH/AAAB/wAAAf8AAAH/AAAB/wAAAf8AA
AH/AAAB/wAAAf8AAAH/AAAB/wAAAf8AAAH/AAAB/wAAAf8AAAH/AAAB/wAAAf8AAAH/AAAB/wAAA
f8AAAH/AAAB/wAAAf8AAAH/AAAB/wAAAf8AAAH/AAAB/wAAAf8AAAH/AAAB/wAAAf8AAAH/AAAB/
wAAAf8AAAH/AAAB/wAAAf8AAAH/AAAB/wAAAf8AAAH/AAAB/wAAAf8AAAH/AAAB/wAAAf8AAAH/A
AAB/wAAAf8AAAH/AAAB/wAAAf8AAAH/AAAB/wAAAf8AAAH/AAAB/wAAAf8AAAH/AAAB/wAAAf8AA
AH/AAAB/wAAAf8AAAH/AAAB/wAAAf8AAAH/AAAB/wAAAf8AAAH/AAAB/wAAAf8AAAH/AAAB/wAAA
f8AAAH/AAAB/wAAAf8AAAH/AAAB/wAAAf8AAAH/AAAB/wAAAf8AAAH/AAAB/wAAAf8AAAH/AAAB/
wAAAf8AAAH/AAAB/wAAAf8AAAH/AAAB/wAAAf8AAAH/AAAB/wAAAf8AAAH/AAAB/wAAAf8AAAH/A
AAB/wAAAf8AAAH/AAAB/wAAAf8AAAH/AAAB/wAAAf8AAAH/AAAB/wAAAf8AAAH/AAAB/wAAAf8AA
AH/AAAB/wAAAf8AAAH/AAAB/wAAAf8AAAH/AAAB/wAAAf8AAAH/AAAB/wAAAf8AAAH/AAAB/wAAA
f8AAAH/AAAB/wAAAf8AAAH/AAAB/wAAAf8AAAH/AAAB/wAAAf8AAAH/AAAB/wAAAf8AAAH/AAAB/
wAAAf8AAAH/AAAB/wAAAf8AAAH/AAAB/wAAAf8AAAH/AAAB/wAAAf8AAAH/AAAB/wAAAf8AAAH/A
AAB/wAAAf8AAAH/AAAB/wAAAf8AAAH/AAAB/wAAAf8AAAH/AAAB/wAAAf8AAAH/AAAB/wAAAf8AA
AH/AAAB/wAAAf8AAAH/AAAB/wAAAf8AAAA==
      </set>
      <set id="src_86" fmt="ptset">
AAAABnNyY184NgAAAAAAAAACAAAAlgAAAAAAAAAAN1p0DjgdA2o36b69OKJ5hDhnj385Kh7bOLve
sDmIQqE5C89lOcJsaDlApgY6A2nQOYGAejoqh7c5q3xiOlWj+jna/906g3KNOgnDGzqelV46KlNJ
OrvryzpN26862/jmOnR2gzr+vLA6kDI/OxF3vTqnCA47JE8wOr+OZzs4EpI62cVKO0xsrjr1NsA7
YRVwOwhhNjt2R9E7Fv9RO4X+ojsl5YM7kMJsOzTLtTubXuQ7Q315O6XUCTtR+tA7r9nFO19EITu5
TA07ax5yO8I3+zt1W+M7yoARO33IBTvR/P87gfz/O9jPiDuEEx073tBaO4Uf0Dvj/3Q7hRK0O+hM
dTuD7xI768R5O4GxoTvuWmM7fKEcO/A4zDtzuHU78WZDO2kSKTvyA407XMhuO/IhCztPa3Q78b69
O0EpGTvw3KM7MiIiO+9tozsiY6s77ZkOOxJC5zvrZXI7AbK5O+kArzrlftc75r2COssX5Tvky286
vQ5WO+O6BzqwwPg74tJDf8AAAH/AAAB/wAAAf8AAAH/AAAB/wAAAf8AAAH/AAAB/wAAAf8AAAH/A
AAB/wAAAf8AAAH/AAAB/wAAAf8AAAH/AAAB/wAAAf8AAAH/AAAB/wAAAf8AAAH/AAAB/wAAAf8AA
AH/AAAB/wAAAf8AAAH/AAAB/wAAAf8AAAH/AAAB/wAAAf8AAAH/AAAB/wAAAf8AAAH/AAAB/wAAA
f8AAAH/AAAB/wAAAf8AAAH/AAAB/wAAAf8AAAH/AAAB/wAAAf8AAAH/AAAB/wAAAf8AAAH/AAAB/
wAAAf8AAAH/AAAB/wAAAf8AAAH/AAAB/wAAAf8AAAH/AAAB/wAAAf8AAAH/AAAB/wAAAf8AAAH/A
AAB/wAAAf8AAAH/AAAB/wAAAf8AAAH/AAAB/wAAAf8AAAH/AAAB/wAAAf8AAAH/AAAB/wAAAf8AA
AH/AAAB/wAAAf8AAAH/AAAB/wAAAf8AAAH/AAAB/wAAAf8AAAH/AAAB/wAAAf8AAAH/AAAB/wAAA
f8AAAH/AAAB/wAAAf8AAAH/AAAB/wAAAf8AAAH/AAAB/wAAAf8AAAH/AAAB/wAAAf8AAAH/AAAB/
wAAAf8AAAH/AAAB/wAAAf8AAAH/AAAB/wAAAf8AAAH/AAAB/wAAAf8AAAH/AAAB/wAAAf8AAAH/A
AAB/wAAAf8AAAH/AAAB/wAAAf8AAAH/AAAB/wAAAf8AAAH/AAAB/wAAAf8AAAH/AAAB/wAAAf8AA
AH/AAAB/wAAAf8AAAH/AAAB/wAAAf8AAAH/AAAB/wAAAf8AAAH/AAAB/wAAAf8AAAH/AAAB/wAAA
f8AAAH/AAAB/wAAAf8AAAH/AAAB/wAAAf8AAAH/AAAB/wAAAf8AAAH/AAAB/wAAAf8AAAH/AAAB/
wAAAf8AAAH/AAAB/wAAAf8AAAH/AAAB/wAAAf8AAAH/AAAB/wAAAf8AAAH/AAAB/wAAAf8AAAH/A
AAB/wAAAf8AAAH/AAAB/wAAAf8AAAH/AAAB/wAAAf8AAAH/AAAB/wAAAf8AAAH/AAAB/wAAAf8AA
AH/AAAB/wAAAf8AAAH/AAAB/wAAAf8AAAA==
      </set>
      <set id="src_121" fmt="ptset">
AAAAB3NyY18xMjEAAAAAAAAAAgAAAJYAAAAAAAAAADQuwz43CIiJNcA9KzeHcOo2LsM+OBWj+jaL
z2U4YqU1Nn1n5ziaSF02syG5OMaE/DazIbk4+vLCNs1YnDkWdbE3Df6iOTejKDdwTHU5YWqiN7Zo
ljmJsaE4EujtOacvYThjMQQ5zAyQOKK/azn3Qwo44dN9OhS4DDkaSF06MecnOUo0tDpUTzA5gpgZ
OnqBKTmlnWw6ktvSOc1YnDqq3xg5+mbyOsV+1zoWfm464elWOjIKGjsAsyI6T9Z+OxFW+TpwTHU7
Iw4QOoj+gDs1o/o6mxFXO0kSKTquRIo7XM78OsKYGTtxCFQ616MoO4K0fzruKlM7jMQQOwK7DTuW
xoU7DnSZO6CKuDsZ+bg7qg1hOyUjFzuzBms7L2cVO7u0Fjs4Y2U7w73rOz/wtTvLSzs7RhWTO9IN
YTtKkHQ72D9aO0z/CzvddQI7TYIeO+HPHztL2CI75QjgO0f6ijvnWfo7Qc8fO+ieYTs52PQ76QqD
OzARejvojf87JOGOO+d3dzsYB6U75c18OwpO6zvjlpk69vjEO+ED9jrX/ug73h9nOrtMUjvbTA06
ohuUO9h+bjqURv871w3/OohR7DvVoyh/wAAAf8AAAH/AAAB/wAAAf8AAAH/AAAB/wAAAf8AAAH/A
AAB/wAAAf8AAAH/AAAB/wAAAf8AAAH/AAAB/wAAAf8AAAH/AAAB/wAAAf8AAAH/AAAB/wAAAf8AA
AH/AAAB/wAAAf8AAAH/AAAB/wAAAf8AAAH/AAAB/wAAAf8AAAH/AAAB/wAAAf8AAAH/AAAB/wAAA
f8AAAH/AAAB/wAAAf8AAAH/AAAB/wAAAf8AAAH/AAAB/wAAAf8AAAH/AAAB/wAAAf8AAAH/AAAB/
wAAAf8AAAH/AAAB/wAAAf8AAAH/AAAB/wAAAf8AAAH/AAAB/wAAAf8AAAH/AAAB/wAAAf8AAAH/A
AAB/wAAAf8AAAH/AAAB/wAAAf8AAAH/AAAB/wAAAf8AAAH/AAAB/wAAAf8AAAH/AAAB/wAAAf8AA
AH/AAAB/wAAAf8AAAH/AAAB/wAAAf8AAAH/AAAB/wAAAf8AAAH/AAAB/wAAAf8AAAH/AAAB/wAAA
f8AAAH/AAAB/wAAAf8AAAH/AAAB/wAAAf8AAAH/AAAB/wAAAf8AAAH/AAAB/wAAAf8AAAH/AAAB/
wAAAf8AAAH/AAAB/wAAAf8AAAH/AAAB/wAAAf8AAAH/AAAB/wAAAf8AAAH/AAAB/wAAAf8AAAH/A
AAB/wAAAf8AAAH/AAAB/wAAAf8AAAH/AAAB/wAAAf8AAAH/AAAB/wAAAf8AAAH/AAAB/wAAAf8AA
AH/AAAB/wAAAf8AAAH/AAAB/wAAAf8AAAH/AAAB/wAAAf8AAAH/AAAB/wAAAf8AAAH/AAAB/wAAA
f8AAAH/AAAB/wAAAf8AAAH/AAAB/wAAAf8AAAH/AAAB/wAAAf8AAAH/AAAB/wAAAf8AAAH/AAAB/
wAAAf8AAAH/AAAB/wAAAf8AAAH/AAAB/wAAAf8AAAH/AAAB/wAAAf8AAAH/AAAB/wAAAf8AAAH/A
AAB/wAAAf8AAAH/AAAB/wAAAf8AAAH/AAAA=
      </set>
      <set id="src_19" fmt="ptset">
AAAABnNyY18xOQAAAAAAAAACAAAAlgAAAAAAAAAAtdp0Djen7561wD0rOCjBVbaLz2U4spXqtfSq
8TkLQ5Y2QD0rOUhLXjd7OKk5hvaUOAH60DmxJuk4dKrxOeDe0zi+U9U6DTWoOQw4QDot4A05O7u8
OlI6Kjlynqc6eNT+OZTAyTqQlrw5sJsaOqVgQjnIxbM6uqzaOd8YcTrQSBc58o0tOubPQjoA9Ks6
/lySOgZiCDsK9PE6CmBkOxbpeToMbK47IwVTOgpGLjsu7MA6BXYaOzqFiDn6IQs7RjiGOd+BTDtR
dY45vBMdO1xj8TmSFzY7ZxDLOT6ZvTtxj8U4kujtO3vAGrha/907gwIMuUR4sjuIFvC5rgMBO40y
Ybn/uhg7klEauiqqqzuXb9K6VzXuO5yYX7qCcMc7odFOupfNwTumhyu6qmOrO6q2rrq0Y6s7rPnb
ur1KaTuu9GV/wAAAf8AAAH/AAAB/wAAAf8AAAH/AAAB/wAAAf8AAAH/AAAB/wAAAf8AAAH/AAAB/
wAAAf8AAAH/AAAB/wAAAf8AAAH/AAAB/wAAAf8AAAH/AAAB/wAAAf8AAAH/AAAB/wAAAf8AAAH/A
AAB/wAAAf8AAAH/AAAB/wAAAf8AAAH/AAAB/wAAAf8AAAH/AAAB/wAAAf8AAAH/AAAB/wAAAf8AA
AH/AAAB/wAAAf8AAAH/AAAB/wAAAf8AAAH/AAAB/wAAAf8AAAH/AAAB/wAAAf8AAAH/AAAB/wAAA
f8AAAH/AAAB/wAAAf8AAAH/AAAB/wAAAf8AAAH/AAAB/wAAAf8AAAH/AAAB/wAAAf8AAAH/AAAB/
wAAAf8AAAH/AAAB/wAAAf8AAAH/AAAB/wAAAf8AAAH/AAAB/wAAAf8AAAH/AAAB/wAAAf8AAAH/A
AAB/wAAAf8AAAH/AAAB/wAAAf8AAAH/AAAB/wAAAf8AAAH/AAAB/wAAAf8AAAH/AAAB/wAAAf8AA
AH/AAAB/wAAAf8AAAH/AAAB/wAAAf8AAAH/AAAB/wAAAf8AAAH/AAAB/wAAAf8AAAH/AAAB/wAAA
f8AAAH/AAAB/wAAAf8AAAH/AAAB/wAAAf8AAAH/AAAB/wAAAf8AAAH/AAAB/wAAAf8AAAH/AAAB/
wAAAf8AAAH/AAAB/wAAAf8AAAH/AAAB/wAAAf8AAAH/AAAB/wAAAf8AAAH/AAAB/wAAAf8AAAH/A
AAB/wAAAf8AAAH/AAAB/wAAAf8AAAH/AAAB/wAAAf8AAAH/AAAB/wAAAf8AAAH/AAAB/wAAAf8AA
AH/AAAB/wAAAf8AAAH/AAAB/wAAAf8AAAH/AAAB/wAAAf8AAAH/AAAB/wAAAf8AAAH/AAAB/wAAA
f8AAAH/AAAB/wAAAf8AAAH/AAAB/wAAAf8AAAH/AAAB/wAAAf8AAAH/AAAB/wAAAf8AAAH/AAAB/
wAAAf8AAAH/AAAB/wAAAf8AAAH/AAAB/wAAAf8AAAH/AAAB/wAAAf8AAAH/AAAB/wAAAf8AAAH/A
AAB/wAAAf8AAAH/AAAB/wAAAf8AAAH/AAAB/wAAAf8AAAH/AAAB/wAAAf8AAAH/AAAB/wAAAf8AA
AH/AAAB/wAAAf8AAAH/AAAB/wAAAf8AAAA==
      </set>
      <set id="src_871" fmt="ptset">
AAAAB3NyY184NzEAAAAAAAAAAgAAAJYAAAAAAAAAADZadA428Ex1NiYGSDeUjFs1rsM+OBdHaLbN
WJw4hp8zt7z2TjjHVrO4SPohOQvPZbifeI85OAwEuOUaWjlsecq5FcbuOZIXNrk06Bs5sj6IuVJl
2znWFZO5b+OaOgAIvbmE2NE6GGfEuZC5rzo1E8y5nJqOOlZBQ7mjXLU6fCSXuaTLtTqTED+5oiIi
OqmKT7mawrI6wVkouY4QHDravlS5gCL0OvVQ97ljmeA7CGfEuUDI+jsW3o25HFSnOyXYaLj2Tl87
NPmVuL6ZvTtEJ964mOrWO1M78LicMbM7YfRCuMu1LjtwPSu5D6IRO34DAblPh9o7hZKAuYrwkjuL
XUG5rl7BO5BOGbnBTSQ7kuYPudToGzuVG/1/wAAAf8AAAH/AAAB/wAAAf8AAAH/AAAB/wAAAf8AA
AH/AAAB/wAAAf8AAAH/AAAB/wAAAf8AAAH/AAAB/wAAAf8AAAH/AAAB/wAAAf8AAAH/AAAB/wAAA
f8AAAH/AAAB/wAAAf8AAAH/AAAB/wAAAf8AAAH/AAAB/wAAAf8AAAH/AAAB/wAAAf8AAAH/AAAB/
wAAAf8AAAH/AAAB/wAAAf8AAAH/AAAB/wAAAf8AAAH/AAAB/wAAAf8AAAH/AAAB/wAAAf8AAAH/A
AAB/wAAAf8AAAH/AAAB/wAAAf8AAAH/AAAB/wAAAf8AAAH/AAAB/wAAAf8AAAH/AAAB/wAAAf8AA
AH/AAAB/wAAAf8AAAH/AAAB/wAAAf8AAAH/AAAB/wAAAf8AAAH/AAAB/wAAAf8AAAH/AAAB/wAAA
f8AAAH/AAAB/wAAAf8AAAH/AAAB/wAAAf8AAAH/AAAB/wAAAf8AAAH/AAAB/wAAAf8AAAH/AAAB/
wAAAf8AAAH/AAAB/wAAAf8AAAH/AAAB/wAAAf8AAAH/AAAB/wAAAf8AAAH/AAAB/wAAAf8AAAH/A
AAB/wAAAf8AAAH/AAAB/wAAAf8AAAH/AAAB/wAAAf8AAAH/AAAB/wAAAf8AAAH/AAAB/wAAAf8AA
AH/AAAB/wAAAf8AAAH/AAAB/wAAAf8AAAH/AAAB/wAAAf8AAAH/AAAB/wAAAf8AAAH/AAAB/wAAA
f8AAAH/AAAB/wAAAf8AAAH/AAAB/wAAAf8AAAH/AAAB/wAAAf8AAAH/AAAB/wAAAf8AAAH/AAAB/
wAAAf8AAAH/AAAB/wAAAf8AAAH/AAAB/wAAAf8AAAH/AAAB/wAAAf8AAAH/AAAB/wAAAf8AAAH/A
AAB/wAAAf8AAAH/AAAB/wAAAf8AAAH/AAAB/wAAAf8AAAH/AAAB/wAAAf8AAAH/AAAB/wAAAf8AA
AH/AAAB/wAAAf8AAAH/AAAB/wAAAf8AAAH/AAAB/wAAAf8AAAH/AAAB/wAAAf8AAAH/AAAB/wAAA
f8AAAH/AAAB/wAAAf8AAAH/AAAB/wAAAf8AAAH/AAAB/wAAAf8AAAH/AAAB/wAAAf8AAAH/AAAB/
wAAAf8AAAH/AAAB/wAAAf8AAAH/AAAB/wAAAf8AAAH/AAAB/wAAAf8AAAH/AAAB/wAAAf8AAAH/A
AAB/wAAAf8AAAH/AAAB/wAAAf8AAAH/AAAA=
      </set>
      <set id="src_191" fmt="ptset">
AAAAB3NyY18xOTEAAAAAAAAAAgAAAJYAAAAAAAAAALXEm6Y2yhHAtZ1JUjeB+tC2N4A0OAdw6rYD
Em84XKNLtZ1JUjimBki2N4A0OOUaWrcqZMM5E1HJt6pkwzk2i4m4FruZOVtoubhjvNM5gCL0uJx3
mjmU0kO4wiaBOaoe27jqSow5wn3iuQbCJznc6TO5HHeaOfmVO7kwIMU6CyCiuUQyyjobaLm5WRaH
OiuWmblxqfw6PBMduYJAuDpNRyK5i3gDOmC737mWhys6dDCbuaAnUjqFQay5qFh5OpGlnbmxxDM6
nuhhubuYyDqslAG5xDLKOruHTrnNnoQ6ytZbudahYjrajkW53wb3OuqvCbno24w6+5RpufHeajsG
asW5+dsjOw8sGroBbwA7GFzYugbCJzsh6Va6C8aoOyuqQroQ5WA7NX7XuhZs9Ds/lPW6G1c/O0mK
T7oe0ok7U4zEuh/YrjtddQK6H2/SO2fGHLoduLs7cQ9uuhsGazt5itu6GPMIO34HgroXiaw7gSHo
f8AAAH/AAAB/wAAAf8AAAH/AAAB/wAAAf8AAAH/AAAB/wAAAf8AAAH/AAAB/wAAAf8AAAH/AAAB/
wAAAf8AAAH/AAAB/wAAAf8AAAH/AAAB/wAAAf8AAAH/AAAB/wAAAf8AAAH/AAAB/wAAAf8AAAH/A
AAB/wAAAf8AAAH/AAAB/wAAAf8AAAH/AAAB/wAAAf8AAAH/AAAB/wAAAf8AAAH/AAAB/wAAAf8AA
AH/AAAB/wAAAf8AAAH/AAAB/wAAAf8AAAH/AAAB/wAAAf8AAAH/AAAB/wAAAf8AAAH/AAAB/wAAA
f8AAAH/AAAB/wAAAf8AAAH/AAAB/wAAAf8AAAH/AAAB/wAAAf8AAAH/AAAB/wAAAf8AAAH/AAAB/
wAAAf8AAAH/AAAB/wAAAf8AAAH/AAAB/wAAAf8AAAH/AAAB/wAAAf8AAAH/AAAB/wAAAf8AAAH/A
AAB/wAAAf8AAAH/AAAB/wAAAf8AAAH/AAAB/wAAAf8AAAH/AAAB/wAAAf8AAAH/AAAB/wAAAf8AA
AH/AAAB/wAAAf8AAAH/AAAB/wAAAf8AAAH/AAAB/wAAAf8AAAH/AAAB/wAAAf8AAAH/AAAB/wAAA
f8AAAH/AAAB/wAAAf8AAAH/AAAB/wAAAf8AAAH/AAAB/wAAAf8AAAH/AAAB/wAAAf8AAAH/AAAB/
wAAAf8AAAH/AAAB/wAAAf8AAAH/AAAB/wAAAf8AAAH/AAAB/wAAAf8AAAH/AAAB/wAAAf8AAAH/A
AAB/wAAAf8AAAH/AAAB/wAAAf8AAAH/AAAB/wAAAf8AAAH/AAAB/wAAAf8AAAH/AAAB/wAAAf8AA
AH/AAAB/wAAAf8AAAH/AAAB/wAAAf8AAAH/AAAB/wAAAf8AAAH/AAAB/wAAAf8AAAH/AAAB/wAAA
f8AAAH/AAAB/wAAAf8AAAH/AAAB/wAAAf8AAAH/AAAB/wAAAf8AAAH/AAAB/wAAAf8AAAH/AAAB/
wAAAf8AAAH/AAAB/wAAAf8AAAH/AAAB/wAAAf8AAAH/AAAB/wAAAf8AAAH/AAAB/wAAAf8AAAH/A
AAB/wAAAf8AAAH/AAAB/wAAAf8AAAH/AAAA=
      </set>
      <set id="src_39" fmt="ptset">
AAAABnNyY18zOQAAAAAAAAACAAAAln/AAAB/wAAAf8AAAH/AAAB/wAAAf8AAAH/AAAB/wAAAf8AA
AH/AAAB/wAAAf8AAAH/AAAB/wAAAf8AAAH/AAAB/wAAAf8AAAH/AAAB/wAAAf8AAAH/AAAB/wAAA
f8AAAH/AAAB/wAAAf8AAAH/AAAB/wAAAf8AAAH/AAAB/wAAAf8AAAH/AAAB/wAAAf8AAAH/AAAB/
wAAAf8AAAH/AAAB/wAAAf8AAAH/AAAB/wAAAf8AAAH/AAAB/wAAAf8AAAH/AAAB/wAAAf8AAAH/A
AAB/wAAAf8AAAH/AAAB/wAAAf8AAAH/AAAB/wAAAf8AAAH/AAAB/wAAAf8AAAH/AAAB/wAAAf8AA
AH/AAAB/wAAAf8AAAH/AAAB/wAAAf8AAAH/AAAB/wAAAf8AAAH/AAAB/wAAAf8AAAH/AAAB/wAAA
f8AAAH/AAAB/wAAAf8AAAH/AAAB/wAAAf8AAAH/AAAB/wAAAf8AAAH/AAAB/wAAAf8AAAH/AAAB/
wAAAf8AAAH/AAAB/wAAAf8AAAH/AAAB/wAAAf8AAAH/AAAB/wAAAf8AAAH/AAAB/wAAAf8AAAH/A
AAB/wAAAf8AAAH/AAAB/wAAAf8AAAH/AAAB/wAAAf8AAAH/AAAB/wAAAf8AAAH/AAAB/wAAAf8AA
AH/AAAB/wAAAf8AAAH/AAAB/wAAAf8AAAH/AAAB/wAAAf8AAAH/AAAB/wAAAf8AAAH/AAAB/wAAA
f8AAAH/AAAB/wAAAf8AAAH/AAAB/wAAAf8AAAH/AAAB/wAAAf8AAAH/AAAB/wAAAf8AAAH/AAAB/
wAAAf8AAAH/AAAB/wAAAf8AAAH/AAAB/wAAAf8AAAH/AAAB/wAAAf8AAAH/AAAB/wAAAf8AAAH/A
AAB/wAAAf8AAAH/AAAB/wAAAf8AAAH/AAAB/wAAAf8AAAH/AAAB/wAAAf8AAAH/AAAB/wAAAf8AA
AH/AAAB/wAAAf8AAAH/AAAB/wAAAf8AAAH/AAAB/wAAAf8AAAH/AAAB/wAAAf8AAAH/AAAB/wAAA
f8AAAH/AAAB/wAAAf8AAAH/AAAB/wAAAf8AAAH/AAAB/wAAAf8AAAH/AAAB/wAAAf8AAAH/AAAB/
wAAAf8AAAH/AAAB/wAAAf8AAAH/AAAB/wAAAf8AAAH/AAAB/wAAAf8AAAH/AAAB/wAAAf8AAAH/A
AAB/wAAAf8AAAH/AAAB/wAAAf8AAAH/AAAB/wAAAf8AAAH/AAAB/wAAAf8AAAH/AAAB/wAAAf8AA
AH/AAAB/wAAAf8AAAH/AAAB/wAAAf8AAAH/AAAB/wAAAf8AAAH/AAAB/wAAAf8AAAH/AAAB/wAAA
f8AAAH/AAAB/wAAAf8AAAH/AAAB/wAAAf8AAAH/AAAB/wAAAf8AAAH/AAAB/wAAAf8AAAH/AAAB/
wAAAf8AAAH/AAAB/wAAAf8AAAH/AAAB/wAAAf8AAAH/AAAB/wAAAf8AAAH/AAAB/wAAAf8AAAH/A
AAB/wAAAf8AAAH/AAAB/wAAAf8AAAH/AAAB/wAAAf8AAAH/AAAB/wAAAf8AAAH/AAAB/wAAAf8AA
AH/AAAB/wAAAf8AAAH/AAAB/wAAAf8AAAA==
      </set>
      <set id="src_69" fmt="ptset">
AAAABnNyY182OQAAAAAAAAACAAAAlgAAAAAAAAAAtK7DPjdq1lu2C89lOAor97QLz2U4l9M4tgvP
ZTj8ljC1C89lOTlGljbAPSs5f7oYN5JdHjmmkhc38WQUOdDCbDg1UPc5/tbnOH8LVToZbek4n3iP
Ojduuzi89k46WdbEOOUaWjqAh3E5C4l9OpbaLjkjSzs6r2CHOUDI+jrJik85Yl9NOuUjFzmAi887
APs5OY0J+DsPrP05l3vWOx7HnTmblGk7LksYOZewRDs+I8Y5izIcO049/Dlpvr07Xn+GOSaSFztu
oEo4mbyNO34w4bgKK/c7hqxOuSWdbDuN5Gy5nsnMO5TN5LnwTHU7m17kuiK/azuh3Dq6TduvO6gE
Xrp4Wqg7rg8Fuo7ddTuz6IS6n2cVO7mUI7qsqdk7vu3XurXUCTvEM+K6ufm4O8lFf7q57J07zka5
urT1NzvTMQS6qvlPO9gh3LqbkAs73OGOuodw6jvhgHq6ZKRjO+V5G7o5OXs76PEeuiDKEjvqs+K6
CieYO+xALH/AAAB/wAAAf8AAAH/AAAB/wAAAf8AAAH/AAAB/wAAAf8AAAH/AAAB/wAAAf8AAAH/A
AAB/wAAAf8AAAH/AAAB/wAAAf8AAAH/AAAB/wAAAf8AAAH/AAAB/wAAAf8AAAH/AAAB/wAAAf8AA
AH/AAAB/wAAAf8AAAH/AAAB/wAAAf8AAAH/AAAB/wAAAf8AAAH/AAAB/wAAAf8AAAH/AAAB/wAAA
f8AAAH/AAAB/wAAAf8AAAH/AAAB/wAAAf8AAAH/AAAB/wAAAf8AAAH/AAAB/wAAAf8AAAH/AAAB/
wAAAf8AAAH/AAAB/wAAAf8AAAH/AAAB/wAAAf8AAAH/AAAB/wAAAf8AAAH/AAAB/wAAAf8AAAH/A
AAB/wAAAf8AAAH/AAAB/wAAAf8AAAH/AAAB/wAAAf8AAAH/AAAB/wAAAf8AAAH/AAAB/wAAAf8AA
AH/AAAB/wAAAf8AAAH/AAAB/wAAAf8AAAH/AAAB/wAAAf8AAAH/AAAB/wAAAf8AAAH/AAAB/wAAA
f8AAAH/AAAB/wAAAf8AAAH/AAAB/wAAAf8AAAH/AAAB/wAAAf8AAAH/AAAB/wAAAf8AAAH/AAAB/
wAAAf8AAAH/AAAB/wAAAf8AAAH/AAAB/wAAAf8AAAH/AAAB/wAAAf8AAAH/AAAB/wAAAf8AAAH/A
AAB/wAAAf8AAAH/AAAB/wAAAf8AAAH/AAAB/wAAAf8AAAH/AAAB/wAAAf8AAAH/AAAB/wAAAf8AA
AH/AAAB/wAAAf8AAAH/AAAB/wAAAf8AAAH/AAAB/wAAAf8AAAH/AAAB/wAAAf8AAAH/AAAB/wAAA
f8AAAH/AAAB/wAAAf8AAAH/AAAB/wAAAf8AAAH/AAAB/wAAAf8AAAH/AAAB/wAAAf8AAAH/AAAB/
wAAAf8AAAH/AAAB/wAAAf8AAAH/AAAB/wAAAf8AAAH/AAAB/wAAAf8AAAH/AAAB/wAAAf8AAAH/A
AAB/wAAAf8AAAH/AAAB/wAAAf8AAAH/AAAB/wAAAf8AAAH/AAAB/wAAAf8AAAH/AAAB/wAAAf8AA
AH/AAAB/wAAAf8AAAH/AAAB/wAAAf8AAAA==
      </set>
      <set id="src_1" fmt="ptset">
AAAABXNyY18xAAAAAAAAAAIAAACWAAAAAAAAAAC3G6XjNwMSb7edSVI3raufuAmgJzgsCDG4PGp/
OI24u7hZ6D44yylfuHkJbDkMFU24iaAnOTAgxbigkC45W4usuLuYyDmCdSW459VnOZjH47kJoCc5
rn1WuSCQLjnHrhS5Ol41OeF8HLlXcxk6ABo3uXLkjzoQlry5iaAnOiKCQbmcQy06NSVGua+DezpI
6Ke5xgqmOl2X9rnfpEA6dLxquf2K2zqG6Xm6EEgXOpSiNLolEZ06o8nvujpeNTqz98+6UOVgOsSB
b7pl/Ys61c+runp4bDrof8y6ho25OvwBo7qQlrw7CFHsuprULDsTWoa6peNUOx8nu7qwb2k7Kvt/
urrHETs3WOK6wznBO0PxQbrJul47UL4Ous47zTtdsi260S13O2nHerrSX007dFftutLu7zt6EcC6
0y+PO383wH/AAAB/wAAAf8AAAH/AAAB/wAAAf8AAAH/AAAB/wAAAf8AAAH/AAAB/wAAAf8AAAH/A
AAB/wAAAf8AAAH/AAAB/wAAAf8AAAH/AAAB/wAAAf8AAAH/AAAB/wAAAf8AAAH/AAAB/wAAAf8AA
AH/AAAB/wAAAf8AAAH/AAAB/wAAAf8AAAH/AAAB/wAAAf8AAAH/AAAB/wAAAf8AAAH/AAAB/wAAA
f8AAAH/AAAB/wAAAf8AAAH/AAAB/wAAAf8AAAH/AAAB/wAAAf8AAAH/AAAB/wAAAf8AAAH/AAAB/
wAAAf8AAAH/AAAB/wAAAf8AAAH/AAAB/wAAAf8AAAH/AAAB/wAAAf8AAAH/AAAB/wAAAf8AAAH/A
AAB/wAAAf8AAAH/AAAB/wAAAf8AAAH/AAAB/wAAAf8AAAH/AAAB/wAAAf8AAAH/AAAB/wAAAf8AA
AH/AAAB/wAAAf8AAAH/AAAB/wAAAf8AAAH/AAAB/wAAAf8AAAH/AAAB/wAAAf8AAAH/AAAB/wAAA
f8AAAH/AAAB/wAAAf8AAAH/AAAB/wAAAf8AAAH/AAAB/wAAAf8AAAH/AAAB/wAAAf8AAAH/AAAB/
wAAAf8AAAH/AAAB/wAAAf8AAAH/AAAB/wAAAf8AAAH/AAAB/wAAAf8AAAH/AAAB/wAAAf8AAAH/A
AAB/wAAAf8AAAH/AAAB/wAAAf8AAAH/AAAB/wAAAf8AAAH/AAAB/wAAAf8AAAH/AAAB/wAAAf8AA
AH/AAAB/wAAAf8AAAH/AAAB/wAAAf8AAAH/AAAB/wAAAf8AAAH/AAAB/wAAAf8AAAH/AAAB/wAAA
f8AAAH/AAAB/wAAAf8AAAH/AAAB/wAAAf8AAAH/AAAB/wAAAf8AAAH/AAAB/wAAAf8AAAH/AAAB/
wAAAf8AAAH/AAAB/wAAAf8AAAH/AAAB/wAAAf8AAAH/AAAB/wAAAf8AAAH/AAAB/wAAAf8AAAH/A
AAB/wAAAf8AAAH/AAAB/wAAAf8AAAH/AAAB/wAAAf8AAAH/AAAB/wAAAf8AAAH/AAAB/wAAAf8AA
AH/AAAB/wAAAf8AAAH/AAAB/wAAAf8AAAH/AAAB/wAAAf8AAAH/AAAB/wAAAf8AAAH/AAAB/wAAA
f8AAAH/AAAB/wAAAf8AAAH/AAAB/wAAA
      </set>
      <set id="src_91" fmt="ptset">
AAAABnNyY185MQAAAAAAAAACAAAAlgAAAAAAAAAAtmVgQjdf6ii2N4A0OADjMbTRtxc4hUGsNt7S
iTjgMA83raufOSIQqDggkC45X+ooOGpKjDmR9EI4lRgrObl7BDizZ6E55OXsOM9B8joKg1g46Kce
OiRRYDj+xW06QOMxOQf8uTpfMqc5DOcEOn9Z+jkKCQM6kQhUOPt+kTqi89k4yLQ5OrVIOjh1wo86
x7bRNreANDraTLu4gJ1JOuzipbkWu5k6/2t0uXigkDsIxbO5tNahOxHpVrnzTWo7GuWmuhzgdjsj
meC6QqmTOyxA/bpsv7E7NTbAuoyyljs96vm6o/5dO0alwLq7SiM7Tzk1utML4TtXv4666V6eO1/J
Y7r92X87aC74uwf8uTtwmxq7D5ckO3mrFLsU3S87gW3puxfvnjuGUaa7GOIZO4secrsXbIs7j/7o
uxOIZjuUtMW7DvGqO5kRV7sJ9eY7nMInuwbyWTuexlG7A+3MO6CI/X/AAAB/wAAAf8AAAH/AAAB/
wAAAf8AAAH/AAAB/wAAAf8AAAH/AAAB/wAAAf8AAAH/AAAB/wAAAf8AAAH/AAAB/wAAAf8AAAH/A
AAB/wAAAf8AAAH/AAAB/wAAAf8AAAH/AAAB/wAAAf8AAAH/AAAB/wAAAf8AAAH/AAAB/wAAAf8AA
AH/AAAB/wAAAf8AAAH/AAAB/wAAAf8AAAH/AAAB/wAAAf8AAAH/AAAB/wAAAf8AAAH/AAAB/wAAA
f8AAAH/AAAB/wAAAf8AAAH/AAAB/wAAAf8AAAH/AAAB/wAAAf8AAAH/AAAB/wAAAf8AAAH/AAAB/
wAAAf8AAAH/AAAB/wAAAf8AAAH/AAAB/wAAAf8AAAH/AAAB/wAAAf8AAAH/AAAB/wAAAf8AAAH/A
AAB/wAAAf8AAAH/AAAB/wAAAf8AAAH/AAAB/wAAAf8AAAH/AAAB/wAAAf8AAAH/AAAB/wAAAf8AA
AH/AAAB/wAAAf8AAAH/AAAB/wAAAf8AAAH/AAAB/wAAAf8AAAH/AAAB/wAAAf8AAAH/AAAB/wAAA
f8AAAH/AAAB/wAAAf8AAAH/AAAB/wAAAf8AAAH/AAAB/wAAAf8AAAH/AAAB/wAAAf8AAAH/AAAB/
wAAAf8AAAH/AAAB/wAAAf8AAAH/AAAB/wAAAf8AAAH/AAAB/wAAAf8AAAH/AAAB/wAAAf8AAAH/A
AAB/wAAAf8AAAH/AAAB/wAAAf8AAAH/AAAB/wAAAf8AAAH/AAAB/wAAAf8AAAH/AAAB/wAAAf8AA
AH/AAAB/wAAAf8AAAH/AAAB/wAAAf8AAAH/AAAB/wAAAf8AAAH/AAAB/wAAAf8AAAH/AAAB/wAAA
f8AAAH/AAAB/wAAAf8AAAH/AAAB/wAAAf8AAAH/AAAB/wAAAf8AAAH/AAAB/wAAAf8AAAH/AAAB/
wAAAf8AAAH/AAAB/wAAAf8AAAH/AAAB/wAAAf8AAAH/AAAB/wAAAf8AAAH/AAAB/wAAAf8AAAH/A
AAB/wAAAf8AAAH/AAAB/wAAAf8AAAH/AAAB/wAAAf8AAAH/AAAB/wAAAf8AAAH/AAAB/wAAAf8AA
AH/AAAB/wAAAf8AAAH/AAAB/wAAAf8AAAA==
      </set>
      <set id="src_37" fmt="ptset">
AAAABnNyY18zNwAAAAAAAAACAAAAlgAAAAAAAAAAta7DPjddLxu2WnQON+VgQrcfeI84dcKPt4q3
xjjC+Di3xbNFOQ4hlrgSXR45Pt+kuFPmVTl3ztm4jSzrOZxDLbi29GU5v0iAuPBMdTnlK9S5Gvcg
OghllblApgY6H9iuuXApgjo4use5krR/OlR64bmvlPU6czMzuc9TbDqJx3q5817kOptxdroNjQo6
rjvNuiN27DrBysG6O6GFOtYeT7pV8p8665I6unHnJzsAsPK6hyJFOwv0iLqWFZM7F41QuqVkoDsj
MzO6tVD3Oy7FbbrGUI47OkqMuthwgTtF41S66pB0O1FUyrr8ljA7XPqtuwa9yDtowVW7DhAcO3Tj
vbsUBxo7gImguxiPFjuGxW27GxflO4z3ZrsbZok7kzZ6uxk5ezuZgqq7FAcaO5/LkrsNaP47pXcy
uwXiPDuqkqO7AYqVO61P37r55g87r6ief8AAAH/AAAB/wAAAf8AAAH/AAAB/wAAAf8AAAH/AAAB/
wAAAf8AAAH/AAAB/wAAAf8AAAH/AAAB/wAAAf8AAAH/AAAB/wAAAf8AAAH/AAAB/wAAAf8AAAH/A
AAB/wAAAf8AAAH/AAAB/wAAAf8AAAH/AAAB/wAAAf8AAAH/AAAB/wAAAf8AAAH/AAAB/wAAAf8AA
AH/AAAB/wAAAf8AAAH/AAAB/wAAAf8AAAH/AAAB/wAAAf8AAAH/AAAB/wAAAf8AAAH/AAAB/wAAA
f8AAAH/AAAB/wAAAf8AAAH/AAAB/wAAAf8AAAH/AAAB/wAAAf8AAAH/AAAB/wAAAf8AAAH/AAAB/
wAAAf8AAAH/AAAB/wAAAf8AAAH/AAAB/wAAAf8AAAH/AAAB/wAAAf8AAAH/AAAB/wAAAf8AAAH/A
AAB/wAAAf8AAAH/AAAB/wAAAf8AAAH/AAAB/wAAAf8AAAH/AAAB/wAAAf8AAAH/AAAB/wAAAf8AA
AH/AAAB/wAAAf8AAAH/AAAB/wAAAf8AAAH/AAAB/wAAAf8AAAH/AAAB/wAAAf8AAAH/AAAB/wAAA
f8AAAH/AAAB/wAAAf8AAAH/AAAB/wAAAf8AAAH/AAAB/wAAAf8AAAH/AAAB/wAAAf8AAAH/AAAB/
wAAAf8AAAH/AAAB/wAAAf8AAAH/AAAB/wAAAf8AAAH/AAAB/wAAAf8AAAH/AAAB/wAAAf8AAAH/A
AAB/wAAAf8AAAH/AAAB/wAAAf8AAAH/AAAB/wAAAf8AAAH/AAAB/wAAAf8AAAH/AAAB/wAAAf8AA
AH/AAAB/wAAAf8AAAH/AAAB/wAAAf8AAAH/AAAB/wAAAf8AAAH/AAAB/wAAAf8AAAH/AAAB/wAAA
f8AAAH/AAAB/wAAAf8AAAH/AAAB/wAAAf8AAAH/AAAB/wAAAf8AAAH/AAAB/wAAAf8AAAH/AAAB/
wAAAf8AAAH/AAAB/wAAAf8AAAH/AAAB/wAAAf8AAAH/AAAB/wAAAf8AAAH/AAAB/wAAAf8AAAH/A
AAB/wAAAf8AAAH/AAAB/wAAAf8AAAH/AAAB/wAAAf8AAAH/AAAB/wAAAf8AAAH/AAAB/wAAAf8AA
AH/AAAB/wAAAf8AAAH/AAAB/wAAAf8AAAA==
      </set>
      <set id="src_74" fmt="ptset">
AAAABnNyY183NAAAAAAAAAACAAAAlgAAAAAAAAAAtcSbpjgUI4C10bcXOKBKRra3gDQ5JIXNtt7S
iTmAwD220bcXObVicbcWu5k571fKt6PXCjoV4SW4GF8HOjXuQLh987Y6V7kBuM2ehDp6pB25F/Yr
Oo+zi7lPqs46o3bsuYdfcDq4QHK5q9PDOs315rnULD065H0RugEgXDr7X/y6GlEaOwkAr7o2ehA7
FFFgulSvTzsfm4O6dXPrOyrYi7qK2ro7NfTOuptxdjtBJLq6q6xxO0yCh7q7L+w7WA4zushllTtj
9aC61If9O3AYCLreANI7fJYwuuSBbzuEp6q651JUO4syHLrm9pQ7kcZiuuLQ5TuYkl2621c/O59r
dLrQE6k7pkSKusFHrjutDT66shYeO7Mzv7qidA47uJHRupmYPDu7aSG6kSUXO73tV3/AAAB/wAAA
f8AAAH/AAAB/wAAAf8AAAH/AAAB/wAAAf8AAAH/AAAB/wAAAf8AAAH/AAAB/wAAAf8AAAH/AAAB/
wAAAf8AAAH/AAAB/wAAAf8AAAH/AAAB/wAAAf8AAAH/AAAB/wAAAf8AAAH/AAAB/wAAAf8AAAH/A
AAB/wAAAf8AAAH/AAAB/wAAAf8AAAH/AAAB/wAAAf8AAAH/AAAB/wAAAf8AAAH/AAAB/wAAAf8AA
AH/AAAB/wAAAf8AAAH/AAAB/wAAAf8AAAH/AAAB/wAAAf8AAAH/AAAB/wAAAf8AAAH/AAAB/wAAA
f8AAAH/AAAB/wAAAf8AAAH/AAAB/wAAAf8AAAH/AAAB/wAAAf8AAAH/AAAB/wAAAf8AAAH/AAAB/
wAAAf8AAAH/AAAB/wAAAf8AAAH/AAAB/wAAAf8AAAH/AAAB/wAAAf8AAAH/AAAB/wAAAf8AAAH/A
AAB/wAAAf8AAAH/AAAB/wAAAf8AAAH/AAAB/wAAAf8AAAH/AAAB/wAAAf8AAAH/AAAB/wAAAf8AA
AH/AAAB/wAAAf8AAAH/AAAB/wAAAf8AAAH/AAAB/wAAAf8AAAH/AAAB/wAAAf8AAAH/AAAB/wAAA
f8AAAH/AAAB/wAAAf8AAAH/AAAB/wAAAf8AAAH/AAAB/wAAAf8AAAH/AAAB/wAAAf8AAAH/AAAB/
wAAAf8AAAH/AAAB/wAAAf8AAAH/AAAB/wAAAf8AAAH/AAAB/wAAAf8AAAH/AAAB/wAAAf8AAAH/A
AAB/wAAAf8AAAH/AAAB/wAAAf8AAAH/AAAB/wAAAf8AAAH/AAAB/wAAAf8AAAH/AAAB/wAAAf8AA
AH/AAAB/wAAAf8AAAH/AAAB/wAAAf8AAAH/AAAB/wAAAf8AAAH/AAAB/wAAAf8AAAH/AAAB/wAAA
f8AAAH/AAAB/wAAAf8AAAH/AAAB/wAAAf8AAAH/AAAB/wAAAf8AAAH/AAAB/wAAAf8AAAH/AAAB/
wAAAf8AAAH/AAAB/wAAAf8AAAH/AAAB/wAAAf8AAAH/AAAB/wAAAf8AAAH/AAAB/wAAAf8AAAH/A
AAB/wAAAf8AAAH/AAAB/wAAAf8AAAH/AAAB/wAAAf8AAAH/AAAB/wAAAf8AAAH/AAAB/wAAAf8AA
AH/AAAB/wAAAf8AAAH/AAAB/wAAAf8AAAA==
      </set>
      <set id="src_97" fmt="ptset">
AAAABnNyY185NwAAAAAAAAACAAAAlgAAAAAAAAAAt1/qKDhPh9q35EijONmiV7hoG085YFMDuLZo
ljmwrJS5AOMxOfeI8bkzRK06Il9NuXEeLTpLOtm5oH60OnYId7nO/Ao6kTzCugLvezqoiIm6IFMD
OsCY67o/3Qw62iVpumAEXjr0g566gM1ZOwg8E7qRfks7Fr/3uqIiIjsl1Am6stMVOzUcibrC5r47
RMdXutH0QjtUhc264BXYO2Qwm7rtS4E7c6b7uvksYDuBZ1u7AhCoO4i5r7sHFSo7j8CmuwudJjuW
fD+7D2cVO5zO/LsSgBE7orwluxTUcjuoOeS7Fl2pO60+ZbsXIkU7sblHuxdQJTu14jy7FtouO7mL
Z7sWL8k7vKRjuxVIOju/IkW7FLxqO8B64bsUKsg7wXx5f8AAAH/AAAB/wAAAf8AAAH/AAAB/wAAA
f8AAAH/AAAB/wAAAf8AAAH/AAAB/wAAAf8AAAH/AAAB/wAAAf8AAAH/AAAB/wAAAf8AAAH/AAAB/
wAAAf8AAAH/AAAB/wAAAf8AAAH/AAAB/wAAAf8AAAH/AAAB/wAAAf8AAAH/AAAB/wAAAf8AAAH/A
AAB/wAAAf8AAAH/AAAB/wAAAf8AAAH/AAAB/wAAAf8AAAH/AAAB/wAAAf8AAAH/AAAB/wAAAf8AA
AH/AAAB/wAAAf8AAAH/AAAB/wAAAf8AAAH/AAAB/wAAAf8AAAH/AAAB/wAAAf8AAAH/AAAB/wAAA
f8AAAH/AAAB/wAAAf8AAAH/AAAB/wAAAf8AAAH/AAAB/wAAAf8AAAH/AAAB/wAAAf8AAAH/AAAB/
wAAAf8AAAH/AAAB/wAAAf8AAAH/AAAB/wAAAf8AAAH/AAAB/wAAAf8AAAH/AAAB/wAAAf8AAAH/A
AAB/wAAAf8AAAH/AAAB/wAAAf8AAAH/AAAB/wAAAf8AAAH/AAAB/wAAAf8AAAH/AAAB/wAAAf8AA
AH/AAAB/wAAAf8AAAH/AAAB/wAAAf8AAAH/AAAB/wAAAf8AAAH/AAAB/wAAAf8AAAH/AAAB/wAAA
f8AAAH/AAAB/wAAAf8AAAH/AAAB/wAAAf8AAAH/AAAB/wAAAf8AAAH/AAAB/wAAAf8AAAH/AAAB/
wAAAf8AAAH/AAAB/wAAAf8AAAH/AAAB/wAAAf8AAAH/AAAB/wAAAf8AAAH/AAAB/wAAAf8AAAH/A
AAB/wAAAf8AAAH/AAAB/wAAAf8AAAH/AAAB/wAAAf8AAAH/AAAB/wAAAf8AAAH/AAAB/wAAAf8AA
AH/AAAB/wAAAf8AAAH/AAAB/wAAAf8AAAH/AAAB/wAAAf8AAAH/AAAB/wAAAf8AAAH/AAAB/wAAA
f8AAAH/AAAB/wAAAf8AAAH/AAAB/wAAAf8AAAH/AAAB/wAAAf8AAAH/AAAB/wAAAf8AAAH/AAAB/
wAAAf8AAAH/AAAB/wAAAf8AAAH/AAAB/wAAAf8AAAH/AAAB/wAAAf8AAAH/AAAB/wAAAf8AAAH/A
AAB/wAAAf8AAAH/AAAB/wAAAf8AAAH/AAAB/wAAAf8AAAH/AAAB/wAAAf8AAAH/AAAB/wAAAf8AA
AH/AAAB/wAAAf8AAAH/AAAB/wAAAf8AAAA==
      </set>
      <set id="src_45" fmt="ptset">
AAAABnNyY180NQAAAAAAAAACAAAAlgAAAAAAAAAAt6wIMTf987a4KmTDOIZZS7isCDE5BLXduPt+
kTlVz6u5KFh5OZkwvrlULD05y8aouYJAuDoBvaW5nKwIOiFHrrm6XjU6QkC4ud2X9jpmMfm6A6+4
OoXWOboa7mM6mVgQujXCjzqs2ei6VUyYOsC3gLp2/SI609B9uoylejrm9pS6nuzAOvmMfrqxaHM7
Bj8UusM5wTsPlyS61LxqOxlyR7rmTDA7I5wPuvaufTsuVgS7At4BOzl/Y7sJKjA7RRGduw4usjtQ
qmW7EcQzO1xJursT0H07Z8hLuxSOijty13O7FHRUO32ETbsTWoY7g9pRuxFh5TuIqmW7D1c/O4zK
WLsM7zU7kEAsuwuPXDuSEsa7CksYO5OeJ3/AAAB/wAAAf8AAAH/AAAB/wAAAf8AAAH/AAAB/wAAA
f8AAAH/AAAB/wAAAf8AAAH/AAAB/wAAAf8AAAH/AAAB/wAAAf8AAAH/AAAB/wAAAf8AAAH/AAAB/
wAAAf8AAAH/AAAB/wAAAf8AAAH/AAAB/wAAAf8AAAH/AAAB/wAAAf8AAAH/AAAB/wAAAf8AAAH/A
AAB/wAAAf8AAAH/AAAB/wAAAf8AAAH/AAAB/wAAAf8AAAH/AAAB/wAAAf8AAAH/AAAB/wAAAf8AA
AH/AAAB/wAAAf8AAAH/AAAB/wAAAf8AAAH/AAAB/wAAAf8AAAH/AAAB/wAAAf8AAAH/AAAB/wAAA
f8AAAH/AAAB/wAAAf8AAAH/AAAB/wAAAf8AAAH/AAAB/wAAAf8AAAH/AAAB/wAAAf8AAAH/AAAB/
wAAAf8AAAH/AAAB/wAAAf8AAAH/AAAB/wAAAf8AAAH/AAAB/wAAAf8AAAH/AAAB/wAAAf8AAAH/A
AAB/wAAAf8AAAH/AAAB/wAAAf8AAAH/AAAB/wAAAf8AAAH/AAAB/wAAAf8AAAH/AAAB/wAAAf8AA
AH/AAAB/wAAAf8AAAH/AAAB/wAAAf8AAAH/AAAB/wAAAf8AAAH/AAAB/wAAAf8AAAH/AAAB/wAAA
f8AAAH/AAAB/wAAAf8AAAH/AAAB/wAAAf8AAAH/AAAB/wAAAf8AAAH/AAAB/wAAAf8AAAH/AAAB/
wAAAf8AAAH/AAAB/wAAAf8AAAH/AAAB/wAAAf8AAAH/AAAB/wAAAf8AAAH/AAAB/wAAAf8AAAH/A
AAB/wAAAf8AAAH/AAAB/wAAAf8AAAH/AAAB/wAAAf8AAAH/AAAB/wAAAf8AAAH/AAAB/wAAAf8AA
AH/AAAB/wAAAf8AAAH/AAAB/wAAAf8AAAH/AAAB/wAAAf8AAAH/AAAB/wAAAf8AAAH/AAAB/wAAA
f8AAAH/AAAB/wAAAf8AAAH/AAAB/wAAAf8AAAH/AAAB/wAAAf8AAAH/AAAB/wAAAf8AAAH/AAAB/
wAAAf8AAAH/AAAB/wAAAf8AAAH/AAAB/wAAAf8AAAH/AAAB/wAAAf8AAAH/AAAB/wAAAf8AAAH/A
AAB/wAAAf8AAAH/AAAB/wAAAf8AAAH/AAAB/wAAAf8AAAH/AAAB/wAAAf8AAAH/AAAB/wAAAf8AA
AH/AAAB/wAAAf8AAAH/AAAB/wAAAf8AAAA==
      </set>
      <set id="src_93" fmt="ptset">
AAAABnNyY185MwAAAAAAAAACAAAAlgAAAAAAAAAAtiPXCjbq1lu3AxJvN4H60LeGWUs3/n+Gt/J7
szhI+iG4RJumOIOePriOinI4qU0kuLkjozjTFJ647L+xOQLve7kT3Zg5GQ3KuS7mMjkzrYm5SEte
OU8e/rlmMfk5Z0mXuYAAADl/dDG5i0OWOZAcZrmX9is5oRv9uaZMMDm1y0y5sspYOdCfebm+36Q5
8F3vucvGqDoJ5g+51mz0Oh7JzLnfpEA6NnFTuelEZzpQCuy59Y4iOmxOGboBIFw6hZBRugh/zDqW
dbG6ERnOOqgsyLoa1Cw6u3ozuiWu5jrQQ7i6MspYOuaWdrpCw8o6/a3PulZs9DsK/926bfpEOxd3
d7qE0BQ7JAK7upTJhjswqDa6pxDLOz11Arq61Cw7SlwGutBIFztXNe665qfwO2QP1rr8rAg7cPba
uwjOcDt9w6e7EmF8O4VLgbsaHKw7i8jXux+36TuSZvK7Ixj8O5kIVLsjdLw7n8CmuyDe0zumYgi7
G36RO60DarsTC+E7s3bsuwc4HTu5tgC68ZzgO7/ksbrPDYQ7xhAcuqxnODvLeWG6iuJfO9BRGrpx
3d470vNfuk/NBzvVOnt/wAAAf8AAAH/AAAB/wAAAf8AAAH/AAAB/wAAAf8AAAH/AAAB/wAAAf8AA
AH/AAAB/wAAAf8AAAH/AAAB/wAAAf8AAAH/AAAB/wAAAf8AAAH/AAAB/wAAAf8AAAH/AAAB/wAAA
f8AAAH/AAAB/wAAAf8AAAH/AAAB/wAAAf8AAAH/AAAB/wAAAf8AAAH/AAAB/wAAAf8AAAH/AAAB/
wAAAf8AAAH/AAAB/wAAAf8AAAH/AAAB/wAAAf8AAAH/AAAB/wAAAf8AAAH/AAAB/wAAAf8AAAH/A
AAB/wAAAf8AAAH/AAAB/wAAAf8AAAH/AAAB/wAAAf8AAAH/AAAB/wAAAf8AAAH/AAAB/wAAAf8AA
AH/AAAB/wAAAf8AAAH/AAAB/wAAAf8AAAH/AAAB/wAAAf8AAAH/AAAB/wAAAf8AAAH/AAAB/wAAA
f8AAAH/AAAB/wAAAf8AAAH/AAAB/wAAAf8AAAH/AAAB/wAAAf8AAAH/AAAB/wAAAf8AAAH/AAAB/
wAAAf8AAAH/AAAB/wAAAf8AAAH/AAAB/wAAAf8AAAH/AAAB/wAAAf8AAAH/AAAB/wAAAf8AAAH/A
AAB/wAAAf8AAAH/AAAB/wAAAf8AAAH/AAAB/wAAAf8AAAH/AAAB/wAAAf8AAAH/AAAB/wAAAf8AA
AH/AAAB/wAAAf8AAAH/AAAB/wAAAf8AAAH/AAAB/wAAAf8AAAH/AAAB/wAAAf8AAAH/AAAB/wAAA
f8AAAH/AAAB/wAAAf8AAAH/AAAB/wAAAf8AAAH/AAAB/wAAAf8AAAH/AAAB/wAAAf8AAAH/AAAB/
wAAAf8AAAH/AAAB/wAAAf8AAAH/AAAB/wAAAf8AAAH/AAAB/wAAAf8AAAH/AAAB/wAAAf8AAAH/A
AAB/wAAAf8AAAH/AAAB/wAAAf8AAAH/AAAB/wAAAf8AAAH/AAAB/wAAAf8AAAH/AAAB/wAAAf8AA
AH/AAAB/wAAAf8AAAH/AAAB/wAAAf8AAAA==
      </set>
      <set id="src_411" fmt="ptset">
AAAAB3NyY180MTEAAAAAAAAAAgAAAJYAAAAAAAAAALeMoRw3p++euADjMTgvTw64fwtVOLNnobjG
yuM5D1wpuQfZxTlKV6i5KqqrOYf8ublUCUk5si0OuX1n5znjH4q5lGlnOg2ETbmsyG46LCJoucii
vzpO2Re55YM1OnO2RroCbGg6jgdfuhK0fzqi+Di6JAK7OrmZmro11Ak60MspuklIxjro24y6X8/x
OwBiTrp6VXg7DO2RuoxsrjsZRGe6niPGOyWu5rqyajk7MfITushuUjs+aa263+6GO0pRGrr4DAQ7
Vl/Zuwf6ijtiWu67Ex1bO25I6bsc/ws7ehysuyUCUjuDOcG7Kr5UO4lUyrstlcc7j5pruy1n5zuW
Gwm7KcVKO5zjvbsiyCg7o6kquxg1hTuqnHi7CqQdO7Frurr0+ZU7uANHutFJ3Tu+KCS6rqORO8OC
qrqPPHw7yAh3uny0OTvKZLG6XrSuO8xdTH/AAAB/wAAAf8AAAH/AAAB/wAAAf8AAAH/AAAB/wAAA
f8AAAH/AAAB/wAAAf8AAAH/AAAB/wAAAf8AAAH/AAAB/wAAAf8AAAH/AAAB/wAAAf8AAAH/AAAB/
wAAAf8AAAH/AAAB/wAAAf8AAAH/AAAB/wAAAf8AAAH/AAAB/wAAAf8AAAH/AAAB/wAAAf8AAAH/A
AAB/wAAAf8AAAH/AAAB/wAAAf8AAAH/AAAB/wAAAf8AAAH/AAAB/wAAAf8AAAH/AAAB/wAAAf8AA
AH/AAAB/wAAAf8AAAH/AAAB/wAAAf8AAAH/AAAB/wAAAf8AAAH/AAAB/wAAAf8AAAH/AAAB/wAAA
f8AAAH/AAAB/wAAAf8AAAH/AAAB/wAAAf8AAAH/AAAB/wAAAf8AAAH/AAAB/wAAAf8AAAH/AAAB/
wAAAf8AAAH/AAAB/wAAAf8AAAH/AAAB/wAAAf8AAAH/AAAB/wAAAf8AAAH/AAAB/wAAAf8AAAH/A
AAB/wAAAf8AAAH/AAAB/wAAAf8AAAH/AAAB/wAAAf8AAAH/AAAB/wAAAf8AAAH/AAAB/wAAAf8AA
AH/AAAB/wAAAf8AAAH/AAAB/wAAAf8AAAH/AAAB/wAAAf8AAAH/AAAB/wAAAf8AAAH/AAAB/wAAA
f8AAAH/AAAB/wAAAf8AAAH/AAAB/wAAAf8AAAH/AAAB/wAAAf8AAAH/AAAB/wAAAf8AAAH/AAAB/
wAAAf8AAAH/AAAB/wAAAf8AAAH/AAAB/wAAAf8AAAH/AAAB/wAAAf8AAAH/AAAB/wAAAf8AAAH/A
AAB/wAAAf8AAAH/AAAB/wAAAf8AAAH/AAAB/wAAAf8AAAH/AAAB/wAAAf8AAAH/AAAB/wAAAf8AA
AH/AAAB/wAAAf8AAAH/AAAB/wAAAf8AAAH/AAAB/wAAAf8AAAH/AAAB/wAAAf8AAAH/AAAB/wAAA
f8AAAH/AAAB/wAAAf8AAAH/AAAB/wAAAf8AAAH/AAAB/wAAAf8AAAH/AAAB/wAAAf8AAAH/AAAB/
wAAAf8AAAH/AAAB/wAAAf8AAAH/AAAB/wAAAf8AAAH/AAAB/wAAAf8AAAH/AAAB/wAAAf8AAAH/A
AAB/wAAAf8AAAH/AAAB/wAAAf8AAAH/AAAA=
      </set>
      <set id="src_151" fmt="ptset">
AAAAB3NyY18xNTEAAAAAAAAAAgAAAJYAAAAAAAAAALbU/fQ3UkLnt0spXzfWFZO3t4A0OGXsEbgR
0U44rfGHuDXcxjj4fZy4TnA7OSRi2rhdLxs5UqvCuGvt+jmChp+4bZFoOaEKg7h1wo85xHiyuIMS
bznsaFC4k3S8OgzvwbimTDA6JbejuMcQyzpBXYa47zTXOl3VIbkQlrw6fCSXuTAgxTqNLOu5Weg+
Opz/C7mF8G86rCbHuaiM5zq7t1251JUYOsq3xroEZzg62d+BuiMfijrn5uG6RysCOvUppbpvNNc7
AEpGuo3gDTsFgzW6p0U5OwndUrrDbi87DbrquuG9pTsRZBS7AOvuOxUAI7sRVMo7GGE2uyE0BTsb
8Cq7L9IgOx/UT7s8xj87JACMu0cxkDspBQ27TrHEOy8WQbtSvTw7Njq2u1M5wTs+KlO7T5CXO0dH
aLtHwb47UUnduzul4ztcA9O7K5I6O2d1SLsXoPk7dBQ1uwAnUjuAnmG6yvTxO4ddQbqXZf47jaLi
uk0kLjuTYiu6F9nFO5Zc2LnN8BI7mQCvf8AAAH/AAAB/wAAAf8AAAH/AAAB/wAAAf8AAAH/AAAB/
wAAAf8AAAH/AAAB/wAAAf8AAAH/AAAB/wAAAf8AAAH/AAAB/wAAAf8AAAH/AAAB/wAAAf8AAAH/A
AAB/wAAAf8AAAH/AAAB/wAAAf8AAAH/AAAB/wAAAf8AAAH/AAAB/wAAAf8AAAH/AAAB/wAAAf8AA
AH/AAAB/wAAAf8AAAH/AAAB/wAAAf8AAAH/AAAB/wAAAf8AAAH/AAAB/wAAAf8AAAH/AAAB/wAAA
f8AAAH/AAAB/wAAAf8AAAH/AAAB/wAAAf8AAAH/AAAB/wAAAf8AAAH/AAAB/wAAAf8AAAH/AAAB/
wAAAf8AAAH/AAAB/wAAAf8AAAH/AAAB/wAAAf8AAAH/AAAB/wAAAf8AAAH/AAAB/wAAAf8AAAH/A
AAB/wAAAf8AAAH/AAAB/wAAAf8AAAH/AAAB/wAAAf8AAAH/AAAB/wAAAf8AAAH/AAAB/wAAAf8AA
AH/AAAB/wAAAf8AAAH/AAAB/wAAAf8AAAH/AAAB/wAAAf8AAAH/AAAB/wAAAf8AAAH/AAAB/wAAA
f8AAAH/AAAB/wAAAf8AAAH/AAAB/wAAAf8AAAH/AAAB/wAAAf8AAAH/AAAB/wAAAf8AAAH/AAAB/
wAAAf8AAAH/AAAB/wAAAf8AAAH/AAAB/wAAAf8AAAH/AAAB/wAAAf8AAAH/AAAB/wAAAf8AAAH/A
AAB/wAAAf8AAAH/AAAB/wAAAf8AAAH/AAAB/wAAAf8AAAH/AAAB/wAAAf8AAAH/AAAB/wAAAf8AA
AH/AAAB/wAAAf8AAAH/AAAB/wAAAf8AAAH/AAAB/wAAAf8AAAH/AAAB/wAAAf8AAAH/AAAB/wAAA
f8AAAH/AAAB/wAAAf8AAAH/AAAB/wAAAf8AAAH/AAAB/wAAAf8AAAH/AAAB/wAAAf8AAAH/AAAB/
wAAAf8AAAH/AAAB/wAAAf8AAAH/AAAB/wAAAf8AAAH/AAAB/wAAAf8AAAH/AAAB/wAAAf8AAAH/A
AAB/wAAAf8AAAH/AAAB/wAAAf8AAAH/AAAA=
      </set>
      <set id="src_36" fmt="ptset">
AAAABnNyY18zNgAAAAAAAAACAAAAlgAAAAAAAAAANcSbpjdEm6Y10bcXN9T99DadSVI4ZWBCNreA
NDi5I6M3N4A0OQZZSzdYRNA5Mv7FN4mgJzlkJa83hllLOYznBDeWu5k5qMFVN4MSbznJhfA3ZWBC
Oe1c+zb5CWw6CleotgMSbzoeaa234hllOjPqs7iH/Lk6SGWVuP7FbTpdl/a5UOVgOnHearmf8uU6
g0bcueIZZTqNQsS6GUr1OpfBvrpHRTk6oeT3untkWjqscQ26mg+ROrbwB7q4oJA6wZZTutjH4zrL
+xa6+tQsOtZ6ELsO0ok64LeAuyATqTrq2rq7MLDyOvVz67s/2K47AC3gu0zZ6DsGRaK7Vv0iOw0v
G7tduLs7FSVGu2DlYDsd87a7YGjcOygJ1btb08M7MrAhu1NNajs+B1+7RyR0O0noPrs3S8c7VllL
uyQYkztivTy7DhR7O2+Ql7rr08M7fDYRuriGWTuENhG6g3tKO4oFvLolRgs7jzjvuZ2yLTuThfC5
A5WBO5XHrjf7OKk7l7/Uf8AAAH/AAAB/wAAAf8AAAH/AAAB/wAAAf8AAAH/AAAB/wAAAf8AAAH/A
AAB/wAAAf8AAAH/AAAB/wAAAf8AAAH/AAAB/wAAAf8AAAH/AAAB/wAAAf8AAAH/AAAB/wAAAf8AA
AH/AAAB/wAAAf8AAAH/AAAB/wAAAf8AAAH/AAAB/wAAAf8AAAH/AAAB/wAAAf8AAAH/AAAB/wAAA
f8AAAH/AAAB/wAAAf8AAAH/AAAB/wAAAf8AAAH/AAAB/wAAAf8AAAH/AAAB/wAAAf8AAAH/AAAB/
wAAAf8AAAH/AAAB/wAAAf8AAAH/AAAB/wAAAf8AAAH/AAAB/wAAAf8AAAH/AAAB/wAAAf8AAAH/A
AAB/wAAAf8AAAH/AAAB/wAAAf8AAAH/AAAB/wAAAf8AAAH/AAAB/wAAAf8AAAH/AAAB/wAAAf8AA
AH/AAAB/wAAAf8AAAH/AAAB/wAAAf8AAAH/AAAB/wAAAf8AAAH/AAAB/wAAAf8AAAH/AAAB/wAAA
f8AAAH/AAAB/wAAAf8AAAH/AAAB/wAAAf8AAAH/AAAB/wAAAf8AAAH/AAAB/wAAAf8AAAH/AAAB/
wAAAf8AAAH/AAAB/wAAAf8AAAH/AAAB/wAAAf8AAAH/AAAB/wAAAf8AAAH/AAAB/wAAAf8AAAH/A
AAB/wAAAf8AAAH/AAAB/wAAAf8AAAH/AAAB/wAAAf8AAAH/AAAB/wAAAf8AAAH/AAAB/wAAAf8AA
AH/AAAB/wAAAf8AAAH/AAAB/wAAAf8AAAH/AAAB/wAAAf8AAAH/AAAB/wAAAf8AAAH/AAAB/wAAA
f8AAAH/AAAB/wAAAf8AAAH/AAAB/wAAAf8AAAH/AAAB/wAAAf8AAAH/AAAB/wAAAf8AAAH/AAAB/
wAAAf8AAAH/AAAB/wAAAf8AAAH/AAAB/wAAAf8AAAH/AAAB/wAAAf8AAAH/AAAB/wAAAf8AAAH/A
AAB/wAAAf8AAAH/AAAB/wAAAf8AAAH/AAAB/wAAAf8AAAH/AAAB/wAAAf8AAAH/AAAB/wAAAf8AA
AH/AAAB/wAAAf8AAAH/AAAB/wAAAf8AAAA==
      </set>
      <set id="src_341" fmt="ptset">
AAAAB3NyY18zNDEAAAAAAAAAAgAAAJYAAAAAAAAAALe9yAU3n753uExA/TgaAnW4y7UuOJkwvrkZ
dqY46+36uU+H2jknHee5g2nQOVsi0bmdoLM5jU/fubnj4Dmx+KG515YNOdwo9rnz2Tk6BVMmugjf
6jogJ1K6GHCBOj2K27ooNYU6XeabujfgUzqBE0C6SUjGOpTw2LpbNEs6qdSVum8R4zrAGje6gnDH
OtdLx7qPFkE67sv7up1SDjsDU/i6rcF4Ow+36bq/rP07HCJoutOKlTsok3W66Lz2OzTjvbr+zio7
QP+XuwqxODtMi0S7FkoAO1e0orshrlo7YojOuyzKnjttPDa7N5GuO3eGwrtBee07gNG3u0oT7zuF
noS7UTHWO4o247tWSgA7jmmtu1jmeDuScd67WNlcO5YusrtWAek7mdsju1AK7DudXPu7RuC8O6Dr
7rs6aSE7pIf9uysM+DuoNG67GN/qO6v3z7sGycw7r28AuurYizuyl0e62Cj2O7Q7DbrGq5Q7tb9g
f8AAAH/AAAB/wAAAf8AAAH/AAAB/wAAAf8AAAH/AAAB/wAAAf8AAAH/AAAB/wAAAf8AAAH/AAAB/
wAAAf8AAAH/AAAB/wAAAf8AAAH/AAAB/wAAAf8AAAH/AAAB/wAAAf8AAAH/AAAB/wAAAf8AAAH/A
AAB/wAAAf8AAAH/AAAB/wAAAf8AAAH/AAAB/wAAAf8AAAH/AAAB/wAAAf8AAAH/AAAB/wAAAf8AA
AH/AAAB/wAAAf8AAAH/AAAB/wAAAf8AAAH/AAAB/wAAAf8AAAH/AAAB/wAAAf8AAAH/AAAB/wAAA
f8AAAH/AAAB/wAAAf8AAAH/AAAB/wAAAf8AAAH/AAAB/wAAAf8AAAH/AAAB/wAAAf8AAAH/AAAB/
wAAAf8AAAH/AAAB/wAAAf8AAAH/AAAB/wAAAf8AAAH/AAAB/wAAAf8AAAH/AAAB/wAAAf8AAAH/A
AAB/wAAAf8AAAH/AAAB/wAAAf8AAAH/AAAB/wAAAf8AAAH/AAAB/wAAAf8AAAH/AAAB/wAAAf8AA
AH/AAAB/wAAAf8AAAH/AAAB/wAAAf8AAAH/AAAB/wAAAf8AAAH/AAAB/wAAAf8AAAH/AAAB/wAAA
f8AAAH/AAAB/wAAAf8AAAH/AAAB/wAAAf8AAAH/AAAB/wAAAf8AAAH/AAAB/wAAAf8AAAH/AAAB/
wAAAf8AAAH/AAAB/wAAAf8AAAH/AAAB/wAAAf8AAAH/AAAB/wAAAf8AAAH/AAAB/wAAAf8AAAH/A
AAB/wAAAf8AAAH/AAAB/wAAAf8AAAH/AAAB/wAAAf8AAAH/AAAB/wAAAf8AAAH/AAAB/wAAAf8AA
AH/AAAB/wAAAf8AAAH/AAAB/wAAAf8AAAH/AAAB/wAAAf8AAAH/AAAB/wAAAf8AAAH/AAAB/wAAA
f8AAAH/AAAB/wAAAf8AAAH/AAAB/wAAAf8AAAH/AAAB/wAAAf8AAAH/AAAB/wAAAf8AAAH/AAAB/
wAAAf8AAAH/AAAB/wAAAf8AAAH/AAAB/wAAAf8AAAH/AAAB/wAAAf8AAAH/AAAB/wAAAf8AAAH/A
AAB/wAAAf8AAAH/AAAB/wAAAf8AAAH/AAAA=
      </set>
      <set id="src_85" fmt="ptset">
AAAABnNyY184NQAAAAAAAAACAAAAlgAAAAAAAAAAt5ul4zgp++e4Pg3tOK9PDrjOcDs5L7fpuSwI
MTmH/Lm5gGjcOb1wpLmz0H0592X+uevt+joZzge6FeniOjr7f7o6xxE6XMY/umR0VDp+KCS6iV6e
Oo+dsrqj5CY6oJ1JusDr7jqwiaC64A0bOsCQLrsAdfc60CDFuxGJNzrfO2S7Ir08Ou2ehLsztkY6
/Heau0PQfTsFYEK7UojOOwy/sbtfJ7s7FKjBu2jBVTsdB8i7bvnbOyWu5rtxJuk7Lt+ku27FbTs4
hlm7Z3MZO0JHRbtbNno7TDyfu0mTDDtWTDC7MzMzO2CJoLsYUew7an76uvMmGDt0Wh26rmMgO33M
ZLpaKcc7gwlsub8LVTuGan+46lNJO4hCjzj80HE7icEyf8AAAH/AAAB/wAAAf8AAAH/AAAB/wAAA
f8AAAH/AAAB/wAAAf8AAAH/AAAB/wAAAf8AAAH/AAAB/wAAAf8AAAH/AAAB/wAAAf8AAAH/AAAB/
wAAAf8AAAH/AAAB/wAAAf8AAAH/AAAB/wAAAf8AAAH/AAAB/wAAAf8AAAH/AAAB/wAAAf8AAAH/A
AAB/wAAAf8AAAH/AAAB/wAAAf8AAAH/AAAB/wAAAf8AAAH/AAAB/wAAAf8AAAH/AAAB/wAAAf8AA
AH/AAAB/wAAAf8AAAH/AAAB/wAAAf8AAAH/AAAB/wAAAf8AAAH/AAAB/wAAAf8AAAH/AAAB/wAAA
f8AAAH/AAAB/wAAAf8AAAH/AAAB/wAAAf8AAAH/AAAB/wAAAf8AAAH/AAAB/wAAAf8AAAH/AAAB/
wAAAf8AAAH/AAAB/wAAAf8AAAH/AAAB/wAAAf8AAAH/AAAB/wAAAf8AAAH/AAAB/wAAAf8AAAH/A
AAB/wAAAf8AAAH/AAAB/wAAAf8AAAH/AAAB/wAAAf8AAAH/AAAB/wAAAf8AAAH/AAAB/wAAAf8AA
AH/AAAB/wAAAf8AAAH/AAAB/wAAAf8AAAH/AAAB/wAAAf8AAAH/AAAB/wAAAf8AAAH/AAAB/wAAA
f8AAAH/AAAB/wAAAf8AAAH/AAAB/wAAAf8AAAH/AAAB/wAAAf8AAAH/AAAB/wAAAf8AAAH/AAAB/
wAAAf8AAAH/AAAB/wAAAf8AAAH/AAAB/wAAAf8AAAH/AAAB/wAAAf8AAAH/AAAB/wAAAf8AAAH/A
AAB/wAAAf8AAAH/AAAB/wAAAf8AAAH/AAAB/wAAAf8AAAH/AAAB/wAAAf8AAAH/AAAB/wAAAf8AA
AH/AAAB/wAAAf8AAAH/AAAB/wAAAf8AAAH/AAAB/wAAAf8AAAH/AAAB/wAAAf8AAAH/AAAB/wAAA
f8AAAH/AAAB/wAAAf8AAAH/AAAB/wAAAf8AAAH/AAAB/wAAAf8AAAH/AAAB/wAAAf8AAAH/AAAB/
wAAAf8AAAH/AAAB/wAAAf8AAAH/AAAB/wAAAf8AAAH/AAAB/wAAAf8AAAH/AAAB/wAAAf8AAAH/A
AAB/wAAAf8AAAH/AAAB/wAAAf8AAAH/AAAB/wAAAf8AAAH/AAAB/wAAAf8AAAH/AAAB/wAAAf8AA
AH/AAAB/wAAAf8AAAH/AAAB/wAAAf8AAAA==
      </set>
      <set id="src_28" fmt="ptset">
AAAABnNyY18yOAAAAAAAAAACAAAAlgAAAAAAAAAAN0zMzTeSFzY36KceOCyUATh5CWw4tH9AONhE
0DkU0kM5IwVTOVzpMzlqs2g5l9M4OaEtdznFftc501qGOfpVeDoFbV06HBd8OiQlrzo/Apg6RNAU
OmcmpDpnbIs6ilwGOoa1Czqjco06m7L/Or6iejqyiM463Hv5Ost4Azr8OnA65j8UOw71fTsBVMo7
IMbLOxANGzszXLU7Hwb3O0Y6tjsuB187WbYAOzzZ6DttWJw7StQsO4BZkTtXwb47idJmO2OcDzuT
ED87bdl/O5utiTt2JN07o8EyO3zGPzurXuQ7gK2sO7JfTTuB3mo7uLiYO4H75zu+i4k7gQ/5O8O0
Fjt9+kQ7yArsO3fO2TvLves7b7fpO86b7Dtl9v070K7DO1qzaDvSBtQ7TkjpO9LIKDtAxJw70sGb
OzItDjvSO0E7Ir08O9EUWDsUZZU7z6E/OwcM+DvN5ck6/8VKO8z6MzrzEJ07y/Sff8AAAH/AAAB/
wAAAf8AAAH/AAAB/wAAAf8AAAH/AAAB/wAAAf8AAAH/AAAB/wAAAf8AAAH/AAAB/wAAAf8AAAH/A
AAB/wAAAf8AAAH/AAAB/wAAAf8AAAH/AAAB/wAAAf8AAAH/AAAB/wAAAf8AAAH/AAAB/wAAAf8AA
AH/AAAB/wAAAf8AAAH/AAAB/wAAAf8AAAH/AAAB/wAAAf8AAAH/AAAB/wAAAf8AAAH/AAAB/wAAA
f8AAAH/AAAB/wAAAf8AAAH/AAAB/wAAAf8AAAH/AAAB/wAAAf8AAAH/AAAB/wAAAf8AAAH/AAAB/
wAAAf8AAAH/AAAB/wAAAf8AAAH/AAAB/wAAAf8AAAH/AAAB/wAAAf8AAAH/AAAB/wAAAf8AAAH/A
AAB/wAAAf8AAAH/AAAB/wAAAf8AAAH/AAAB/wAAAf8AAAH/AAAB/wAAAf8AAAH/AAAB/wAAAf8AA
AH/AAAB/wAAAf8AAAH/AAAB/wAAAf8AAAH/AAAB/wAAAf8AAAH/AAAB/wAAAf8AAAH/AAAB/wAAA
f8AAAH/AAAB/wAAAf8AAAH/AAAB/wAAAf8AAAH/AAAB/wAAAf8AAAH/AAAB/wAAAf8AAAH/AAAB/
wAAAf8AAAH/AAAB/wAAAf8AAAH/AAAB/wAAAf8AAAH/AAAB/wAAAf8AAAH/AAAB/wAAAf8AAAH/A
AAB/wAAAf8AAAH/AAAB/wAAAf8AAAH/AAAB/wAAAf8AAAH/AAAB/wAAAf8AAAH/AAAB/wAAAf8AA
AH/AAAB/wAAAf8AAAH/AAAB/wAAAf8AAAH/AAAB/wAAAf8AAAH/AAAB/wAAAf8AAAH/AAAB/wAAA
f8AAAH/AAAB/wAAAf8AAAH/AAAB/wAAAf8AAAH/AAAB/wAAAf8AAAH/AAAB/wAAAf8AAAH/AAAB/
wAAAf8AAAH/AAAB/wAAAf8AAAH/AAAB/wAAAf8AAAH/AAAB/wAAAf8AAAH/AAAB/wAAAf8AAAH/A
AAB/wAAAf8AAAH/AAAB/wAAAf8AAAH/AAAB/wAAAf8AAAH/AAAB/wAAAf8AAAH/AAAB/wAAAf8AA
AH/AAAB/wAAAf8AAAH/AAAB/wAAAf8AAAA==
      </set>
      <set id="src_48" fmt="ptset">
AAAABnNyY180OAAAAAAAAAACAAAAlgAAAAAAAAAAOJxUpzjrLb05IlaQOXCSXTmlwGA59GUJOgA9
Kzo7HnI6MKyUOoAEXjpksX46o+iEOoz4fjrJFFg6p/P8Ou7qkDrD6IQ7CvCSOt/C1Tsezio6+qQd
OzMHgjsKZvI7RzpNOxa3OjtbMhw7IXe9O27BDzsqz847gLIKOzKEcDuJbNE7OFQbO5GrFDs8EO47
mWZDOz4DATugjf87PaCzO6cljDs6z847rQwnOzWJwzuyLiY7LcF4O7aVXjsjVic7uieYOxZH0Tu8
9Tc7BuUaO78LVTrqg1g7wFmROsL8ljvAzEE6mEkvO8CUjDpW+MQ7v5GuOgNCfju+QqE5XYZ8O7zd
dTh0Dac7vBIXuKXjVDu7MdZ/wAAAf8AAAH/AAAB/wAAAf8AAAH/AAAB/wAAAf8AAAH/AAAB/wAAA
f8AAAH/AAAB/wAAAf8AAAH/AAAB/wAAAf8AAAH/AAAB/wAAAf8AAAH/AAAB/wAAAf8AAAH/AAAB/
wAAAf8AAAH/AAAB/wAAAf8AAAH/AAAB/wAAAf8AAAH/AAAB/wAAAf8AAAH/AAAB/wAAAf8AAAH/A
AAB/wAAAf8AAAH/AAAB/wAAAf8AAAH/AAAB/wAAAf8AAAH/AAAB/wAAAf8AAAH/AAAB/wAAAf8AA
AH/AAAB/wAAAf8AAAH/AAAB/wAAAf8AAAH/AAAB/wAAAf8AAAH/AAAB/wAAAf8AAAH/AAAB/wAAA
f8AAAH/AAAB/wAAAf8AAAH/AAAB/wAAAf8AAAH/AAAB/wAAAf8AAAH/AAAB/wAAAf8AAAH/AAAB/
wAAAf8AAAH/AAAB/wAAAf8AAAH/AAAB/wAAAf8AAAH/AAAB/wAAAf8AAAH/AAAB/wAAAf8AAAH/A
AAB/wAAAf8AAAH/AAAB/wAAAf8AAAH/AAAB/wAAAf8AAAH/AAAB/wAAAf8AAAH/AAAB/wAAAf8AA
AH/AAAB/wAAAf8AAAH/AAAB/wAAAf8AAAH/AAAB/wAAAf8AAAH/AAAB/wAAAf8AAAH/AAAB/wAAA
f8AAAH/AAAB/wAAAf8AAAH/AAAB/wAAAf8AAAH/AAAB/wAAAf8AAAH/AAAB/wAAAf8AAAH/AAAB/
wAAAf8AAAH/AAAB/wAAAf8AAAH/AAAB/wAAAf8AAAH/AAAB/wAAAf8AAAH/AAAB/wAAAf8AAAH/A
AAB/wAAAf8AAAH/AAAB/wAAAf8AAAH/AAAB/wAAAf8AAAH/AAAB/wAAAf8AAAH/AAAB/wAAAf8AA
AH/AAAB/wAAAf8AAAH/AAAB/wAAAf8AAAH/AAAB/wAAAf8AAAH/AAAB/wAAAf8AAAH/AAAB/wAAA
f8AAAH/AAAB/wAAAf8AAAH/AAAB/wAAAf8AAAH/AAAB/wAAAf8AAAH/AAAB/wAAAf8AAAH/AAAB/
wAAAf8AAAH/AAAB/wAAAf8AAAH/AAAB/wAAAf8AAAH/AAAB/wAAAf8AAAH/AAAB/wAAAf8AAAH/A
AAB/wAAAf8AAAH/AAAB/wAAAf8AAAH/AAAB/wAAAf8AAAH/AAAB/wAAAf8AAAH/AAAB/wAAAf8AA
AH/AAAB/wAAAf8AAAH/AAAB/wAAAf8AAAA==
      </set>
      <set id="src_88" fmt="ptset">
AAAABnNyY184OAAAAAAAAAACAAAAlgAAAAAAAAAANwXNfDa/JYw3dtouN4dw6jfuHTg4El0eOEQP
1jh7OKk4j+f4OLLb0ji3Ok04+U9TOOoEpDkd1SE5DtBaOUOEBzkstvQ5a6gTOUo0tDmNyjU5cLVR
OadjzjmMOEA5xrlqOaK/aznpIXM5uRIpOgdoLTnTfXk6G8jXOezipToyAV46A4zEOkmOrToRK0g6
Y/n+OiAelTqAyPo6LiX1OpDpvzo9M3k6ol9NOkwMkDq1XhI6Wi4mOsli/Tpmkhc63lPVOnIkUTr0
ZQk6e3XUOwX/ujqBrCs7EoRwOoR9ETsfrP06hmIIOy2nQTqHdUg7PFJ3OogFdjtLjdw6h/hbO1sl
ADqILMg7a2aJOojXLTt8A9M6ib/UO4Wr5TqK+mc7jJEAOovYaDuQTio6jLF+O5OXyH/AAAB/wAAA
f8AAAH/AAAB/wAAAf8AAAH/AAAB/wAAAf8AAAH/AAAB/wAAAf8AAAH/AAAB/wAAAf8AAAH/AAAB/
wAAAf8AAAH/AAAB/wAAAf8AAAH/AAAB/wAAAf8AAAH/AAAB/wAAAf8AAAH/AAAB/wAAAf8AAAH/A
AAB/wAAAf8AAAH/AAAB/wAAAf8AAAH/AAAB/wAAAf8AAAH/AAAB/wAAAf8AAAH/AAAB/wAAAf8AA
AH/AAAB/wAAAf8AAAH/AAAB/wAAAf8AAAH/AAAB/wAAAf8AAAH/AAAB/wAAAf8AAAH/AAAB/wAAA
f8AAAH/AAAB/wAAAf8AAAH/AAAB/wAAAf8AAAH/AAAB/wAAAf8AAAH/AAAB/wAAAf8AAAH/AAAB/
wAAAf8AAAH/AAAB/wAAAf8AAAH/AAAB/wAAAf8AAAH/AAAB/wAAAf8AAAH/AAAB/wAAAf8AAAH/A
AAB/wAAAf8AAAH/AAAB/wAAAf8AAAH/AAAB/wAAAf8AAAH/AAAB/wAAAf8AAAH/AAAB/wAAAf8AA
AH/AAAB/wAAAf8AAAH/AAAB/wAAAf8AAAH/AAAB/wAAAf8AAAH/AAAB/wAAAf8AAAH/AAAB/wAAA
f8AAAH/AAAB/wAAAf8AAAH/AAAB/wAAAf8AAAH/AAAB/wAAAf8AAAH/AAAB/wAAAf8AAAH/AAAB/
wAAAf8AAAH/AAAB/wAAAf8AAAH/AAAB/wAAAf8AAAH/AAAB/wAAAf8AAAH/AAAB/wAAAf8AAAH/A
AAB/wAAAf8AAAH/AAAB/wAAAf8AAAH/AAAB/wAAAf8AAAH/AAAB/wAAAf8AAAH/AAAB/wAAAf8AA
AH/AAAB/wAAAf8AAAH/AAAB/wAAAf8AAAH/AAAB/wAAAf8AAAH/AAAB/wAAAf8AAAH/AAAB/wAAA
f8AAAH/AAAB/wAAAf8AAAH/AAAB/wAAAf8AAAH/AAAB/wAAAf8AAAH/AAAB/wAAAf8AAAH/AAAB/
wAAAf8AAAH/AAAB/wAAAf8AAAH/AAAB/wAAAf8AAAH/AAAB/wAAAf8AAAH/AAAB/wAAAf8AAAH/A
AAB/wAAAf8AAAH/AAAB/wAAAf8AAAH/AAAB/wAAAf8AAAH/AAAB/wAAAf8AAAH/AAAB/wAAAf8AA
AH/AAAB/wAAAf8AAAH/AAAB/wAAAf8AAAA==
      </set>
      <set id="src_49" fmt="ptset">
AAAABnNyY180OQAAAAAAAAACAAAAlgAAAAAAAAAANjmvcjcLQ5Y3BUGsN51JUjdnj384MpXqN9/q
KDiM5wQ4QD0rOMPJ7ziIQqE5AW8AOK3xhzkkP+Y43+ooOUNhEzkIH605arNoOR3VITmKcd45M4qV
OaFh5TlLTFI5t+kQOVzpMznTWoY5bu7vOe801zl+6GE6BtxdOYjf6joXcxk5krR/OitQsTmfZxU6
P8uSOavlPTpXWOI5vU2wOnJ7sznQWZE6iQLeOedJlzqahYg6ASkZOq9cKToSq8I6xxDLOia9yDrh
o246Ps4qOv9v0jpa9yA7EGjcOnsEPDsiVGE6jwTHOzVz6zqh3Do7SXjVOrYvyTteIZY6y3xiO3ML
4TrhTA07hEMtOvc17juPLkk7BrCtO5pKjDsRIos7pT99OxqbYDuwIMU7Iua+O7qZMTsqP6A7xIS2
OzAPSzvNyR07NJdHO9aNuTs30Qg73prUOznWxDvl9v07OgSkO+y8ajs4laQ78tDlOzVVVTv4LeA7
MGsLO/zGPzspm8k8AF1kOyEpGTwB64U7FvjEPAMPKDsLPzc8A8uSOvuqQjwEOVg63ohDPAQ0bjq+
5AM8A9cKOp3q+TwDOB06d9eWPAJUYTozpMw8AS8bOepBzzwAGWU5fKeqO/4r9zkIyhI7/QbUOA9c
KTv8A6R/wAAAf8AAAH/AAAB/wAAAf8AAAH/AAAB/wAAAf8AAAH/AAAB/wAAAf8AAAH/AAAB/wAAA
f8AAAH/AAAB/wAAAf8AAAH/AAAB/wAAAf8AAAH/AAAB/wAAAf8AAAH/AAAB/wAAAf8AAAH/AAAB/
wAAAf8AAAH/AAAB/wAAAf8AAAH/AAAB/wAAAf8AAAH/AAAB/wAAAf8AAAH/AAAB/wAAAf8AAAH/A
AAB/wAAAf8AAAH/AAAB/wAAAf8AAAH/AAAB/wAAAf8AAAH/AAAB/wAAAf8AAAH/AAAB/wAAAf8AA
AH/AAAB/wAAAf8AAAH/AAAB/wAAAf8AAAH/AAAB/wAAAf8AAAH/AAAB/wAAAf8AAAH/AAAB/wAAA
f8AAAH/AAAB/wAAAf8AAAH/AAAB/wAAAf8AAAH/AAAB/wAAAf8AAAH/AAAB/wAAAf8AAAH/AAAB/
wAAAf8AAAH/AAAB/wAAAf8AAAH/AAAB/wAAAf8AAAH/AAAB/wAAAf8AAAH/AAAB/wAAAf8AAAH/A
AAB/wAAAf8AAAH/AAAB/wAAAf8AAAH/AAAB/wAAAf8AAAH/AAAB/wAAAf8AAAH/AAAB/wAAAf8AA
AH/AAAB/wAAAf8AAAH/AAAB/wAAAf8AAAH/AAAB/wAAAf8AAAH/AAAB/wAAAf8AAAH/AAAB/wAAA
f8AAAH/AAAB/wAAAf8AAAH/AAAB/wAAAf8AAAH/AAAB/wAAAf8AAAH/AAAB/wAAAf8AAAH/AAAB/
wAAAf8AAAH/AAAB/wAAAf8AAAH/AAAB/wAAAf8AAAH/AAAB/wAAAf8AAAH/AAAB/wAAAf8AAAH/A
AAB/wAAAf8AAAH/AAAB/wAAAf8AAAH/AAAB/wAAAf8AAAH/AAAB/wAAAf8AAAH/AAAB/wAAAf8AA
AH/AAAB/wAAAf8AAAH/AAAB/wAAAf8AAAA==
      </set>
      <set id="src_38" fmt="ptset">
AAAABnNyY18zOAAAAAAAAAACAAAAlgAAAAAAAAAANK7DPjcAV2I1rsM+N5saFDbI+iE4IRv9N1p0
DjiA4zE3u96wOLiX0zgSXR44/jmeOFPmVTklNJE4hCoNOVN9eTiXAYA5hMdXOKaSFzmlIxc4tvRl
OcgoajjDPh857kAsONVD2zoK43c47ddQOiB+tDkI8WQ6Np0DORqORTpOXsE5LWW4OmmBkjk/1E86
hHiyOVKrwjqWIq45YjxZOqpBzzl0QhU6wNYWOYY2VzrZnfg5ls0TOvRK0jmsgoc7CDNWOca5ajsX
WxE55QjgOyewRDoC5r47OHTfOhQ0+jtJ4+A6JewRO1xL6jo4w4Q7bxzPOkoLMjt/5lU6WWdbO4e8
jTpht6M7i+p/OmlCODuPkzp/wAAAf8AAAH/AAAB/wAAAf8AAAH/AAAB/wAAAf8AAAH/AAAB/wAAA
f8AAAH/AAAB/wAAAf8AAAH/AAAB/wAAAf8AAAH/AAAB/wAAAf8AAAH/AAAB/wAAAf8AAAH/AAAB/
wAAAf8AAAH/AAAB/wAAAf8AAAH/AAAB/wAAAf8AAAH/AAAB/wAAAf8AAAH/AAAB/wAAAf8AAAH/A
AAB/wAAAf8AAAH/AAAB/wAAAf8AAAH/AAAB/wAAAf8AAAH/AAAB/wAAAf8AAAH/AAAB/wAAAf8AA
AH/AAAB/wAAAf8AAAH/AAAB/wAAAf8AAAH/AAAB/wAAAf8AAAH/AAAB/wAAAf8AAAH/AAAB/wAAA
f8AAAH/AAAB/wAAAf8AAAH/AAAB/wAAAf8AAAH/AAAB/wAAAf8AAAH/AAAB/wAAAf8AAAH/AAAB/
wAAAf8AAAH/AAAB/wAAAf8AAAH/AAAB/wAAAf8AAAH/AAAB/wAAAf8AAAH/AAAB/wAAAf8AAAH/A
AAB/wAAAf8AAAH/AAAB/wAAAf8AAAH/AAAB/wAAAf8AAAH/AAAB/wAAAf8AAAH/AAAB/wAAAf8AA
AH/AAAB/wAAAf8AAAH/AAAB/wAAAf8AAAH/AAAB/wAAAf8AAAH/AAAB/wAAAf8AAAH/AAAB/wAAA
f8AAAH/AAAB/wAAAf8AAAH/AAAB/wAAAf8AAAH/AAAB/wAAAf8AAAH/AAAB/wAAAf8AAAH/AAAB/
wAAAf8AAAH/AAAB/wAAAf8AAAH/AAAB/wAAAf8AAAH/AAAB/wAAAf8AAAH/AAAB/wAAAf8AAAH/A
AAB/wAAAf8AAAH/AAAB/wAAAf8AAAH/AAAB/wAAAf8AAAH/AAAB/wAAAf8AAAH/AAAB/wAAAf8AA
AH/AAAB/wAAAf8AAAH/AAAB/wAAAf8AAAH/AAAB/wAAAf8AAAH/AAAB/wAAAf8AAAH/AAAB/wAAA
f8AAAH/AAAB/wAAAf8AAAH/AAAB/wAAAf8AAAH/AAAB/wAAAf8AAAH/AAAB/wAAAf8AAAH/AAAB/
wAAAf8AAAH/AAAB/wAAAf8AAAH/AAAB/wAAAf8AAAH/AAAB/wAAAf8AAAH/AAAB/wAAAf8AAAH/A
AAB/wAAAf8AAAH/AAAB/wAAAf8AAAH/AAAB/wAAAf8AAAH/AAAB/wAAAf8AAAH/AAAB/wAAAf8AA
AH/AAAB/wAAAf8AAAH/AAAB/wAAAf8AAAA==
      </set>
      <set id="src_432" fmt="ptset">
AAAAB3NyY180MzIAAAAAAAAAAgAAAJYAAAAAAAAAALelNJE3gxJvuCaSFzgJoCe4rJQBOJD/l7kD
WFY46xxDuTE4Yzks2ei5Z0mXOW5jILmS+mc5nk92ubT5lTnKIzq53brqOfwb2roGasU6GWUsuh+1
ujo24uu6OqQdOlZs9LpZKAE6eO81uniyCjqPDYS6jNWKOqMfirqeWDM6uJN1urBrCzrPqs66we20
OufIS7rTVic7AKPXuuQUNTsOFHu682NCOxw8n7sAlIw7KvTxuwZ34Ds6cd67CycvO0pRGrsOm+w7
Ws2fuxBtOjtrmMi7EKGoO3yEtrsPHv47hqSpuwvLBjuPBve7Bi/JO5chLbsAJsc7nlEauvNDljuk
mOu66/ZxO6fwTLrkfLM7qsxYf8AAAH/AAAB/wAAAf8AAAH/AAAB/wAAAf8AAAH/AAAB/wAAAf8AA
AH/AAAB/wAAAf8AAAH/AAAB/wAAAf8AAAH/AAAB/wAAAf8AAAH/AAAB/wAAAf8AAAH/AAAB/wAAA
f8AAAH/AAAB/wAAAf8AAAH/AAAB/wAAAf8AAAH/AAAB/wAAAf8AAAH/AAAB/wAAAf8AAAH/AAAB/
wAAAf8AAAH/AAAB/wAAAf8AAAH/AAAB/wAAAf8AAAH/AAAB/wAAAf8AAAH/AAAB/wAAAf8AAAH/A
AAB/wAAAf8AAAH/AAAB/wAAAf8AAAH/AAAB/wAAAf8AAAH/AAAB/wAAAf8AAAH/AAAB/wAAAf8AA
AH/AAAB/wAAAf8AAAH/AAAB/wAAAf8AAAH/AAAB/wAAAf8AAAH/AAAB/wAAAf8AAAH/AAAB/wAAA
f8AAAH/AAAB/wAAAf8AAAH/AAAB/wAAAf8AAAH/AAAB/wAAAf8AAAH/AAAB/wAAAf8AAAH/AAAB/
wAAAf8AAAH/AAAB/wAAAf8AAAH/AAAB/wAAAf8AAAH/AAAB/wAAAf8AAAH/AAAB/wAAAf8AAAH/A
AAB/wAAAf8AAAH/AAAB/wAAAf8AAAH/AAAB/wAAAf8AAAH/AAAB/wAAAf8AAAH/AAAB/wAAAf8AA
AH/AAAB/wAAAf8AAAH/AAAB/wAAAf8AAAH/AAAB/wAAAf8AAAH/AAAB/wAAAf8AAAH/AAAB/wAAA
f8AAAH/AAAB/wAAAf8AAAH/AAAB/wAAAf8AAAH/AAAB/wAAAf8AAAH/AAAB/wAAAf8AAAH/AAAB/
wAAAf8AAAH/AAAB/wAAAf8AAAH/AAAB/wAAAf8AAAH/AAAB/wAAAf8AAAH/AAAB/wAAAf8AAAH/A
AAB/wAAAf8AAAH/AAAB/wAAAf8AAAH/AAAB/wAAAf8AAAH/AAAB/wAAAf8AAAH/AAAB/wAAAf8AA
AH/AAAB/wAAAf8AAAH/AAAB/wAAAf8AAAH/AAAB/wAAAf8AAAH/AAAB/wAAAf8AAAH/AAAB/wAAA
f8AAAH/AAAB/wAAAf8AAAH/AAAB/wAAAf8AAAH/AAAB/wAAAf8AAAH/AAAB/wAAAf8AAAH/AAAB/
wAAAf8AAAH/AAAB/wAAAf8AAAH/AAAB/wAAAf8AAAH/AAAB/wAAAf8AAAH/AAAB/wAAAf8AAAH/A
AAB/wAAAf8AAAH/AAAB/wAAAf8AAAH/AAAA=
      </set>
      <set id="src_101" fmt="ptset">
AAAAB3NyY18xMDEAAAAAAAAAAgAAAJYAAAAAAAAAALbU/fQ29cKPt1G3Fzd/lyS32ETQOAmgJ7gg
kC44W4usuEzMzTibpeO4akqMOM5wO7iAnUk5BllLuIWHlDkj1wq4gkC4OUY/FLh5CWw5a4UfuHXC
jzmJ1JW4a+36OZ19v7h0HyE5tdzGuIZZSznPQfK4nUlSOetQsbi13MY6BW1duM9B8joYRNC42ETQ
OiyLRLjWoWI6RDLKuML4ODpfBve4px3nOn2lEriKcd46jxqguGvt+jqhIFy4R+KCOrQE6rg3gDQ6
yBbwuDeANDrcnu24SylfOvKIzrhqSow7BIFvuJXp4jsQlry4wvg4Ox0BO7j1wo87KkP+uRckdDs3
1We5NkWiO0Yra7lVZs87VLxquXO2Rjtj5Ca5inHeO3MmGLma1Cw7gWUsuaylejuJHRW5u36RO5AO
v7nJWkA7liaBudCuwzuZZma513AvO5wrsX/AAAB/wAAAf8AAAH/AAAB/wAAAf8AAAH/AAAB/wAAA
f8AAAH/AAAB/wAAAf8AAAH/AAAB/wAAAf8AAAH/AAAB/wAAAf8AAAH/AAAB/wAAAf8AAAH/AAAB/
wAAAf8AAAH/AAAB/wAAAf8AAAH/AAAB/wAAAf8AAAH/AAAB/wAAAf8AAAH/AAAB/wAAAf8AAAH/A
AAB/wAAAf8AAAH/AAAB/wAAAf8AAAH/AAAB/wAAAf8AAAH/AAAB/wAAAf8AAAH/AAAB/wAAAf8AA
AH/AAAB/wAAAf8AAAH/AAAB/wAAAf8AAAH/AAAB/wAAAf8AAAH/AAAB/wAAAf8AAAH/AAAB/wAAA
f8AAAH/AAAB/wAAAf8AAAH/AAAB/wAAAf8AAAH/AAAB/wAAAf8AAAH/AAAB/wAAAf8AAAH/AAAB/
wAAAf8AAAH/AAAB/wAAAf8AAAH/AAAB/wAAAf8AAAH/AAAB/wAAAf8AAAH/AAAB/wAAAf8AAAH/A
AAB/wAAAf8AAAH/AAAB/wAAAf8AAAH/AAAB/wAAAf8AAAH/AAAB/wAAAf8AAAH/AAAB/wAAAf8AA
AH/AAAB/wAAAf8AAAH/AAAB/wAAAf8AAAH/AAAB/wAAAf8AAAH/AAAB/wAAAf8AAAH/AAAB/wAAA
f8AAAH/AAAB/wAAAf8AAAH/AAAB/wAAAf8AAAH/AAAB/wAAAf8AAAH/AAAB/wAAAf8AAAH/AAAB/
wAAAf8AAAH/AAAB/wAAAf8AAAH/AAAB/wAAAf8AAAH/AAAB/wAAAf8AAAH/AAAB/wAAAf8AAAH/A
AAB/wAAAf8AAAH/AAAB/wAAAf8AAAH/AAAB/wAAAf8AAAH/AAAB/wAAAf8AAAH/AAAB/wAAAf8AA
AH/AAAB/wAAAf8AAAH/AAAB/wAAAf8AAAH/AAAB/wAAAf8AAAH/AAAB/wAAAf8AAAH/AAAB/wAAA
f8AAAH/AAAB/wAAAf8AAAH/AAAB/wAAAf8AAAH/AAAB/wAAAf8AAAH/AAAB/wAAAf8AAAH/AAAB/
wAAAf8AAAH/AAAB/wAAAf8AAAH/AAAB/wAAAf8AAAH/AAAB/wAAAf8AAAH/AAAB/wAAAf8AAAH/A
AAB/wAAAf8AAAH/AAAB/wAAAf8AAAH/AAAA=
      </set>
      <set id="src_342" fmt="ptset">
AAAAB3NyY18zNDIAAAAAAAAAAgAAAJYAAAAAAAAAALcFzXw2o9cKt4iIiTc+De24B3DqN7DyfLhR
K0g4FruZuIiIiThMzM24qHttOIWHlLjFJ3U4ojOcuN9eWDjH4oK4+ZU7OPJ7s7kKTus5DvNNuRfT
ODkmtQu5JO6pOUY/FLkuwz45ZPdmuTW50jmETQG5OWmKOZs9CLk8sGc5tkWiuUEx1jnT98+5SjS0
OfkJbLlR/P86EdFOuVouJjorULG5XXUCOkmF8LlWFZM6bNnouUEx1jqK2rq5IuJfOqIznLj2Tl86
u/SIuJC5rzrYRNC3hUGsOvb9IjgslAE7C+36OMqdjzsdT985JGLaOy9PDjlfXlg7QeuFOYqDWDtU
0BQ5ncOnO2dY4jmtVD47eUr1ObR/QDuEojQ5te5AO4tKIzm06Bs7jsScObQ5WDuRv9R/wAAAf8AA
AH/AAAB/wAAAf8AAAH/AAAB/wAAAf8AAAH/AAAB/wAAAf8AAAH/AAAB/wAAAf8AAAH/AAAB/wAAA
f8AAAH/AAAB/wAAAf8AAAH/AAAB/wAAAf8AAAH/AAAB/wAAAf8AAAH/AAAB/wAAAf8AAAH/AAAB/
wAAAf8AAAH/AAAB/wAAAf8AAAH/AAAB/wAAAf8AAAH/AAAB/wAAAf8AAAH/AAAB/wAAAf8AAAH/A
AAB/wAAAf8AAAH/AAAB/wAAAf8AAAH/AAAB/wAAAf8AAAH/AAAB/wAAAf8AAAH/AAAB/wAAAf8AA
AH/AAAB/wAAAf8AAAH/AAAB/wAAAf8AAAH/AAAB/wAAAf8AAAH/AAAB/wAAAf8AAAH/AAAB/wAAA
f8AAAH/AAAB/wAAAf8AAAH/AAAB/wAAAf8AAAH/AAAB/wAAAf8AAAH/AAAB/wAAAf8AAAH/AAAB/
wAAAf8AAAH/AAAB/wAAAf8AAAH/AAAB/wAAAf8AAAH/AAAB/wAAAf8AAAH/AAAB/wAAAf8AAAH/A
AAB/wAAAf8AAAH/AAAB/wAAAf8AAAH/AAAB/wAAAf8AAAH/AAAB/wAAAf8AAAH/AAAB/wAAAf8AA
AH/AAAB/wAAAf8AAAH/AAAB/wAAAf8AAAH/AAAB/wAAAf8AAAH/AAAB/wAAAf8AAAH/AAAB/wAAA
f8AAAH/AAAB/wAAAf8AAAH/AAAB/wAAAf8AAAH/AAAB/wAAAf8AAAH/AAAB/wAAAf8AAAH/AAAB/
wAAAf8AAAH/AAAB/wAAAf8AAAH/AAAB/wAAAf8AAAH/AAAB/wAAAf8AAAH/AAAB/wAAAf8AAAH/A
AAB/wAAAf8AAAH/AAAB/wAAAf8AAAH/AAAB/wAAAf8AAAH/AAAB/wAAAf8AAAH/AAAB/wAAAf8AA
AH/AAAB/wAAAf8AAAH/AAAB/wAAAf8AAAH/AAAB/wAAAf8AAAH/AAAB/wAAAf8AAAH/AAAB/wAAA
f8AAAH/AAAB/wAAAf8AAAH/AAAB/wAAAf8AAAH/AAAB/wAAAf8AAAH/AAAB/wAAAf8AAAH/AAAB/
wAAAf8AAAH/AAAB/wAAAf8AAAH/AAAB/wAAAf8AAAH/AAAB/wAAAf8AAAH/AAAB/wAAAf8AAAH/A
AAB/wAAAf8AAAH/AAAB/wAAAf8AAAH/AAAA=
      </set>
      <set id="src_281" fmt="ptset">
AAAAB3NyY18yODEAAAAAAAAAAgAAAJYAAAAAAAAAALXwTHU23+ootodw6jduHTi3H3iPOAOePrdT
5lU4U+ZVt24dODiUjFu3kUV/OMnL2LeX0zg5Bnw/t6GnzTkrwkm3oafNOVhnxLek7qk5hJLpt5sa
FDmgOMy3nmDwObywZ7e73rA52zRLt/baLjn8LVS4KvCSOhEii7hnj386JYM1uJl2pjo8p6q4s62J
OlbejbjHVrM6dFxMuM62IzqKAEa40fz/OpuC77jJy9g6roG1uMWzRTrCrfK4vYIeOtf6iri6O0E6
7wTHuLIKGjsDipW4rR/QOxAIvbikHPI7HRCFuKGnzTsqbYC4lIxbOze20biGnzM7RWj+uGEBxjtT
FJ64NmiWO2CzIrf1NsA7bQUNt6Ri2jt4Nym3YUeuO331w7ciBQI7gZHdf8AAAH/AAAB/wAAAf8AA
AH/AAAB/wAAAf8AAAH/AAAB/wAAAf8AAAH/AAAB/wAAAf8AAAH/AAAB/wAAAf8AAAH/AAAB/wAAA
f8AAAH/AAAB/wAAAf8AAAH/AAAB/wAAAf8AAAH/AAAB/wAAAf8AAAH/AAAB/wAAAf8AAAH/AAAB/
wAAAf8AAAH/AAAB/wAAAf8AAAH/AAAB/wAAAf8AAAH/AAAB/wAAAf8AAAH/AAAB/wAAAf8AAAH/A
AAB/wAAAf8AAAH/AAAB/wAAAf8AAAH/AAAB/wAAAf8AAAH/AAAB/wAAAf8AAAH/AAAB/wAAAf8AA
AH/AAAB/wAAAf8AAAH/AAAB/wAAAf8AAAH/AAAB/wAAAf8AAAH/AAAB/wAAAf8AAAH/AAAB/wAAA
f8AAAH/AAAB/wAAAf8AAAH/AAAB/wAAAf8AAAH/AAAB/wAAAf8AAAH/AAAB/wAAAf8AAAH/AAAB/
wAAAf8AAAH/AAAB/wAAAf8AAAH/AAAB/wAAAf8AAAH/AAAB/wAAAf8AAAH/AAAB/wAAAf8AAAH/A
AAB/wAAAf8AAAH/AAAB/wAAAf8AAAH/AAAB/wAAAf8AAAH/AAAB/wAAAf8AAAH/AAAB/wAAAf8AA
AH/AAAB/wAAAf8AAAH/AAAB/wAAAf8AAAH/AAAB/wAAAf8AAAH/AAAB/wAAAf8AAAH/AAAB/wAAA
f8AAAH/AAAB/wAAAf8AAAH/AAAB/wAAAf8AAAH/AAAB/wAAAf8AAAH/AAAB/wAAAf8AAAH/AAAB/
wAAAf8AAAH/AAAB/wAAAf8AAAH/AAAB/wAAAf8AAAH/AAAB/wAAAf8AAAH/AAAB/wAAAf8AAAH/A
AAB/wAAAf8AAAH/AAAB/wAAAf8AAAH/AAAB/wAAAf8AAAH/AAAB/wAAAf8AAAH/AAAB/wAAAf8AA
AH/AAAB/wAAAf8AAAH/AAAB/wAAAf8AAAH/AAAB/wAAAf8AAAH/AAAB/wAAAf8AAAH/AAAB/wAAA
f8AAAH/AAAB/wAAAf8AAAH/AAAB/wAAAf8AAAH/AAAB/wAAAf8AAAH/AAAB/wAAAf8AAAH/AAAB/
wAAAf8AAAH/AAAB/wAAAf8AAAH/AAAB/wAAAf8AAAH/AAAB/wAAAf8AAAH/AAAB/wAAAf8AAAH/A
AAB/wAAAf8AAAH/AAAB/wAAAf8AAAH/AAAA=
      </set>
      <set id="src_422" fmt="ptset">
AAAAB3NyY180MjIAAAAAAAAAAgAAAJYAAAAAAAAAALdB4Jk3ShHAt8xA/TfSzra4WnQOOE78Crin
Y844oAReuOqQdDjk1HK5HJqOORRpZ7lIBXY5OhhOuXV8qDlkSKO5kujtOYrsNLmp2PQ5pvrzucD9
aDnJy9i51koAOfPHwLnq+U86Evpnuf2cVTowKYK6B7bROlDuHboP5/g6dRPMuhfKezqOMxC6IDAP
OqNyjbop6m06udJmujQn3jrSFza6P2t0OuxoULpMu1M7BAcaulnWxDsSfeK6ZvI2OyHTfbp1fKg7
MX5LuoGnzTtBVvm6iEKhO1GLZ7qPbaM7Ye20upbaLjtyQue6ndDCO4FIxrqlPU47iThjuqx1azuQ
5ni6stvSO5hMdbq34FM7n1NsurvEeTul3d66vlCOO6ufnLq/fgU7sIWIur/VrTuzDq26wBBiO7Ux
YX/AAAB/wAAAf8AAAH/AAAB/wAAAf8AAAH/AAAB/wAAAf8AAAH/AAAB/wAAAf8AAAH/AAAB/wAAA
f8AAAH/AAAB/wAAAf8AAAH/AAAB/wAAAf8AAAH/AAAB/wAAAf8AAAH/AAAB/wAAAf8AAAH/AAAB/
wAAAf8AAAH/AAAB/wAAAf8AAAH/AAAB/wAAAf8AAAH/AAAB/wAAAf8AAAH/AAAB/wAAAf8AAAH/A
AAB/wAAAf8AAAH/AAAB/wAAAf8AAAH/AAAB/wAAAf8AAAH/AAAB/wAAAf8AAAH/AAAB/wAAAf8AA
AH/AAAB/wAAAf8AAAH/AAAB/wAAAf8AAAH/AAAB/wAAAf8AAAH/AAAB/wAAAf8AAAH/AAAB/wAAA
f8AAAH/AAAB/wAAAf8AAAH/AAAB/wAAAf8AAAH/AAAB/wAAAf8AAAH/AAAB/wAAAf8AAAH/AAAB/
wAAAf8AAAH/AAAB/wAAAf8AAAH/AAAB/wAAAf8AAAH/AAAB/wAAAf8AAAH/AAAB/wAAAf8AAAH/A
AAB/wAAAf8AAAH/AAAB/wAAAf8AAAH/AAAB/wAAAf8AAAH/AAAB/wAAAf8AAAH/AAAB/wAAAf8AA
AH/AAAB/wAAAf8AAAH/AAAB/wAAAf8AAAH/AAAB/wAAAf8AAAH/AAAB/wAAAf8AAAH/AAAB/wAAA
f8AAAH/AAAB/wAAAf8AAAH/AAAB/wAAAf8AAAH/AAAB/wAAAf8AAAH/AAAB/wAAAf8AAAH/AAAB/
wAAAf8AAAH/AAAB/wAAAf8AAAH/AAAB/wAAAf8AAAH/AAAB/wAAAf8AAAH/AAAB/wAAAf8AAAH/A
AAB/wAAAf8AAAH/AAAB/wAAAf8AAAH/AAAB/wAAAf8AAAH/AAAB/wAAAf8AAAH/AAAB/wAAAf8AA
AH/AAAB/wAAAf8AAAH/AAAB/wAAAf8AAAH/AAAB/wAAAf8AAAH/AAAB/wAAAf8AAAH/AAAB/wAAA
f8AAAH/AAAB/wAAAf8AAAH/AAAB/wAAAf8AAAH/AAAB/wAAAf8AAAH/AAAB/wAAAf8AAAH/AAAB/
wAAAf8AAAH/AAAB/wAAAf8AAAH/AAAB/wAAAf8AAAH/AAAB/wAAAf8AAAH/AAAB/wAAAf8AAAH/A
AAB/wAAAf8AAAH/AAAB/wAAAf8AAAH/AAAA=
      </set>
      <set id="src_261" fmt="ptset">
AAAAB3NyY18yNjEAAAAAAAAAAgAAAJYAAAAAAAAAALbU/fQ3AFditz4N7TeeYPC34hllOCRi2rgy
leo4g1hWuIFvADjLb0a4qzZ6OREii7ji6xw5Q+zjuQk3TDmAelW5JXp4OaRRYLlBvaU5yS6PuWO8
0znywZu5gaNuOg8weLmVGCs6JyakuakqMDpBDuK5wYk3Ol7bRrnbItE6fksYufvnbTqQtVG6EC3g
OqMWzbolRgs6tvRlujw2ETrLYiu6Vc+rOuFZKLpvGqA6+GNluoRnODsIiIm6kU48OxU7HrqdpRI7
IrjeuqkP+Tswi8+6tEZ0Oz6z87q+0ok7TSq8usfvnjtcEO66z4N7O2sRV7rVP307emBkutgQYjuE
6Bu619v1O4yPorrUlRg7lBZkus6XjTubZXK6xbwCO6JcBrq56D47qQCvuqtDljuvcOq6nK9PO7UJ
srqN+Sw7ufC1uoWw0Du8iuy6fDsqO77adH/AAAB/wAAAf8AAAH/AAAB/wAAAf8AAAH/AAAB/wAAA
f8AAAH/AAAB/wAAAf8AAAH/AAAB/wAAAf8AAAH/AAAB/wAAAf8AAAH/AAAB/wAAAf8AAAH/AAAB/
wAAAf8AAAH/AAAB/wAAAf8AAAH/AAAB/wAAAf8AAAH/AAAB/wAAAf8AAAH/AAAB/wAAAf8AAAH/A
AAB/wAAAf8AAAH/AAAB/wAAAf8AAAH/AAAB/wAAAf8AAAH/AAAB/wAAAf8AAAH/AAAB/wAAAf8AA
AH/AAAB/wAAAf8AAAH/AAAB/wAAAf8AAAH/AAAB/wAAAf8AAAH/AAAB/wAAAf8AAAH/AAAB/wAAA
f8AAAH/AAAB/wAAAf8AAAH/AAAB/wAAAf8AAAH/AAAB/wAAAf8AAAH/AAAB/wAAAf8AAAH/AAAB/
wAAAf8AAAH/AAAB/wAAAf8AAAH/AAAB/wAAAf8AAAH/AAAB/wAAAf8AAAH/AAAB/wAAAf8AAAH/A
AAB/wAAAf8AAAH/AAAB/wAAAf8AAAH/AAAB/wAAAf8AAAH/AAAB/wAAAf8AAAH/AAAB/wAAAf8AA
AH/AAAB/wAAAf8AAAH/AAAB/wAAAf8AAAH/AAAB/wAAAf8AAAH/AAAB/wAAAf8AAAH/AAAB/wAAA
f8AAAH/AAAB/wAAAf8AAAH/AAAB/wAAAf8AAAH/AAAB/wAAAf8AAAH/AAAB/wAAAf8AAAH/AAAB/
wAAAf8AAAH/AAAB/wAAAf8AAAH/AAAB/wAAAf8AAAH/AAAB/wAAAf8AAAH/AAAB/wAAAf8AAAH/A
AAB/wAAAf8AAAH/AAAB/wAAAf8AAAH/AAAB/wAAAf8AAAH/AAAB/wAAAf8AAAH/AAAB/wAAAf8AA
AH/AAAB/wAAAf8AAAH/AAAB/wAAAf8AAAH/AAAB/wAAAf8AAAH/AAAB/wAAAf8AAAH/AAAB/wAAA
f8AAAH/AAAB/wAAAf8AAAH/AAAB/wAAAf8AAAH/AAAB/wAAAf8AAAH/AAAB/wAAAf8AAAH/AAAB/
wAAAf8AAAH/AAAB/wAAAf8AAAH/AAAB/wAAAf8AAAH/AAAB/wAAAf8AAAH/AAAB/wAAAf8AAAH/A
AAB/wAAAf8AAAH/AAAB/wAAAf8AAAH/AAAA=
      </set>
      <set id="src_13" fmt="ptset">
AAAABnNyY18xMwAAAAAAAAACAAAAlgAAAAAAAAAAtjmvcjbq1lu3C89lN31n57eHcOo4CRRYt/ba
LjhWFZO4Ppm9OI8WQbh2Tl84ua9yuJBzyDjmvci4oNYWOQzEELinY845KqqruKxOGTlU2wC4t8Yc
OYMA9bjHVrM5oe20uNvRlDnDuHW4/jmeOexFXLkRIos6C1UPuSP5/jojf6m5Oa9yOj1NsLlT5lU6
W4LvuWoEpDp7QWa5gh3EOo9k5rmQc8g6olaQuZ3Dpzq3R2i5q0f0Os1/77m7DPg65hNjuciRRTsA
gOO51HIkOw8yp7ngUwM7Ht11uefm4TsvZxW57NErO0CoNrnwGAg7UeLIufGHCDtjHVu58MJsO3Jn
frnwsPI7f9giufAFdjuDZr657z8IO4Z9nH/AAAB/wAAAf8AAAH/AAAB/wAAAf8AAAH/AAAB/wAAA
f8AAAH/AAAB/wAAAf8AAAH/AAAB/wAAAf8AAAH/AAAB/wAAAf8AAAH/AAAB/wAAAf8AAAH/AAAB/
wAAAf8AAAH/AAAB/wAAAf8AAAH/AAAB/wAAAf8AAAH/AAAB/wAAAf8AAAH/AAAB/wAAAf8AAAH/A
AAB/wAAAf8AAAH/AAAB/wAAAf8AAAH/AAAB/wAAAf8AAAH/AAAB/wAAAf8AAAH/AAAB/wAAAf8AA
AH/AAAB/wAAAf8AAAH/AAAB/wAAAf8AAAH/AAAB/wAAAf8AAAH/AAAB/wAAAf8AAAH/AAAB/wAAA
f8AAAH/AAAB/wAAAf8AAAH/AAAB/wAAAf8AAAH/AAAB/wAAAf8AAAH/AAAB/wAAAf8AAAH/AAAB/
wAAAf8AAAH/AAAB/wAAAf8AAAH/AAAB/wAAAf8AAAH/AAAB/wAAAf8AAAH/AAAB/wAAAf8AAAH/A
AAB/wAAAf8AAAH/AAAB/wAAAf8AAAH/AAAB/wAAAf8AAAH/AAAB/wAAAf8AAAH/AAAB/wAAAf8AA
AH/AAAB/wAAAf8AAAH/AAAB/wAAAf8AAAH/AAAB/wAAAf8AAAH/AAAB/wAAAf8AAAH/AAAB/wAAA
f8AAAH/AAAB/wAAAf8AAAH/AAAB/wAAAf8AAAH/AAAB/wAAAf8AAAH/AAAB/wAAAf8AAAH/AAAB/
wAAAf8AAAH/AAAB/wAAAf8AAAH/AAAB/wAAAf8AAAH/AAAB/wAAAf8AAAH/AAAB/wAAAf8AAAH/A
AAB/wAAAf8AAAH/AAAB/wAAAf8AAAH/AAAB/wAAAf8AAAH/AAAB/wAAAf8AAAH/AAAB/wAAAf8AA
AH/AAAB/wAAAf8AAAH/AAAB/wAAAf8AAAH/AAAB/wAAAf8AAAH/AAAB/wAAAf8AAAH/AAAB/wAAA
f8AAAH/AAAB/wAAAf8AAAH/AAAB/wAAAf8AAAH/AAAB/wAAAf8AAAH/AAAB/wAAAf8AAAH/AAAB/
wAAAf8AAAH/AAAB/wAAAf8AAAH/AAAB/wAAAf8AAAH/AAAB/wAAAf8AAAH/AAAB/wAAAf8AAAH/A
AAB/wAAAf8AAAH/AAAB/wAAAf8AAAH/AAAB/wAAAf8AAAH/AAAB/wAAAf8AAAH/AAAB/wAAAf8AA
AH/AAAB/wAAAf8AAAH/AAAB/wAAAf8AAAA==
      </set>
      <set id="src_82" fmt="ptset">
AAAABnNyY184MgAAAAAAAAACAAAAlgAAAAAAAAAAtkSbpjbf6ii3EC3gN2ePf7eWu5k4AfrQuAS1
3ThVicO4UbcXOJik77iVGCs40StIuMY/FDkKlNK5ADRuOS/a3bkfvnc5XBd8uT9IgDmFmQ65ZCWv
OZ/P8bmETQE5vbaMuZbwBznd3d65raufOgHGYrnFocs6F/7oudv0iDoxZBS59FOPOk1YnLoGp/A6
bRcTuhG3FzqHpVi6HoPkOpr/3bouFHs6r9Z+ukCdSTrGhPy6VyR0Ot8ljLpxxDM6+ZDduod5pzsK
ORK6l7SiOxiB+7qoWHk7JzpNuri6xzs2VOy6yQ/5O0XLTLrYKpk7VctMuuTQFDtlxL+6708OO3YZ
8br2X9k7gxOGuvkWhzuK4l+698G+O5Jl27rx+KE7maSGuudfcDugZqy625jIO6ZXHLrO96w7q315
usezizuuMSe6wLYLO7B/bn/AAAB/wAAAf8AAAH/AAAB/wAAAf8AAAH/AAAB/wAAAf8AAAH/AAAB/
wAAAf8AAAH/AAAB/wAAAf8AAAH/AAAB/wAAAf8AAAH/AAAB/wAAAf8AAAH/AAAB/wAAAf8AAAH/A
AAB/wAAAf8AAAH/AAAB/wAAAf8AAAH/AAAB/wAAAf8AAAH/AAAB/wAAAf8AAAH/AAAB/wAAAf8AA
AH/AAAB/wAAAf8AAAH/AAAB/wAAAf8AAAH/AAAB/wAAAf8AAAH/AAAB/wAAAf8AAAH/AAAB/wAAA
f8AAAH/AAAB/wAAAf8AAAH/AAAB/wAAAf8AAAH/AAAB/wAAAf8AAAH/AAAB/wAAAf8AAAH/AAAB/
wAAAf8AAAH/AAAB/wAAAf8AAAH/AAAB/wAAAf8AAAH/AAAB/wAAAf8AAAH/AAAB/wAAAf8AAAH/A
AAB/wAAAf8AAAH/AAAB/wAAAf8AAAH/AAAB/wAAAf8AAAH/AAAB/wAAAf8AAAH/AAAB/wAAAf8AA
AH/AAAB/wAAAf8AAAH/AAAB/wAAAf8AAAH/AAAB/wAAAf8AAAH/AAAB/wAAAf8AAAH/AAAB/wAAA
f8AAAH/AAAB/wAAAf8AAAH/AAAB/wAAAf8AAAH/AAAB/wAAAf8AAAH/AAAB/wAAAf8AAAH/AAAB/
wAAAf8AAAH/AAAB/wAAAf8AAAH/AAAB/wAAAf8AAAH/AAAB/wAAAf8AAAH/AAAB/wAAAf8AAAH/A
AAB/wAAAf8AAAH/AAAB/wAAAf8AAAH/AAAB/wAAAf8AAAH/AAAB/wAAAf8AAAH/AAAB/wAAAf8AA
AH/AAAB/wAAAf8AAAH/AAAB/wAAAf8AAAH/AAAB/wAAAf8AAAH/AAAB/wAAAf8AAAH/AAAB/wAAA
f8AAAH/AAAB/wAAAf8AAAH/AAAB/wAAAf8AAAH/AAAB/wAAAf8AAAH/AAAB/wAAAf8AAAH/AAAB/
wAAAf8AAAH/AAAB/wAAAf8AAAH/AAAB/wAAAf8AAAH/AAAB/wAAAf8AAAH/AAAB/wAAAf8AAAH/A
AAB/wAAAf8AAAH/AAAB/wAAAf8AAAH/AAAB/wAAAf8AAAH/AAAB/wAAAf8AAAH/AAAB/wAAAf8AA
AH/AAAB/wAAAf8AAAH/AAAB/wAAAf8AAAA==
      </set>
      <set id="src_391" fmt="ptset">
AAAAB3NyY18zOTEAAAAAAAAAAgAAAJYAAAAAAAAAALaN/qI3IRv9txJdHjeUjFu3xbNFOCRi2rgL
z2U4fNwXuFWJwziy29K4khc2OOqQdLi1UPc5GOrWuNLOtjk9yAW49GUJOWx5yrkEb/U5j6IRuQ5E
ijmuwz65GvcgOdH8/7koe205/GHCuTWW3zoVb4y5RSd1OjDhArlXlg06T38duXKepzpyG5S5iN/q
Oos62bmcIDk6n8LVubQWZDq1ay650CUjOsxbNLnuC7465AK7ugiIiTr9TbC6G8jXOwtMUroxSd07
GHttukfrPzsl8p+6XvV9OzOePrp1SDo7QVb5uoXalztPfx26kEx1O11y07qaIQs7azipuqMj6Tt4
9/K6qyCiO4M0S7qxUpo7iYPBurU2wDuPpVi6tkoAO5V4Sbq0ZQk7mvYIuq8e/jugP1q6p8yqO6T/
3bqfRCE7qRL6upp++jurQIO6lVydO60ySn/AAAB/wAAAf8AAAH/AAAB/wAAAf8AAAH/AAAB/wAAA
f8AAAH/AAAB/wAAAf8AAAH/AAAB/wAAAf8AAAH/AAAB/wAAAf8AAAH/AAAB/wAAAf8AAAH/AAAB/
wAAAf8AAAH/AAAB/wAAAf8AAAH/AAAB/wAAAf8AAAH/AAAB/wAAAf8AAAH/AAAB/wAAAf8AAAH/A
AAB/wAAAf8AAAH/AAAB/wAAAf8AAAH/AAAB/wAAAf8AAAH/AAAB/wAAAf8AAAH/AAAB/wAAAf8AA
AH/AAAB/wAAAf8AAAH/AAAB/wAAAf8AAAH/AAAB/wAAAf8AAAH/AAAB/wAAAf8AAAH/AAAB/wAAA
f8AAAH/AAAB/wAAAf8AAAH/AAAB/wAAAf8AAAH/AAAB/wAAAf8AAAH/AAAB/wAAAf8AAAH/AAAB/
wAAAf8AAAH/AAAB/wAAAf8AAAH/AAAB/wAAAf8AAAH/AAAB/wAAAf8AAAH/AAAB/wAAAf8AAAH/A
AAB/wAAAf8AAAH/AAAB/wAAAf8AAAH/AAAB/wAAAf8AAAH/AAAB/wAAAf8AAAH/AAAB/wAAAf8AA
AH/AAAB/wAAAf8AAAH/AAAB/wAAAf8AAAH/AAAB/wAAAf8AAAH/AAAB/wAAAf8AAAH/AAAB/wAAA
f8AAAH/AAAB/wAAAf8AAAH/AAAB/wAAAf8AAAH/AAAB/wAAAf8AAAH/AAAB/wAAAf8AAAH/AAAB/
wAAAf8AAAH/AAAB/wAAAf8AAAH/AAAB/wAAAf8AAAH/AAAB/wAAAf8AAAH/AAAB/wAAAf8AAAH/A
AAB/wAAAf8AAAH/AAAB/wAAAf8AAAH/AAAB/wAAAf8AAAH/AAAB/wAAAf8AAAH/AAAB/wAAAf8AA
AH/AAAB/wAAAf8AAAH/AAAB/wAAAf8AAAH/AAAB/wAAAf8AAAH/AAAB/wAAAf8AAAH/AAAB/wAAA
f8AAAH/AAAB/wAAAf8AAAH/AAAB/wAAAf8AAAH/AAAB/wAAAf8AAAH/AAAB/wAAAf8AAAH/AAAB/
wAAAf8AAAH/AAAB/wAAAf8AAAH/AAAB/wAAAf8AAAH/AAAB/wAAAf8AAAH/AAAB/wAAAf8AAAH/A
AAB/wAAAf8AAAH/AAAB/wAAAf8AAAH/AAAA=
      </set>
      <set id="src_57" fmt="ptset">
AAAABnNyY181NwAAAAAAAAACAAAAlgAAAAAAAAAAtwMSbzcbpeO3kC3gN5a7mbgEtd04GgJ1uEFU
yjhye7O4aKceOKfvnriNuLs41P30uKFh5TkCQLi4vTw2ORwOv7jWoWI5M2ehuQMSbzlOB1+5FyR0
OW7L+7ku5jI5itq6uUPJ7zmf8uW5WyLRObtkWrlpeNU521c/uXnbIzoAGje5hIFvOhYeT7mPXCk6
MSbpuZzgdjpPdmC5r4N7OnHearnGCqY6i9PDueFHrjqgGje6ABo3OrTw2LoSOio6yufVuicd5zrh
o266P8uSOvl/Y7pbcXY7CRaHunqs2jsWHk+6jdLyOyOVgbqfFBI7MYk3uq/sVzs/vne6wDRuO04h
lrrOy/s7XFBIutul4ztqSoy65WBCO3gDR7rruYw7gqMFuu4UezuJFoe67BVNO49Vm7rkqME7lULE
utfO2Tua2rq6yN7TO5/F1rq4jf87o9FOuq8TzDul8KS6pZixO6fKwX/AAAB/wAAAf8AAAH/AAAB/
wAAAf8AAAH/AAAB/wAAAf8AAAH/AAAB/wAAAf8AAAH/AAAB/wAAAf8AAAH/AAAB/wAAAf8AAAH/A
AAB/wAAAf8AAAH/AAAB/wAAAf8AAAH/AAAB/wAAAf8AAAH/AAAB/wAAAf8AAAH/AAAB/wAAAf8AA
AH/AAAB/wAAAf8AAAH/AAAB/wAAAf8AAAH/AAAB/wAAAf8AAAH/AAAB/wAAAf8AAAH/AAAB/wAAA
f8AAAH/AAAB/wAAAf8AAAH/AAAB/wAAAf8AAAH/AAAB/wAAAf8AAAH/AAAB/wAAAf8AAAH/AAAB/
wAAAf8AAAH/AAAB/wAAAf8AAAH/AAAB/wAAAf8AAAH/AAAB/wAAAf8AAAH/AAAB/wAAAf8AAAH/A
AAB/wAAAf8AAAH/AAAB/wAAAf8AAAH/AAAB/wAAAf8AAAH/AAAB/wAAAf8AAAH/AAAB/wAAAf8AA
AH/AAAB/wAAAf8AAAH/AAAB/wAAAf8AAAH/AAAB/wAAAf8AAAH/AAAB/wAAAf8AAAH/AAAB/wAAA
f8AAAH/AAAB/wAAAf8AAAH/AAAB/wAAAf8AAAH/AAAB/wAAAf8AAAH/AAAB/wAAAf8AAAH/AAAB/
wAAAf8AAAH/AAAB/wAAAf8AAAH/AAAB/wAAAf8AAAH/AAAB/wAAAf8AAAH/AAAB/wAAAf8AAAH/A
AAB/wAAAf8AAAH/AAAB/wAAAf8AAAH/AAAB/wAAAf8AAAH/AAAB/wAAAf8AAAH/AAAB/wAAAf8AA
AH/AAAB/wAAAf8AAAH/AAAB/wAAAf8AAAH/AAAB/wAAAf8AAAH/AAAB/wAAAf8AAAH/AAAB/wAAA
f8AAAH/AAAB/wAAAf8AAAH/AAAB/wAAAf8AAAH/AAAB/wAAAf8AAAH/AAAB/wAAAf8AAAH/AAAB/
wAAAf8AAAH/AAAB/wAAAf8AAAH/AAAB/wAAAf8AAAH/AAAB/wAAAf8AAAH/AAAB/wAAAf8AAAH/A
AAB/wAAAf8AAAH/AAAB/wAAAf8AAAH/AAAB/wAAAf8AAAH/AAAB/wAAAf8AAAH/AAAB/wAAAf8AA
AH/AAAB/wAAAf8AAAH/AAAB/wAAAf8AAAA==
      </set>
      <set id="src_661" fmt="ptset">
AAAAB3NyY182NjEAAAAAAAAAAgAAAJYAAAAAAAAAALa0OVg25WBCt1G3FzeDEm+3wVTKOAmgJ7gi
M5w4XtKJuIJAuDibpeO4raufOMpXqLjXcxk4+36RuQHX3DkVGCu5FyR0OSxxDbklEZ05Qb2luThR
7DlVZs+5TtkXOWXJHblrHEM5dVm0uYfISzmAnUm5nuzAOYbCJ7m3gDQ5jYRNudMmGDmTC+G57mMg
OZfBvroEtd05nk92uhKIzjmkqMG6IFvAOapkw7osv7E5spXqujlYEDm+Qlu6RE0BOcojOrpNT985
2eg+ulSvTznvaUS6WwiaOgS13bpe0ok6E0BPumGwijolyR26YuscOjtKI7pjU/g6UtdzumO80zpt
Dla6ZSvUOoU477pnhsI6lOO9um0ojTqllK+6dpRGOreaa7qBo246yjBVuopkwzrdSVK6ldzGOvCW
vLqje0o7AgW8urL+xTsLwBq6xRGdOxXp4rrYx+M7ICdSuu1c+zsq7mO7AUeuOzY4hrsL5207QfIT
uxXCjztOIZa7HnbJO1si0bsl8G87aJoCuyvg3zt2mtS7L7FbO4KZMbsxTjw7ijBVuzBVMjuSAnW7
LH4oO5oMSrslOO87ok3TuxrhSDuqyli7DULEO7MzM7r5zgc7u6kqutNnoTvEGJO6qIznO8xdZLp+
IZY706a1ujA9KzvaMA+6BaSGO92ZQrm9z0474I2Kf8AAAH/AAAB/wAAAf8AAAH/AAAB/wAAAf8AA
AH/AAAB/wAAAf8AAAH/AAAB/wAAAf8AAAH/AAAB/wAAAf8AAAH/AAAB/wAAAf8AAAH/AAAB/wAAA
f8AAAH/AAAB/wAAAf8AAAH/AAAB/wAAAf8AAAH/AAAB/wAAAf8AAAH/AAAB/wAAAf8AAAH/AAAB/
wAAAf8AAAH/AAAB/wAAAf8AAAH/AAAB/wAAAf8AAAH/AAAB/wAAAf8AAAH/AAAB/wAAAf8AAAH/A
AAB/wAAAf8AAAH/AAAB/wAAAf8AAAH/AAAB/wAAAf8AAAH/AAAB/wAAAf8AAAH/AAAB/wAAAf8AA
AH/AAAB/wAAAf8AAAH/AAAB/wAAAf8AAAH/AAAB/wAAAf8AAAH/AAAB/wAAAf8AAAH/AAAB/wAAA
f8AAAH/AAAB/wAAAf8AAAH/AAAB/wAAAf8AAAH/AAAB/wAAAf8AAAH/AAAB/wAAAf8AAAH/AAAB/
wAAAf8AAAH/AAAB/wAAAf8AAAH/AAAB/wAAAf8AAAH/AAAB/wAAAf8AAAH/AAAB/wAAAf8AAAH/A
AAB/wAAAf8AAAH/AAAB/wAAAf8AAAH/AAAB/wAAAf8AAAH/AAAB/wAAAf8AAAH/AAAB/wAAAf8AA
AH/AAAB/wAAAf8AAAH/AAAB/wAAAf8AAAH/AAAB/wAAAf8AAAH/AAAB/wAAAf8AAAH/AAAB/wAAA
f8AAAH/AAAB/wAAAf8AAAH/AAAB/wAAAf8AAAH/AAAB/wAAAf8AAAH/AAAB/wAAAf8AAAH/AAAB/
wAAAf8AAAH/AAAB/wAAAf8AAAH/AAAB/wAAAf8AAAH/AAAB/wAAAf8AAAH/AAAB/wAAAf8AAAH/A
AAB/wAAAf8AAAH/AAAB/wAAAf8AAAH/AAAA=
      </set>
      <set id="src_552" fmt="ptset">
AAAAB3NyY181NTIAAAAAAAAAAgAAAJYAAAAAAAAAALbPh9o2+zipt1p0DjeB+tC36b69OAKGn7gv
2t04SPohuHfxzTiG5Rq4rfGHOKYGSLjpvr04x5ybuRdHaDjrqBO5PCSXOQY2V7liPFk5HfgVuYSS
6Tk73rC5l9M4OVvRlLmsThk5fwtVucIDjTmVBrG51+1uOamBkrnuC745vzcGugMA9TnXynu6D2Tm
OfLTFbobyNc6CS6Puim2ADocbt26N71fOjIkUbpFkFE6SzrZulN9eTpoARi6YblHOoPfx7pvpm86
lS4Dun9RPTqolaS6iJ5hOr0QhbqS29I60weCup6iejrqU0m6q5aZOwGnzbq5qxQ7DpvsusgbTzsc
iRS61r/3OysThrrlPU47Oi4muvQWZDtJkN27ARv9O1lCOLsIGR87aO0Guw66gTt4fZy7FKrxO4Pj
DrsZMu07i1luuxxSdzuSkYu7HWxFO5mE2bscczw7oDaduxlGljumrWa7FBQ1O6zipbsMtMU7sslA
uwNjQju4V2K68D9aO71y07rWi4k7wh7burpvrzvGLZq6n/C1O8mWDbqHmms7zEP+unUZQjvNqaW6
XhDXO862C3/AAAB/wAAAf8AAAH/AAAB/wAAAf8AAAH/AAAB/wAAAf8AAAH/AAAB/wAAAf8AAAH/A
AAB/wAAAf8AAAH/AAAB/wAAAf8AAAH/AAAB/wAAAf8AAAH/AAAB/wAAAf8AAAH/AAAB/wAAAf8AA
AH/AAAB/wAAAf8AAAH/AAAB/wAAAf8AAAH/AAAB/wAAAf8AAAH/AAAB/wAAAf8AAAH/AAAB/wAAA
f8AAAH/AAAB/wAAAf8AAAH/AAAB/wAAAf8AAAH/AAAB/wAAAf8AAAH/AAAB/wAAAf8AAAH/AAAB/
wAAAf8AAAH/AAAB/wAAAf8AAAH/AAAB/wAAAf8AAAH/AAAB/wAAAf8AAAH/AAAB/wAAAf8AAAH/A
AAB/wAAAf8AAAH/AAAB/wAAAf8AAAH/AAAB/wAAAf8AAAH/AAAB/wAAAf8AAAH/AAAB/wAAAf8AA
AH/AAAB/wAAAf8AAAH/AAAB/wAAAf8AAAH/AAAB/wAAAf8AAAH/AAAB/wAAAf8AAAH/AAAB/wAAA
f8AAAH/AAAB/wAAAf8AAAH/AAAB/wAAAf8AAAH/AAAB/wAAAf8AAAH/AAAB/wAAAf8AAAH/AAAB/
wAAAf8AAAH/AAAB/wAAAf8AAAH/AAAB/wAAAf8AAAH/AAAB/wAAAf8AAAH/AAAB/wAAAf8AAAH/A
AAB/wAAAf8AAAH/AAAB/wAAAf8AAAH/AAAB/wAAAf8AAAH/AAAB/wAAAf8AAAH/AAAB/wAAAf8AA
AH/AAAB/wAAAf8AAAH/AAAB/wAAAf8AAAH/AAAB/wAAAf8AAAH/AAAB/wAAAf8AAAH/AAAB/wAAA
f8AAAH/AAAB/wAAAf8AAAH/AAAB/wAAAf8AAAH/AAAB/wAAAf8AAAH/AAAB/wAAAf8AAAH/AAAB/
wAAAf8AAAH/AAAB/wAAAf8AAAH/AAAB/wAAAf8AAAH/AAAB/wAAAf8AAAH/AAAB/wAAAf8AAAH/A
AAB/wAAAf8AAAH/AAAB/wAAAf8AAAH/AAAA=
      </set>
      <set id="src_531" fmt="ptset">
AAAAB3NyY181MzEAAAAAAAAAAgAAAJYAAAAAAAAAALcIiIk25WBCt43+ojd5CWy3/WfnOAZZS7gs
lAE4UbcXuEu1LjiLQ5a4Z49/OLXcxriBtOg447zTuJO6pDkMFU24qqqrOSfvnrjToG05S/sWuPoh
Czlw2EW5Dq1mOYyylrklNJE5oPkJuT9rdDm36RC5VLgMOc3S8rlzcF455mZmuY4zEDoAaNy5pLo7
Og/FBbm/wtU6IPkJueGNljo13Ma6AwD1Ok5WBLoV2Gg6awIMuikYtjqFrua6O7u8OpgDR7pNWJw6
rGPxulzO/DrDEm+6avCSOtwb2rp4QHI691jiuoJsaDsKZMO6h7+OOxoJA7qNYVk7Kj1xupKAETs6
kqO6l2pcO0si0bqb3rA7W7L/uqCuwztsCDG6pJLpO3vNNrqoOMw7hPxQuqtuLzuLLTG6rRflO45n
FbquKIE7kSJcf8AAAH/AAAB/wAAAf8AAAH/AAAB/wAAAf8AAAH/AAAB/wAAAf8AAAH/AAAB/wAAA
f8AAAH/AAAB/wAAAf8AAAH/AAAB/wAAAf8AAAH/AAAB/wAAAf8AAAH/AAAB/wAAAf8AAAH/AAAB/
wAAAf8AAAH/AAAB/wAAAf8AAAH/AAAB/wAAAf8AAAH/AAAB/wAAAf8AAAH/AAAB/wAAAf8AAAH/A
AAB/wAAAf8AAAH/AAAB/wAAAf8AAAH/AAAB/wAAAf8AAAH/AAAB/wAAAf8AAAH/AAAB/wAAAf8AA
AH/AAAB/wAAAf8AAAH/AAAB/wAAAf8AAAH/AAAB/wAAAf8AAAH/AAAB/wAAAf8AAAH/AAAB/wAAA
f8AAAH/AAAB/wAAAf8AAAH/AAAB/wAAAf8AAAH/AAAB/wAAAf8AAAH/AAAB/wAAAf8AAAH/AAAB/
wAAAf8AAAH/AAAB/wAAAf8AAAH/AAAB/wAAAf8AAAH/AAAB/wAAAf8AAAH/AAAB/wAAAf8AAAH/A
AAB/wAAAf8AAAH/AAAB/wAAAf8AAAH/AAAB/wAAAf8AAAH/AAAB/wAAAf8AAAH/AAAB/wAAAf8AA
AH/AAAB/wAAAf8AAAH/AAAB/wAAAf8AAAH/AAAB/wAAAf8AAAH/AAAB/wAAAf8AAAH/AAAB/wAAA
f8AAAH/AAAB/wAAAf8AAAH/AAAB/wAAAf8AAAH/AAAB/wAAAf8AAAH/AAAB/wAAAf8AAAH/AAAB/
wAAAf8AAAH/AAAB/wAAAf8AAAH/AAAB/wAAAf8AAAH/AAAB/wAAAf8AAAH/AAAB/wAAAf8AAAH/A
AAB/wAAAf8AAAH/AAAB/wAAAf8AAAH/AAAB/wAAAf8AAAH/AAAB/wAAAf8AAAH/AAAB/wAAAf8AA
AH/AAAB/wAAAf8AAAH/AAAB/wAAAf8AAAH/AAAB/wAAAf8AAAH/AAAB/wAAAf8AAAH/AAAB/wAAA
f8AAAH/AAAB/wAAAf8AAAH/AAAB/wAAAf8AAAH/AAAB/wAAAf8AAAH/AAAB/wAAAf8AAAH/AAAB/
wAAAf8AAAH/AAAB/wAAAf8AAAH/AAAB/wAAAf8AAAH/AAAB/wAAAf8AAAH/AAAB/wAAAf8AAAH/A
AAB/wAAAf8AAAH/AAAB/wAAAf8AAAH/AAAA=
      </set>
      <set id="src_331" fmt="ptset">
AAAAB3NyY18zMzEAAAAAAAAAAgAAAJYAAAAAAAAAALbq1ls29cKPt594jzdlYEK4HmDwN/xQSLhr
Yis4U1qGuKBKRjicd5q40+ZVONuLrLj7OKk5FRgruRO6pDk/sVu5KxOGOXAGjrlIKGo5kZzguWMx
BDmraui5g2nQOccQy7mZU7I54XwcubOKlTn9Vm25zl7BOgzMzbnxL6Y6G9pRugvyWToqZMO6ISS6
Ojt+kbo4sgo6TWoWulMdWzpgxJy6baLiOnTw2LqFDT46hckdupPmVTqRTjy6o0J+Op3mm7qy+mc6
rBVNusNPmTq7522604qVOs2ETbrj7OM64bCKuvQNpzr3Zf67Ajf7Owd5p7sKIQs7FDLKuxHIkTsh
j8W7GRRYOy9B8rsf45o7PgDSuyWstztNSVK7KvLCO10HyLsvohE7bS8buzOm+zt9itu7NvRlO4an
8Ls6LiY7jjU/uzzk1DuVTJi7P1n6O5vg37tBmrE7ohLXu0PvEjuny5K7ReElO60RnbtHnso7sgxK
u0hp8zu2tQu7SDwTO7rrHLtGrE47vwb3u0Om+zvDC+G7PvEeO8bZF7s47QY7ypKjuzE4YzvOOIa7
KChqO9GMfrsdr/471JHRuxHCBDvXcxm7BIxbO9nuzLrshuU73Cj2us2aJTveKCS6rAPTO9/8ubqJ
C5s74YKqukhc2Dvi5I+6BHIkO+QA0rmMGas75P9RuRXjVDvldnG3+AkaO+Xarn/AAAB/wAAAf8AA
AH/AAAB/wAAAf8AAAH/AAAB/wAAAf8AAAH/AAAB/wAAAf8AAAH/AAAB/wAAAf8AAAH/AAAB/wAAA
f8AAAH/AAAB/wAAAf8AAAH/AAAB/wAAAf8AAAH/AAAB/wAAAf8AAAH/AAAB/wAAAf8AAAH/AAAB/
wAAAf8AAAH/AAAB/wAAAf8AAAH/AAAB/wAAAf8AAAH/AAAB/wAAAf8AAAH/AAAB/wAAAf8AAAH/A
AAB/wAAAf8AAAH/AAAB/wAAAf8AAAH/AAAB/wAAAf8AAAH/AAAB/wAAAf8AAAH/AAAB/wAAAf8AA
AH/AAAB/wAAAf8AAAH/AAAB/wAAAf8AAAH/AAAB/wAAAf8AAAH/AAAB/wAAAf8AAAH/AAAB/wAAA
f8AAAH/AAAB/wAAAf8AAAH/AAAB/wAAAf8AAAH/AAAB/wAAAf8AAAH/AAAB/wAAAf8AAAH/AAAB/
wAAAf8AAAH/AAAB/wAAAf8AAAH/AAAB/wAAAf8AAAH/AAAB/wAAAf8AAAH/AAAB/wAAAf8AAAH/A
AAB/wAAAf8AAAH/AAAB/wAAAf8AAAH/AAAB/wAAAf8AAAH/AAAB/wAAAf8AAAH/AAAB/wAAAf8AA
AH/AAAB/wAAAf8AAAH/AAAB/wAAAf8AAAH/AAAB/wAAAf8AAAH/AAAB/wAAAf8AAAH/AAAB/wAAA
f8AAAH/AAAB/wAAAf8AAAH/AAAB/wAAAf8AAAH/AAAB/wAAAf8AAAH/AAAB/wAAAf8AAAH/AAAB/
wAAAf8AAAH/AAAB/wAAAf8AAAH/AAAB/wAAAf8AAAH/AAAB/wAAAf8AAAH/AAAB/wAAAf8AAAH/A
AAB/wAAAf8AAAH/AAAB/wAAAf8AAAH/AAAA=
      </set>
      <set id="src_90" fmt="mset">
AAAABnNyY185MAAAAAEAAAADAAAAZT+LicVBljGNQbgxjT+LOPFBltJLQbjSSz+KRslBl3JnQbly
Zz+ItEFBmBE/QboRPz+Ggu9BmK4yQbquMj+DtQtBmUiiQbtIoj+ATWpBmd/zQbvf8z94nvhBmnOM
QbxzjD9vfpVBmwLXQb0C1z9lQuFBm41EQb2NRD9Z9jZBnBJIQb4SSD9No/tBnJFbQb6RWz9AWKZB
nQn+Qb8J/j8yIaNBnXu2Qb97tj8jDU9BneYRQb/mET8TKuhBnkiiQcBIoj8CinhBnqMIQcCjCD7i
eZlBnvTlQcD05T6+psFBnz3oQcE96D6ZwJpBn33HQcF9xz5n2NZBn7RBQcG0QT4aoNpBn+EgQcHh
ID2YToRBoAQ1QcIENbtRKhZBoB1dQcIdXb2mpU9BoCyAQcIsgL4jsdpBoDGNQcIxjb50EQ1BoCyA
QcIsgL6iD4ZBoB1dQcIdXb7JxXtBoAQ1QcIENb7xAkdBn+EgQcHhIL8LzyNBn7RBQcG0Qb8euTpB
n33HQcF9x78xLE1Bnz3oQcE96L9DFblBnvTlQcD05b9UY2VBnqMIQcCjCL9lA9VBnkiiQcBIor90
5jxBneYRQb/mEb+B/UhBnXu2Qb97tr+JGMlBnQn+Qb8J/r+PvnRBnJFbQb6RW7+V55FBnBJIQb4S
SL+bjedBm41EQb2NRL+gq8FBmwLXQb0C17+lO/NBmnOMQbxzjL+pOeBBmd/zQbvf87+soYJBmUii
QbtIor+vb2ZBmK4yQbquMr+xoLhBmBE/QboRP7+zM0BBl3JnQblyZ7+0JWhBltJLQbjSS7+0djtB
ljGNQbgxjb+0JWhBlZDPQbeQz7+zM0BBlPCzQbbws7+xoLhBlFHbQbZR27+vb2ZBk7ToQbW06L+s
oYJBkxp4QbUaeL+pOeBBkoMnQbSDJ7+lO/NBke+OQbPvjr+gq8FBkWBDQbNgQ7+bjedBkNXWQbLV
1r+V55FBkFDSQbJQ0r+PvnRBj9G/QbHRv7+JGMlBj1kcQbFZHL+B/UhBjudkQbDnZL905jxBjn0J
QbB9Cb9lA9VBjhp4QbAaeL9UY2VBjcASQa/AEr9DFblBjW41Qa9uNb8xLE1BjSUyQa8lMr8euTpB
jOVTQa7lU78LzyNBjK7ZQa6u2b7xAkdBjIH6Qa6B+r7JxXtBjF7lQa5e5b6iD4ZBjEW9Qa5Fvb50
EQ1BjDaaQa42mr4jsdpBjDGNQa4xjb2mpU9BjDaaQa42mrtRKhZBjEW9Qa5FvT2YToRBjF7lQa5e
5T4aoNpBjIH6Qa6B+j5n2NZBjK7ZQa6u2T6ZwJpBjOVTQa7lUz6+psFBjSUyQa8lMj7ieZlBjW41
Qa9uNT8CinhBjcASQa/AEj8TKuhBjhp4QbAaeD8jDU9Bjn0JQbB9CT8yIaNBjudkQbDnZD9AWKZB
j1kcQbFZHD9No/tBj9G/QbHRvz9Z9jZBkFDSQbJQ0j9lQuFBkNXWQbLV1j9vfpVBkWBDQbNgQz94
nvhBke+OQbPvjj+ATWpBkoMnQbSDJz+DtQtBkxp4QbUaeD+Ggu9Bk7ToQbW06D+ItEFBlFHbQbZR
2z+KRslBlPCzQbbwsz+LOPFBlZDPQbeQzz+LicVBljGNQbgxjQ==
      </set>
      <set id="src_63" fmt="ptset">
AAAABnNyY182MwAAAAAAAAACAAAAMD3AAABBmVmaPczMzUGZUzM92ZmaQZlrhT3uFHtBmW4UPhR6
4UGZeuE+HXCkQZmeuD4nrhRBmcUfPi4Ue0GZ4Ug+OFHsQZoeuD48KPZBmmPXPlCj10GaqPY+ceuF
QZr64T6KPXFBm0UfPpzMzUGbgAA+szMzQZvXCj7IUexBnCuFPuAAAEGceFI+/1wpQZzMzT8PXClB
nSj2PyGZmkGdeuE/NHrhQZ3FHz9Io9dBnjXDP1x64UGetcM/bmZmQZ8zMz+AeuFBn64UP4j1w0Gg
Qo8/kPXDQaDMzT+W4UhBoWPXP53Cj0GiIUg/oZmaQaLhSD+jCj1Bo6j2P6HrhUGkj1w/n9cKQaV1
wz+aZmZBpmZmP5K4UkGnj1w/iXCkQai9cT95mZpBqe4UP1nrhUGrOFI/N1wpQayXCj8Sj1xBrdwp
PteuFEGvQo8+iuFIQbCcKT4KPXFBseZmu6PXCkGzKPa+EzMzQbReuL6MKPZBtYAAvqzMzUG2EzO+
0RERQbaqqw==
      </set>
      <set id="src_901" fmt="ptset">
AAAAB3NyY185MDEAAAAAAAAAAgAAADU+vMzNQaHu7z6zMzNBohmaPqhR7EGiR64+j1wpQaKMzT5g
AABBoso9PiZmZkGjI9c9yj1xQaNmZj0PXClBo7MzvKPXCkGkIUi9keuFQaSeuL39cKRBpRwpvij1
w0GlrhS+VcKPQaY1w76Ao9dBpsKPvpKPXEGnSj2+m4UfQafzM76mZmZBqJ64vqeuFEGpVHu+nrhS
QanzM76MKPZBqrCkvmZmZkGraPa+I9cKQawrhb2mZmZBrPMzPGFHrkGtvXE99cKPQa5o9j53Cj1B
ryFIPsj1w0GvwAA/EUeuQbBUez9AUexBsPMzP3I9cUGxj1w/kmZmQbIAAD+rMzNBsnrhP8OFH0Gy
8KQ/3HrhQbNXCj/yZmZBs7rhQAMeuEG0MzNAC0euQbSeuEARhR9BtQzNQBSj10G1mZpAFeuFQbY9
cUAT64VBtuPXQA8zM0G3uFJAB0euQbiZmj/5wo9BuXrhP964UkG6cKQ/wCj2QbtwpD+ceuFBvFma
P2a4UkG9VHs/DrhSQb5MzT5HrhRBvzMzvkj1w0HALhS+yMzNQcCszb8UzM1BwSZm
      </set>
      <set id="src_52" fmt="ptset">
AAAABnNyY181MgAAAAAAAAACAAAAMr6bu7xBnPd3vpmZmkGc/M2+kUeuQZ0cKb6LhR9BnUAAvnhR
7EGdh66+VcKPQZ21w741wo9BngKPvhwo9kGeNcO93Cj2QZ5zM72hR65Bnp64vT1wpEGe64W7o9cK
QZ8o9j0zMzNBn3rhPa4Ue0GfxR8+FcKPQaAZmj5TMzNBoF64PorhSEGguFI+qZmaQaEKPT7OuFJB
oWj2Pu4Ue0Gh3Ck/BmZmQaJXCj8VcKRBoso9PyFHrkGjXCk/KuFIQaP64T8zMzNBpKZmPzrhSEGl
WZo/Pwo9QaYj1z9EKPZBpvhSP0a4UkGn49c/SFHsQajHrj9JR65BqcUfP0lHrkGq7hQ/SPXDQawM
zT9HrhRBrUKPP0gAAEGuh64/RmZmQa/Cjz9HCj1BsPCkP0mZmkGyB64/UUeuQbMcKT9WuFJBtCPX
P19cKUG1QAA/Z1wpQbYo9j9wAABBtyuFP3XCj0G4D1w/fhR7QbjzMz+CFHtBubhSP4T1w0G6fXE/
ho9cQbtFHz+HmZpBu6MzP4e7vEG7+7w=
      </set>
      <set id="src_51" fmt="ptset">
AAAABnNyY181MQAAAAAAAAACAAAALjsIiIlBnTd3PLMzM0GdQAA9XCj2QZ1AAD3UeuFBnUKPPjR6
4UGdPXE+g9cKQZ1AAD6szM1BnTrhPtUeuEGdQo8/AZmaQZ1cKT8WFHtBnXrhPynrhUGdlwo/QFHs
QZ3AAD9YAABBnfXDP2x64UGeI9c/geuFQZ5mZj+NcKRBnq4UP5jMzUGfBR8/ohR7QZ9zMz+seuFB
n+uFP7VwpEGgeuE/vcKPQaEhSD/E9cNBodmaP8uuFEGipmY/0MzNQaOCjz/UzM1BpHrhP9aPXEGl
eFI/2AAAQaarhT/XhR9Bp9R7P9Y9cUGpJmY/1MzNQap9cT/SPXFBq964P83Cj0GtMzM/yj1xQa6R
7D/FHrhBr+ZmP71wpEGxRR8/tcKPQbKcKT+tR65Bs+ZmP6IUe0G1KPY/lmZmQbZwpD+JcKRBt49c
P3dcKUG4uuE/V64UQbnFHz85mZpBusUfPxgAAEG7qPY/CGZmQbwjMz7szM1BvIRE
      </set>
      <set id="src_31" fmt="ptset">
AAAABnNyY18zMQAAAAAAAAACAAAAJr5RERFBoeIivlMzM0Gh8zO+SPXDQaIAAL5FHrhBohmavjrh
SEGiPXG+LMzNQaJZmr4mZmZBomZmvh64UkGiij2+GZmaQaKj174MzM1Bos9cvfXCj0Gi8zO9yj1x
QaMzM73AAABBo2j2va4Ue0GjwAC9ij1xQaQMzb1XCj1BpHrhvSj1w0Gk5ma864UfQaVj17yZmZpB
pc9cvLhR7EGmYUi8wo9cQacCj7yuFHtBp8UfvI9cKUGoij28j1wpQal4UryPXClBqlHsvIUeuEGr
TM28hR64Qaw64bzXCj1BrUeuvQ9cKUGuVHu9MzMzQa91w71rhR9BsIeuvZHrhUGxuuG9lHrhQbLm
Zr2AAABBtAzNvVwo9kG1Jma9OFHsQbYwpL0ZmZpBtrAAvN3d3kG3IiI=
      </set>
      <set id="src_87" fmt="ptset">
AAAABnNyY184NwAAAAAAAAACAAAAMb2zMzNBn5mavazMzUGfoAC9j1wpQZ+64b1R64VBn9mavR64
UkGgBR+9BR64QaA64byj1wpBoHhSvJmZmkGgtcO8dcKPQaEHrryFHrhBoV64vI9cKUGhq4W8j1wp
QaIXCrx1wo9BooAAvEzMzUGi5ma7I9cKQaNMzTyj1wpBo8zNPYAAAEGkMzM93Cj2QaSo9j43Cj1B
pSFIPn64UkGllwo+p64UQaYHrj7MzM1BpnXDPvrhSEGm7hQ/E9cKQadj1z8uFHtBp+PXP0gAAEGo
XCk/YFHsQajuFD92uFJBqV64P4a4UkGpz1w/kMzNQapZmj+Z64VBqvCkP6HCj0Grgo8/p1wpQawh
SD+p64VBrM9cP6o9cUGtY9c/qCj2Qa4MzT+jhR9Brr1xP5wo9kGveFI/kj1xQbA1wz+FHrhBsPrh
P2euFEGxwAA/Q4UfQbKHrj8a4UhBs3CkPtj1w0G0VHs+dcKPQbU1wz11wo9BthcKvhcKPUG29cO+
fmZmQbdQAL6wAABBt67v
      </set>
      <set id="src_29" fmt="ptset">
AAAABnNyY18yOQAAAAAAAAACAAAAIT2VVVVBomIiPbZmZkGifM09z1wpQaKMzT4HrhRBoquFPhwo
9kGiwo8+Io9cQaL1wz4vXClBowKPPjmZmkGjMzM+QAAAQaN9cT48KPZBo9cKPjhR7EGkLhQ+IAAA
QaShSD4BR65BpR64Paj1w0GlqPY9UeuFQaZPXDqj1wpBpwUfvT1wpEGn0ey9xR64QaiuFL4a4UhB
qYUfvlwo9kGqczO+iuFIQato9r6hR65BrGPXvq4Ue0GtaPa+rMzNQa5mZr6ij1xBr09cvomZmkGw
OFK+UeuFQbEo9r3rhR9Bse4Uu8zMzUGymZo+GFHsQbMwpD6j1wpBs7rhPtQAAEGz8AA/AqqrQbQZ
mg==
      </set>
      <set id="src_26" fmt="ptset">
AAAABnNyY18yNgAAAAAAAAACAAAALz2u7u9BoC7vPZmZmkGgTM09a4UfQaBXCj0ZmZpBoIKPO6PX
CkGguuG9AAAAQaEMzb2PXClBoWFIvePXCkGhx66+JR64QaIuFL5Qo9dBop64vnmZmkGjHCm+jrhS
QaOHrr6czM1BpB64vqj1w0GkvXG+szMzQaVR7L63Cj1Bpej2vrmZmkGmoUi+seuFQac4Ur6cKPZB
p+PXvoHrhUGonri+RR64QalCj73mZmZBqeFIvLhR7EGqnrg9tcKPQas64T5lHrhBq+ZmPrwo9kGs
q4U/CFHsQa1Zmj8zhR9BrfXDP19cKUGunrg/hUeuQa89cT+b1wpBr+ZmP6/XCkGwnrg/wZmaQbFh
SD/OuFJBskAAP9euFEGzHCk/2j1xQbQHrj/ZHrhBtRcKP9KPXEG2MKQ/xZmaQbdPXD+yPXFBuJHs
P5qPXEG51Hs/eUeuQbsZmj8zhR9BvHMzPtCj10G9z1w9tcKPQb8XCr2WZmZBv8Mzvnu7vEHAbu8=
      </set>
      <set id="src_262" fmt="ptset">
AAAAB3NyY18yNjIAAAAAAAAAAgAAAD8/FVVVQZ4d3j8WZmZBnjmaPxdcKUGeT1w/GAAAQZ5euD8b
1wpBnozNPx8KPUGeuFI/IPXDQZ7FHz8ij1xBnuj2PyeuFEGfEew/Kj1xQZ8o9j8wAABBn0UfPzUe
uEGfczM/OZmaQZ99cT87MzNBn5maPzx64UGfvXE/O9cKQaAAAD8+uFJBoCZmP0FHrkGgZmY/Q9cK
[truncated: 98,055 more chars]
