# Supplementary material for: Cerebellar output shapes cortical preparatory activity during motor adaptation
Source: Nat Commun. 2025 Mar 15;16:2574. doi: 10.1038/s41467-025-57832-4 (PMC11910607; doi:10.1038/s41467-025-57832-4)
Supplement: Supplementary file 4 — Source data [file 41467_2025_57832_MOESM4_ESM.zip › Source Data zipped/Supp. fig. 7/SuppFigure7data.fyp]

<?xml version="1.0" encoding="us-ascii" standalone="yes"?>
<?fyp appVersion="5.4.5" schemaVersion="26"?>
<figure xmlns="http://www.keck.ucsf.edu/datanav/namespace/schema26"
   strokeWidth="0.007in" strokeJoin="miter" loc="-2.62in 0.68in" strokePat="solid" psFont="Helvetica" fontStyle="plain" fillColor="000000" altFont="serif" strokeCap="butt" width="12in" fontSize="8" strokeColor="000000" font="Arial" height="5.28in">
   <graph strokeWidth="0.33pt" loc="6in 3.1in" autorange="z" width="1.25in" fontSize="7" title="s, RT" clip="true" height="1.5in">
      <axis labelOffset="16.5pt" lineHt="0.8" start="-0.2" spacer="0.066in" fontSize="7" end="6.2">
         <ticks len="0.033in" intv="1" perLogIntv="1" gap="3.3pt" start="1" fontSize="5" end="5" fmt="f1">C8,C1,FF,HFS,FF-HFS</ticks>
      </axis>
      <axis labelOffset="23.1pt" lineHt="0.8" start="50" spacer="0.066in" fontSize="7" end="150" title="msec">
         <ticks len="0.033in" intv="25" perLogIntv="1" gap="1.98pt" fontSize="7"/>
      </axis>
      <colorbar labelOffset="0.33in" size="0.132in" cmapnan="ffffff" lineHt="0.8" gap="0.396in" cmap="tropic" start="0" spacer="0.066in" end="100" title="colormap">
         <ticks len="0.04in" intv="10" gap="0.026in"/>
      </colorbar>
      <gridline strokeColor="262626"/>
      <gridline strokeColor="262626"/>
      <legend loc="0in 0in" labelOffset="0.066in" size="0.066in" len="0.33in" spacer="0.165in" mid="true"/>
      <bar strokeWidth="0.99pt" src="#src_src_21" legend="false" strokeColor="0000ff">8080ff;;group 0</bar>
      <trace strokeWidth="2.64pt" src="#src_39" legend="false">
         <symbol fillColor="none" size="0pt" type="circle"/>
         <ebar hide="true" capSize="0.132in"/>
      </trace>
      <trace strokeWidth="2.64pt" src="#src_26" legend="false">
         <symbol fillColor="none" size="0pt" type="circle"/>
         <ebar hide="true" capSize="0.132in"/>
      </trace>
      <trace strokeWidth="2.64pt" src="#src_951" legend="false">
         <symbol fillColor="none" size="0pt" type="circle"/>
         <ebar hide="true" capSize="0.132in"/>
      </trace>
      <trace strokeWidth="2.64pt" src="#src_19" legend="false">
         <symbol fillColor="none" size="0pt" type="circle"/>
         <ebar hide="true" capSize="0.132in"/>
      </trace>
      <trace strokeWidth="2.64pt" src="#src_95" legend="false">
         <symbol fillColor="none" size="0pt" type="circle"/>
         <ebar hide="true" capSize="0.132in"/>
      </trace>
   </graph>
   <graph strokeWidth="0.33pt" loc="6in 0.99in" autorange="z" width="1.25in" fontSize="7" title="p, RT" clip="true" height="1.5in">
      <axis labelOffset="16.5pt" lineHt="0.8" start="-0.2" spacer="0.066in" fontSize="7" end="6.2">
         <ticks len="0.033in" intv="1" perLogIntv="1" gap="3.3pt" start="1" fontSize="5" end="5" fmt="f1">C8,C1,FF,HFS,FF-HFS</ticks>
      </axis>
      <axis labelOffset="23.1pt" lineHt="0.8" start="50" spacer="0.066in" fontSize="7" end="150" title="msec">
         <ticks len="0.033in" intv="25" perLogIntv="1" gap="1.98pt" fontSize="7"/>
      </axis>
      <colorbar labelOffset="0.33in" size="0.132in" cmapnan="ffffff" lineHt="0.8" gap="0.396in" cmap="tropic" start="0" spacer="0.066in" end="100" title="colormap">
         <ticks len="0.04in" intv="10" gap="0.026in"/>
      </colorbar>
      <gridline strokeColor="262626"/>
      <gridline strokeColor="262626"/>
      <legend loc="0in 0in" labelOffset="0.066in" size="0.066in" len="0.33in" spacer="0.165in" mid="true"/>
      <bar strokeWidth="0.99pt" src="#src_src_67" legend="false" strokeColor="0000ff">8080ff;;group 0</bar>
      <trace strokeWidth="2.64pt" src="#src_80" legend="false">
         <symbol fillColor="none" size="0pt" type="circle"/>
         <ebar hide="true" capSize="0.132in"/>
      </trace>
      <trace strokeWidth="2.64pt" src="#src_1" legend="false">
         <symbol fillColor="none" size="0pt" type="circle"/>
         <ebar hide="true" capSize="0.132in"/>
      </trace>
      <trace strokeWidth="2.64pt" src="#src_44" legend="false">
         <symbol fillColor="none" size="0pt" type="circle"/>
         <ebar hide="true" capSize="0.132in"/>
      </trace>
      <trace strokeWidth="2.64pt" src="#src_17" legend="false">
         <symbol fillColor="none" size="0pt" type="circle"/>
         <ebar hide="true" capSize="0.132in"/>
      </trace>
      <trace strokeWidth="2.64pt" src="#src_961" legend="false">
         <symbol fillColor="none" size="0pt" type="circle"/>
         <ebar hide="true" capSize="0.132in"/>
      </trace>
   </graph>
   <graph strokeWidth="0.33pt" loc="8in 3.1in" autorange="z" width="1.25in" fontSize="7" title="s, MT" clip="true" height="1.5in">
      <axis labelOffset="16.5pt" lineHt="0.8" start="-0.2" spacer="0.066in" fontSize="7" end="6.2">
         <ticks len="0.033in" intv="1" perLogIntv="1" gap="3.3pt" start="1" fontSize="5" end="5" fmt="f1">C8,C1,FF,HFS,FF-HFS</ticks>
      </axis>
      <axis labelOffset="23.1pt" lineHt="0.8" start="250" spacer="0.066in" fontSize="7" end="400" title="msec">
         <ticks len="0.033in" intv="50" perLogIntv="1" gap="1.98pt" fontSize="7"/>
      </axis>
      <colorbar labelOffset="0.33in" size="0.132in" cmapnan="ffffff" lineHt="0.8" gap="0.396in" cmap="tropic" start="0" spacer="0.066in" end="100" title="colormap">
         <ticks len="0.04in" intv="10" gap="0.026in"/>
      </colorbar>
      <gridline strokeColor="262626"/>
      <gridline strokeColor="262626"/>
      <legend loc="0in 0in" labelOffset="0.066in" size="0.066in" len="0.33in" spacer="0.165in" mid="true"/>
      <bar strokeWidth="0.99pt" src="#src_src_53" legend="false" strokeColor="008000">9acd32;;group 0</bar>
      <trace strokeWidth="2.64pt" src="#src_71" legend="false">
         <symbol fillColor="none" size="0pt" type="circle"/>
         <ebar hide="true" capSize="0.132in"/>
      </trace>
      <trace strokeWidth="2.64pt" src="#src_60" legend="false">
         <symbol fillColor="none" size="0pt" type="circle"/>
         <ebar hide="true" capSize="0.132in"/>
      </trace>
      <trace strokeWidth="2.64pt" src="#src_241" legend="false">
         <symbol fillColor="none" size="0pt" type="circle"/>
         <ebar hide="true" capSize="0.132in"/>
      </trace>
      <trace strokeWidth="2.64pt" src="#src_301" legend="false">
         <symbol fillColor="none" size="0pt" type="circle"/>
         <ebar hide="true" capSize="0.132in"/>
      </trace>
      <trace strokeWidth="2.64pt" src="#src_181" legend="false">
         <symbol fillColor="none" size="0pt" type="circle"/>
         <ebar hide="true" capSize="0.132in"/>
      </trace>
   </graph>
   <graph strokeWidth="0.33pt" loc="8in 0.99in" autorange="z" width="1.25in" fontSize="7" title="p, MT" clip="true" height="1.5in">
      <axis labelOffset="16.5pt" lineHt="0.8" start="-0.2" spacer="0.066in" fontSize="7" end="6.2">
         <ticks len="0.033in" intv="1" perLogIntv="1" gap="3.3pt" start="1" fontSize="5" end="5" fmt="f1">C8,C1,FF,HFS,FF-HFS</ticks>
      </axis>
      <axis labelOffset="23.1pt" lineHt="0.8" start="350" spacer="0.066in" fontSize="7" end="500" title="msec">
         <ticks len="0.033in" intv="50" perLogIntv="1" gap="1.98pt" start="0" fontSize="7" end="500"/>
      </axis>
      <colorbar labelOffset="0.33in" size="0.132in" cmapnan="ffffff" lineHt="0.8" gap="0.396in" cmap="tropic" start="0" spacer="0.066in" end="100" title="colormap">
         <ticks len="0.04in" intv="10" gap="0.026in"/>
      </colorbar>
      <gridline strokeColor="262626"/>
      <gridline strokeColor="262626"/>
      <legend loc="0in 0in" labelOffset="0.066in" size="0.066in" len="0.33in" spacer="0.165in" mid="true"/>
      <bar strokeWidth="0.99pt" src="#src_src_29" legend="false" strokeColor="008000">9acd32;;group 0</bar>
      <trace strokeWidth="2.64pt" src="#src_5" legend="false">
         <symbol fillColor="none" size="0pt" type="circle"/>
         <ebar hide="true" capSize="0.132in"/>
      </trace>
      <trace strokeWidth="2.64pt" src="#src_96" legend="false">
         <symbol fillColor="none" size="0pt" type="circle"/>
         <ebar hide="true" capSize="0.132in"/>
      </trace>
      <trace strokeWidth="2.64pt" src="#src_64" legend="false">
         <symbol fillColor="none" size="0pt" type="circle"/>
         <ebar hide="true" capSize="0.132in"/>
      </trace>
      <trace strokeWidth="2.64pt" src="#src_11" legend="false">
         <symbol fillColor="none" size="0pt" type="circle"/>
         <ebar hide="true" capSize="0.132in"/>
      </trace>
      <trace strokeWidth="2.64pt" src="#src_47" legend="false">
         <symbol fillColor="none" size="0pt" type="circle"/>
         <ebar hide="true" capSize="0.132in"/>
      </trace>
   </graph>
   <graph strokeWidth="0.33pt" loc="10in 3.1in" autorange="z" width="1.25in" fontSize="7" title="s" clip="true" height="1.5in">
      <axis labelOffset="16.5pt" lineHt="0.8" start="-0.2" spacer="0.066in" fontSize="7" end="6.2">
         <ticks len="0.033in" intv="1" perLogIntv="1" gap="3.3pt" start="1" fontSize="5" end="5" fmt="f1">C8,C1,FF,HFS,FF-HFS</ticks>
      </axis>
      <axis labelOffset="23.1pt" lineHt="0.8" start="0.15" spacer="0.066in" fontSize="7" end="0.2" title="cm/s">
         <ticks len="0.026in" intv="0.01" perLogIntv="1" gap="1.98pt" fontSize="7" fmt="f2"/>
      </axis>
      <colorbar labelOffset="0.33in" size="0.132in" cmapnan="ffffff" lineHt="0.8" gap="0.396in" cmap="tropic" start="0" spacer="0.066in" end="100" title="colormap">
         <ticks len="0.04in" intv="10" gap="0.026in"/>
      </colorbar>
      <gridline strokeColor="262626"/>
      <gridline strokeColor="262626"/>
      <legend loc="0in 0in" labelOffset="0.066in" size="0.066in" len="0.33in" spacer="0.165in" mid="true"/>
      <bar strokeWidth="0.99pt" src="#src_src_16" legend="false" strokeColor="ff4500">ffa500;;group 0</bar>
      <trace strokeWidth="2.64pt" src="#src_55" legend="false">
         <symbol fillColor="none" size="0pt" type="circle"/>
         <ebar hide="true" capSize="0.132in"/>
      </trace>
      <trace strokeWidth="2.64pt" src="#src_131" legend="false">
         <symbol fillColor="none" size="0pt" type="circle"/>
         <ebar hide="true" capSize="0.132in"/>
      </trace>
      <trace strokeWidth="2.64pt" src="#src_82" legend="false">
         <symbol fillColor="none" size="0pt" type="circle"/>
         <ebar hide="true" capSize="0.132in"/>
      </trace>
      <trace strokeWidth="2.64pt" src="#src_451" legend="false">
         <symbol fillColor="none" size="0pt" type="circle"/>
         <ebar hide="true" capSize="0.132in"/>
      </trace>
      <trace strokeWidth="2.64pt" src="#src_13" legend="false">
         <symbol fillColor="none" size="0pt" type="circle"/>
         <ebar hide="true" capSize="0.132in"/>
      </trace>
   </graph>
   <graph strokeWidth="0.33pt" loc="10in 0.99in" autorange="z" width="1.25in" fontSize="7" title="p" clip="true" height="1.5in">
      <axis labelOffset="16.5pt" lineHt="0.8" start="-0.2" spacer="0.066in" fontSize="7" end="6.2">
         <ticks len="0.033in" intv="1" perLogIntv="1" gap="3.3pt" start="1" fontSize="5" end="5" fmt="f1">C8,C1,FF,HFS,FF-HFS</ticks>
      </axis>
      <axis labelOffset="23.1pt" lineHt="0.8" start="0.1" spacer="0.066in" fontSize="7" end="0.15" title="cm/s">
         <ticks len="0.026in" intv="0.01" perLogIntv="1" gap="1.98pt" fontSize="7" fmt="f2"/>
      </axis>
      <colorbar labelOffset="0.33in" size="0.132in" cmapnan="ffffff" lineHt="0.8" gap="0.396in" cmap="tropic" start="0" spacer="0.066in" end="100" title="colormap">
         <ticks len="0.04in" intv="10" gap="0.026in"/>
      </colorbar>
      <gridline strokeColor="262626"/>
      <gridline strokeColor="262626"/>
      <legend loc="0in 0in" labelOffset="0.066in" size="0.066in" len="0.33in" spacer="0.165in" mid="true"/>
      <bar strokeWidth="0.99pt" src="#src_src_8" legend="false" strokeColor="ff4500">ffa500;;group 0</bar>
      <trace strokeWidth="2.64pt" src="#src_24" legend="false">
         <symbol fillColor="none" size="0pt" type="circle"/>
         <ebar hide="true" capSize="0.132in"/>
      </trace>
      <trace strokeWidth="2.64pt" src="#src_8" legend="false">
         <symbol fillColor="none" size="0pt" type="circle"/>
         <ebar hide="true" capSize="0.132in"/>
      </trace>
      <trace strokeWidth="2.64pt" src="#src_10" legend="false">
         <symbol fillColor="none" size="0pt" type="circle"/>
         <ebar hide="true" capSize="0.132in"/>
      </trace>
      <trace strokeWidth="2.64pt" src="#src_52" legend="false">
         <symbol fillColor="none" size="0pt" type="circle"/>
         <ebar hide="true" capSize="0.132in"/>
      </trace>
      <trace strokeWidth="2.64pt" src="#src_50" legend="false">
         <symbol fillColor="none" size="0pt" type="circle"/>
         <ebar hide="true" capSize="0.132in"/>
      </trace>
   </graph>
   <label loc="51.5% 93%" fontSize="10" title="Reaction time"/>
   <label loc="67.9% 93%" fontSize="10" title="Movement time"/>
   <label loc="87.9% 93%" fontSize="10" title="Velocity"/>
   <label rotate="90" loc="4% 68.7%" fontSize="12" title="Monkey S"/>
   <label loc="12% 93%" fontSize="10" title="Trajectory"/>
   <label loc="30% 93%" fontSize="10" title="Velocity profile"/>
   <label rotate="90" loc="4% 25%" fontSize="12" title="Monkey P"/>
   <graph strokeWidth="2pt" loc="1.25in 3.1in" autorange="z" width="1.5in" fontSize="10" title="monkey = s" clip="true" height="1.5in">
      <axis strokeWidth="0.33pt" labelOffset="16.5pt" lineHt="0.8" start="-250" spacer="0.066in" fontSize="7" end="500" title="Time (ms)">
         <ticks strokeWidth="0.33pt" len="0.033in" intv="250" perLogIntv="1" gap="3.3pt" fontSize="5" fmt="f1"/>
      </axis>
      <axis strokeWidth="0.33pt" labelOffset="16.5pt" lineHt="0.8" start="-1" spacer="0.066in" fontSize="7" end="5" title="distance cm">
         <ticks strokeWidth="0.33pt" len="0.033in" intv="1" perLogIntv="1" gap="3.3pt" start="-1" fontSize="5" end="5" fmt="f1"/>
      </axis>
      <colorbar cmapnan="ffffff" lineHt="0.8" gap="0.6in" cmap="tropic" start="0" spacer="0.1in" end="100" title="colormap">
         <ticks intv="10"/>
      </colorbar>
      <gridline strokeColor="262626"/>
      <gridline strokeColor="262626"/>
      <legend border="0pt" loc="226.5% -171.7%" labelOffset="3pt" size="0.1in" len="0.15in" boxColor="ffffff" spacer="12.9pt" mid="true" fontSize="9"/>
      <trace src="#src_control8" title="control8">
         <symbol size="0pt" type="circle"/>
         <ebar hide="true"/>
      </trace>
      <trace src="#src_control1" strokeColor="0000ff" title="control1">
         <symbol fillColor="0000ff" size="0pt" type="circle"/>
         <ebar hide="true"/>
      </trace>
      <trace src="#src_FF" strokeColor="00ffff" title="FF">
         <symbol fillColor="00ffff" size="0pt" type="circle"/>
         <ebar hide="true"/>
      </trace>
      <trace src="#src_HFS" strokeColor="ff0000" title="HFS">
         <symbol fillColor="ff0000" size="0pt" type="circle"/>
         <ebar hide="true"/>
      </trace>
      <trace src="#src_FF-HFS" strokeColor="ff00ff" title="FF-HFS">
         <symbol fillColor="ff00ff" size="0pt" type="circle"/>
         <ebar hide="true"/>
      </trace>
      <line p0="37.5% 0%" p1="37.5% 100%" strokePat="dashed"/>
   </graph>
   <graph strokeWidth="2pt" loc="1.25in 1in" autorange="z" width="1.5in" fontSize="10" title="monkey = p" clip="true" height="1.5in">
      <axis strokeWidth="0.33pt" labelOffset="16.5pt" lineHt="0.8" start="-250" spacer="0.066in" fontSize="7" end="500" title="Time (ms)">
         <ticks strokeWidth="0.33pt" len="0.033in" intv="250" perLogIntv="1" gap="3.3pt" fontSize="5" fmt="f1"/>
      </axis>
      <axis strokeWidth="0.33pt" labelOffset="16.5pt" lineHt="0.8" start="-1" spacer="0.066in" fontSize="7" end="5" title="distance cm">
         <ticks strokeWidth="0.33pt" len="0.033in" intv="1" perLogIntv="1" gap="3.3pt" start="-1" fontSize="5" end="5" fmt="f1"/>
      </axis>
      <colorbar cmapnan="ffffff" lineHt="0.8" gap="0.6in" cmap="tropic" start="0" spacer="0.1in" end="100" title="colormap">
         <ticks intv="10"/>
      </colorbar>
      <gridline strokeColor="262626"/>
      <gridline strokeColor="262626"/>
      <legend loc="0in 0in" size="0.1in" mid="true"/>
      <trace src="#src_18" legend="false">
         <symbol size="0pt" type="circle"/>
         <ebar hide="true"/>
      </trace>
      <trace src="#src_30" legend="false" strokeColor="0000ff">
         <symbol fillColor="0000ff" size="0pt" type="circle"/>
         <ebar hide="true"/>
      </trace>
      <trace src="#src_49" legend="false" strokeColor="00ffff">
         <symbol fillColor="00ffff" size="0pt" type="circle"/>
         <ebar hide="true"/>
      </trace>
      <trace src="#src_45" legend="false" strokeColor="ff0000">
         <symbol fillColor="ff0000" size="0pt" type="circle"/>
         <ebar hide="true"/>
      </trace>
      <trace src="#src_48" legend="false" strokeColor="ff00ff">
         <symbol fillColor="ff00ff" size="0pt" type="circle"/>
         <ebar hide="true"/>
      </trace>
      <line p0="37.5% 0%" p1="37.5% 100%" strokePat="dashed"/>
   </graph>
   <graph strokeWidth="2pt" loc="3.5in 3.1in" autorange="z" width="1.5in" fontSize="10" clip="true" height="1.5in">
      <axis strokeWidth="0.33pt" labelOffset="16.5pt" lineHt="0.8" start="-250" spacer="0.066in" fontSize="7" end="500" title="Time (ms)">
         <ticks strokeWidth="0.33pt" len="0.033in" intv="250" perLogIntv="1" gap="3.3pt" fontSize="5" fmt="f1"/>
      </axis>
      <axis strokeWidth="0.33pt" labelOffset="16.5pt" lineHt="0.8" start="-0.05" spacer="0.066in" fontSize="7" end="0.15" title="velocity cm/s">
         <ticks strokeWidth="0.33pt" len="0.033in" intv="0.05" perLogIntv="1" gap="3.3pt" start="-0.05" fontSize="5" end="0.15" fmt="f1"/>
      </axis>
      <colorbar cmapnan="ffffff" lineHt="0.8" gap="0.6in" cmap="tropic" start="0" spacer="0.1in" end="100" title="colormap">
         <ticks intv="10"/>
      </colorbar>
      <gridline strokeColor="262626"/>
      <gridline strokeColor="262626"/>
      <legend loc="0in 0in" size="0.1in" mid="true"/>
      <trace src="#src_84" legend="false">
         <symbol size="0pt" type="circle"/>
         <ebar hide="true"/>
      </trace>
      <trace src="#src_58" legend="false" strokeColor="0000ff">
         <symbol fillColor="0000ff" size="0pt" type="circle"/>
         <ebar hide="true"/>
      </trace>
      <trace src="#src_63" legend="false" strokeColor="00ffff">
         <symbol fillColor="00ffff" size="0pt" type="circle"/>
         <ebar hide="true"/>
      </trace>
      <trace src="#src_411" legend="false" strokeColor="ff0000">
         <symbol fillColor="ff0000" size="0pt" type="circle"/>
         <ebar hide="true"/>
      </trace>
      <trace src="#src_41" legend="false" strokeColor="ff00ff">
         <symbol fillColor="ff00ff" size="0pt" type="circle"/>
         <ebar hide="true"/>
      </trace>
      <line p0="37.5% 0%" p1="37.5% 100%" strokePat="dashed"/>
   </graph>
   <graph strokeWidth="2pt" loc="3.5in 1in" autorange="z" width="1.5in" fontSize="10" clip="true" height="1.5in">
      <axis strokeWidth="0.33pt" labelOffset="16.5pt" lineHt="0.8" start="-250" spacer="0.066in" fontSize="7" end="500" title="Time (ms)">
         <ticks strokeWidth="0.33pt" len="0.033in" intv="250" perLogIntv="1" gap="3.3pt" fontSize="5" fmt="f1"/>
      </axis>
      <axis strokeWidth="0.33pt" labelOffset="16.5pt" lineHt="0.8" start="-0.05" spacer="0.066in" fontSize="7" end="0.15" title="velocity cm/s">
         <ticks strokeWidth="0.33pt" len="0.033in" intv="0.05" perLogIntv="1" gap="3.3pt" fontSize="5" fmt="f1"/>
      </axis>
      <colorbar cmapnan="ffffff" lineHt="0.8" gap="0.6in" cmap="tropic" start="0" spacer="0.1in" end="100" title="colormap">
         <ticks intv="10"/>
      </colorbar>
      <gridline strokeColor="262626"/>
      <gridline strokeColor="262626"/>
      <legend loc="0in 0in" size="0.1in" mid="true"/>
      <trace src="#src_97" legend="false">
         <symbol size="0pt" type="circle"/>
         <ebar hide="true"/>
      </trace>
      <trace src="#src_89" legend="false" strokeColor="0000ff">
         <symbol fillColor="0000ff" size="0pt" type="circle"/>
         <ebar hide="true"/>
      </trace>
      <trace src="#src_53" legend="false" strokeColor="00ffff">
         <symbol fillColor="00ffff" size="0pt" type="circle"/>
         <ebar hide="true"/>
      </trace>
      <trace src="#src_77" legend="false" strokeColor="ff0000">
         <symbol fillColor="ff0000" size="0pt" type="circle"/>
         <ebar hide="true"/>
      </trace>
      <trace src="#src_4" legend="false" strokeColor="ff00ff">
         <symbol fillColor="ff00ff" size="0pt" type="circle"/>
         <ebar hide="true"/>
      </trace>
      <line p0="37.5% 0%" p1="37.5% 100%" strokePat="dashed"/>
   </graph>
   <label loc="2.8% 95%" fontSize="17" title="a"/>
   <label loc="24% 95%" fontSize="17" title="b"/>
   <label loc="45% 95%" fontSize="17" title="c"/>
   <label loc="63% 95%" fontSize="17" title="d"/>
   <label loc="80% 95%" fontSize="17" title="e"/>
   <ref >
      <set id="src_4" fmt="series">
AAAABXNyY180AAAAAkEgAADDlgAAAAAAAQAAAGA6hsccOo5jaDp/UvA6gxD3Ooi+nTpxRtE6bvPO
OmEjdTp+sPs6YgClOmhp8jpUzwU6R/vCOhk+1zoXkQc5pSQIOThsMbhgg5K5F/oIugH/Q7oW9Ca6
WrZKukjWcrpGzGu5xo+AueYWhrnwe+y5N6C9OvQDvzuVDUc8A3+9PENx/DyK/nA8taFEPOEBgD0C
2gs9FJ3nPSXLPj05b0U9TGjmPV80ET1waTA9gUHkPYmi5D2R4Mo9mWeoPaCyXD2nZxk9rbN9PbL0
ET23nIY9u58CPb8N+z3BeTc9w4F0PcSWXz3FSXA9xPIZPcRorD3DB9k9wYJDPb8EbD28l9Q9uilx
PbfiXD21d6E9s2vzPbDdvD2uWUg9q+4mPanUCT2m4oc9pHkHPaGudD2fukA9nbojPZstoj2YaPM9
lPOBPZDWSz2OeV89i1nnPYgANz2EJUg9gNl7PXlMvj1u1/E9ZSKRPVvxsz1PrTg9RWZWPTqTeT0w
dzw9JVQTPRpGGL2XzmI=
      </set>
      <set id="src_77" fmt="series">
AAAABnNyY183NwAAAAJBIAAAw5YAAAAAAAEAAABgOqkv5zquhbs6mkI+Opy/OzqfA6k6kRz0OoNt
BDp2eGE6jkz6OonV6jqFWpQ6eDKkOlw+UTowg4I6E9YiObUCfDmBuz44RbDPuTbBFLnwN+q6P7Us
uoN267qO9ye6i3sYulOxF7pIwUC6YtxhugGW5zqrva07iTA3PAKSHjxIA2g8jmX+PLvtXzzm3Ho9
BhozPRbiGz0nw009OtMePU0Zjj1fzrg9cSwHPYFI3D2Juw09kbRiPZnKsz2hGaU9qBxZPa7QVj20
wUQ9ufLrPb5pcj3CV0E9xYcxPcem+z3JVJE9yiUlPcp4RT3J7kc9yQVdPcfjCz3GQPM9w7SqPcF7
UT2/Vns9vkVhPbzuXT27o7A9uilNPbibqT23ATc9tIV/PbGuvj2uImk9qdtiPaXszz2ivJk9n2Sn
PZuCYz2YMtY9k+McPY+yaD2KgKA9hh4DPYF7fj161EA9cG7DPWaToz1cGUY9UHFnPUQt9j04Bo49
LbeMPR2qFD0OaJi9W+qR
      </set>
      <set id="src_53" fmt="series">
AAAABnNyY181MwAAAAJBIAAAw5YAAAAAAAEAAABgOIr0vTm1pSc5uRFYOd2d5Tn9dvk6A/jgOg4K
iDnvkrg6G7bMOiNoDTo1Omk6SJmzOl+18zpZ7D86aiGfOl/Fqjpo1TY6ViNnOmLDzzpWsdc6VOiX
OmqiDjqd0EA60o1aOxFWlTshQnE7JoOJOzRIaTuLRrA71SB/PBZx8TxGmk08g4TrPKaBHTzJ2ZI8
53xSPQJEpD0Q39A9IpJ7PTNtkj1FCmE9VfW/PWfCJj144DM9hTM1PY2d2z2WPGU9ndVEPaWqLj2s
wxQ9s6asPbl4HT2/D109w4AJPcfQez3K7ZQ9zYkjPc7rlT3P+bs9z6sUPc8NFj3Nbjc9y84oPck4
gT3Gpt09w5gtPcCMMj29QuQ9uX85PbXJ2D2x5gY9ra+zPapLqT2m7eE9pBlePaB5uj2da+M9mr6J
PZep4z2TdLA9j2z+PYq2jj2HPuU9gmwZPX5Vaj10eYo9bDUuPWKLgj1XjZw9S/gLPUG56T02+R89
LTo8PSXdHz0ZRfy9ixbk
      </set>
      <set id="src_89" fmt="series">
AAAABnNyY184OQAAAAJBIAAAw5YAAAAAAAEAAABgOm7zdTo8n24578ZkOZv6zTkulNQ4wpH3OR5r
kTkmu7g449KNODyUEzk8Ica4M92kuPDgMLkpR4W4+0kDuV0MCbn44VK6Fqjouiz3ULprzdS6i8Rm
uqf147qGF/q6HlKtuWks+DiGXSQ5CtUsOiYVrDsZPm47oY+ePAXQTTxCp+A8hFJ+PKyUwjzToyk8
9a91PQnQVj0afiM9LUMVPUBwrz1St1s9ZbU1PXkPWj2GH7o9j7M0PZlOij2iS/A9qsbuPbMBVz26
1v09whRqPciNHz3OpEw908mvPdhHJz3bzB093lPXPeAR+D3hCDU94XcdPeDPID3fDHQ93QvJPdnp
JD3WlP4909PsPdAAYT3Led49x6h7PcWXsj3DF+w9vy6vPbvTtT24M4o9sya6Pa7chT2s2cI9p9xv
PaNJJT2ebBY9mT7cPZSJkD2Okj49h7SrPYJ2NT139pw9asR0PVrYcj1MAPY9OQ59PSy1vj0doDU9
DaTdPPfUSTzW2XO91mYV
      </set>
      <set id="src_97" fmt="series">
AAAABnNyY185NwAAAAJBIAAAw5YAAAAAAAEAAABgOd4ejjmSRpA5gstrOWD5rDkc/NQ49Kn8OR42
UDluhoM5XjDmOVToRDlcr5E5K1zMOB9NyriQgFW5GG3WuZfAeroFA6m6PXhbumtMELqPLMm6phpT
urzaELrGPyS6swuZupTqL7qU0Ai6nCz0ukLBSjqNKqQ7g+NqO//ZmjxKS3g8kA65PMASjzzvwkk9
DKzBPSAhFz00J0o9SeKzPV/ILT10tp09hPlRPY+A/D2ZkVw9oy52PaxxSD21JOk9vVCuPcTBfz3L
mvQ90ZXaPdbQ6T3a4dU93mPQPeDBJz3iac094z+4PeNfBD3ihhY94Q5APd685T3ck6w92UuBPdW5
LD3SZIQ9zrMUPcsQAT3HTPU9w6YOPb754T26n/M9tlqtPbG0bD2s+us9qLYePaOigD2excQ9mYGZ
PZQi3z2Of+k9iNpxPYNyUz15niA9bJOSPWBRzz1TC9U9QQTzPTJahD0is+s9E5kTPQK+qDzpNHQ8
xPwuPKhrwjyKmkS9lMOc
      </set>
      <set id="src_41" fmt="series">
AAAABnNyY180MQAAAAJBIAAAw5YAAAAAAAEAAABgOpsFRjpksMY6X0YpOk1s1TpMGTc6NWQTOkJx
mjowbZE6LG4EOhbK6Toc4o06C5s0OgNEazlZWVM4XqYGuUpde7mW4J65++pBuisNv7pSN+66Wwh4
unznhbpvUj66LWfXuQ7ZOjkEnvs5qBOVOoGZfTs3O1g7tAjNPBBztTxRhl48jzttPLoC9zzlx9E9
B06zPRu4cD0xZWc9SRp/PWFbgz15x6s9iUQ5PZXMaz2iFrU9rhmpPbnGND3E28o9zuZmPdf9az3g
D+A95v8OPexcNj3wgVA98xBUPfRdjD30gAo99ARfPfHfNz3ulvY96hX+PeTbQj3eIxg915SxPdCq
iD3JwXM9wjbJPbwzXT2z+ZA9rKMVPaUkvz2dar49ld8CPY8SwT2HsrU9ghpiPXlPvz1xD7E9aRYR
PWADDD1ZmvY9U8EOPU8Cnj1IHL89PfD8PTWmYD0sPu09Iv9wPR1nvD0OI1s9AK+/POLDhjzFbl48
oTLhPHqaPTwqYz69rDwd
      </set>
      <set id="src_411" fmt="series">
AAAAB3NyY180MTEAAAACQSAAAMOWAAAAAAABAAAAYLl10N446QMoOXTQ/znDuSY584FGOf1HyTno
dEA59bK8Ob3oJTl+AlQ5RjkhOHIRtrhehDm5TTVluYNVBLmcdSO55jWVuh8cSbpUjV+6ebIVuov2
5LqURpG6gJWduiArrrh9ans5z8QgOjbrzDq11ek7Q1OhO7qFljwUYok8VAH3PI/6RDy6PT484z07
PQQb0T0W8sg9K6wBPUJYWD1ZfIQ9cQmFPYSLzT2Q2sE9nTnbPamRwz21Rdo9wLy9Pctcrj3VQ9w9
3ddwPeVgcz3rzqw98TYQPfVGST34a+o9+h6/Pfr+XD36pio9+TEQPfalDj3zbxQ97oJBPeqOlT3k
/Gs93zMIPdi7+D3Smdo9y23aPcRzzj29Xtg9tggWPa496T2nqxY9oTrSPZmFrj2Tgfw9isVHPYMa
GT14kj89aH65PVsjSD1NlAk9PVF3PS+Mvz0lGhY9FKddPQh+AzzvOE8804tsPLFPNTyJ8vE8SuRt
PBePYDvFr0s7DjaJvYlVLg==
      </set>
      <set id="src_63" fmt="series">
AAAABnNyY182MwAAAAJBIAAAw5YAAAAAAAEAAABgOQQf2Dk9PVY5nA1SOaLkUTmqUX85w0XHOeK4
PDnnAQI56sCCOdf76jnSW9w5vqiJObHzGDmKYU45cUbSORVe3zkFf3C3DELUuQlG1rmJ+cy5t7u4
udv317mrS+G439mpOZs1ADoCn506GZqqOoLbLDsmDAs7qBK3PAwCQTxNlFk8jpv/PLu7JzzqB9Q9
CvBvPSD3SD05G3I9U9KHPW9D/D2FocA9k8jnPaI7iT2wh2Q9vpkqPcw24j3ZC0c95PTFPe/DEj35
Lzo+AJV6PgPC9z4GP5c+B/G2Pgj0ID4JNIY+CSKDPggzpT4GomU+BHnkPgIj5j3+gdE99+KUPfET
7D3qG6M94g17PdnUyD3SE8o9yUYTPcC/nj24PNw9sCiWPafsdT2geEg9l+/oPZBgGT2JeXA9gTDn
PXVyUD1poGA9XwcePVOAYT1GZ+89OjvyPS2byD0es9Q9EYOKPP9LIjzfDd08txVbPIyqrjxDPh07
20lduhyVLbveBme94lqy
      </set>
      <set id="src_58" fmt="series">
AAAABnNyY181OAAAAAJBIAAAw5YAAAAAAAEAAABgOZ1EtDm+oZA5rUWEOZZk2TmG5845i6+pOY5z
pjmRH9E5lFy1OXaQTzk1IUU4/FDUOITKBzVJuoe4NpHkuR2skLl+o8m51TPSuhhJvrpOzDq6gHfj
uo6+6bqIz/e6Vb5Iud2siLiRjO44rvGaOgC1/Tr/UGM7nEIFPAuJ1TxTnhk8lYcCPMabjTz3gvE9
Ela7PSlMDT1C8Mc9XzXzPXwLoz2M5Gw9nAy4Paub3D27AOw9ylQ+PdkLnz3nQgA99HfZPgBN8j4F
pvw+CkkAPg4Npz4Q9uU+EyP1PhR7XD4VeK8+Fa8VPhVgmz4VFII+E6gsPhIqlj4Pi/Y+DK38Pgmv
pz4F1Hw+AoIXPf0P6D30Up8960i8PeHx/z3ZMAI90GN8PcVfJT26cxQ9rsTTPaGOZD2VQdo9hel9
PWrYoD1L0/s9J7GKPP59HDy/ZF88guhjO74wubq6MeG7zPPsvEHgvLyYU3G8wtnhvOGbs70EHj+9
C9mCvRUTGL0eM4W+ATum
      </set>
      <set id="src_84" fmt="series">
AAAABnNyY184NAAAAAJBIAAAw5YAAAAAAAEAAABgOcglcTl7Rrw5dBGBOR1SCDjECe04sP0XOLsm
vTkTpIw5O2v/OT1AbjkullA3z9fmuKBKS7mApp+501YuugobJro345m6XypNuoW+L7qcLCC6tDf7
uss8obrO5R66vJaJup2CWrqCh7+6QoaruEiePTrqptc7noZrPA/wkjxdGIA8nFkoPM7kxD0BW6I9
GdFfPTLWOD1NUS49aaQCPYNd9T2SL/I9oRkkPbAjRD2++sM9zb5+PdwDyz3plz899j5EPgDqyj4F
8DA+CjQHPg2j3D4QUaA+ElHFPhOIRz4UH2g+E839PhL2XT4RDJ8+DumCPgwQij4Isnw+BS5/PgEK
uj35Jok971BYPeTojj3aPU89zt+5PcOccj24Wt09q+rNPZ9M0D2TPsI9hjMQPXOywj1ZT3w9QN8D
PSlHMT0R1oc8+Fk9PM683jyo8hs8c7lwPCG0KjuLlIa5XIeHu5hXYLvys+W8OVaUvG5ZL7ySQmW8
qbWTvLk4CbzOkAu98elw
      </set>
      <set id="src_48" fmt="series">
AAAABnNyY180OAAAAAJBIAAAw5YAAAAAAAEAAABlu49d37tzsX67RmKnumqsV7n5dlw6DJThOsWP
dDtCqO07OjNFO5fwUDuQzDE7zHWAO+CifzwLUIc8BAVWPBRZHTwQE3E8JEr0PBAolTwmxMI8CJbL
PByOpDveGeY73eKVO6EhQjt+/sM7BPNVO5YfhjvHc/477hkGOrM1rTq+bCM8Xa8DPTF3iz2B1549
s3k3PfOFZj4gpOg+SYrlPndRjz6VZCE+sajQPs99iT7wgkw/CSDcPxuxFz8u3Mw/Q0VnP1gQCT9u
QSQ/gkNhP4361D+ZjaE/pcieP7HdWj++NqM/yorbP9cI/T/jW98/77RqP/u7aUAEBGpACeOCQA+G
00AUtjdAGj4aQB8Vw0Aj+ONAKMUIQC1cFkAyCTFANnWMQDq7gEA/BBJAQp15QEa/TEBKPH9ATj3p
QFGaIEBUl7lAWAJKQFsD6EBd1VtAYPkQQGOxskBmu9VAaVTdQGvLp0BuDWJAcBa7QHJjgEB0VqVA
dlFbQHg/WEB6TwVAfHHlQH4dNkCAIrpAgOrOQIIKvUA2bcs=
      </set>
      <set id="src_45" fmt="series">
AAAABnNyY180NQAAAAJBIAAAw5YAAAAAAAEAAABlu62xELuV/v67MpXouuApfzn0IA45726MOv7F
5Ds98Dw7fXD5O5lqZTu0P9Y71fqSPBcHHTwPh5U8KrELPCTn5jwl+fY8L6QyPC+jWzwwqts8Ox3n
PBwocTwUfrY72iMBO8lZNTuDKig7OiWBO0Tw+Tu70AE7njm3uNwZf7p+rlk8P1AwPSabjT2BgZw9
tfq/Pfc5lT4i0/o+SuhKPnqi3z6XO2w+sz1vPtCUyz7x/B4/ChzBPxxsMD8vkVc/RA89P1kHOD9v
F8o/gtLpP46veT+aghU/purFP7M7BT+/360/zHrkP9lirT/l5QE/8md2P/5kVkAFY0FAC1GHQBD3
o0AWYuhAG3lMQCBBk0AlCxhAKaHxQC51LEAy/qZAN7YsQDwGGEA/+2NARAcOQEfdrEBLM8xATofa
QFFlV0BT8TZAVzcWQFodFEBclKhAXyPRQGFGEkBkEJJAZkL3QGisi0BqLjdAbMerQG8XGkBxL5lA
c3COQHUdGUB2aWBAeKmBQHqCbEB8AF5AflCSQH/rc0A9nqg=
      </set>
      <set id="src_49" fmt="series">
AAAABnNyY180OQAAAAJBIAAAw5YAAAAAAAEAAABluulkl7q4KdO60ia0ujFG1bpbdcq4vzTVOkBT
3DrDRv466CMXOx05XTse3887Zj5TO18/Nju02LQ7t2S7O/l2DjwAHZU8Fm51PBCLOTwnUEw8M+Z2
PEdhHDxQZ0g8YrYxPGpEQjyDsrg8jrvUPLff1jzqKpE9BbwTPPC9tjz32vU9Lw47PZGUcj24jUs9
4/R4Pg2BYz4wA0s+Up62PnqIEz6UGRE+rSu1Psbmnj7krbM/AaBpPxJCGz8kApU/NyfhP0rJFT9f
hrg/dUaUP4YNoD+RjmM/nZV0P6n2LD+2lkk/w0fdP9BAdj/dUcc/6lgcP/c+eEACJWVACJkrQA76
VEAVBA9AGwKeQCEADEAmfpZALAXiQDEK6UA2Pv9AOxzHQD/9F0BESqBASF4UQEyE1kBQcrlAVHOJ
QFgXgkBbmcNAX0Y6QGKfR0BlcOFAaExTQGszb0Bt8GNAcIpDQHMtxEB1TYxAd+WkQHnm40B8FH9A
fjo3QIAikUCBB4BAgmtzQIOO30CEenNAhcaXQIZcuUA/w6E=
      </set>
      <set id="src_30" fmt="series">
AAAABnNyY18zMAAAAAJBIAAAw5YAAAAAAAEAAABluuxXlrnDDZQ5XPhkOdGi+LrAd7E6g6weuYDN
Njm3xCI6IHQPOqvnAjpw1qE6YjeCOZO6HzqoQv46fDKQOmMPe7koq/06YtsJuipJurqWxgK7FNnX
uyO0G7uaPYi7r9YVvAUPoLwUfrK8D/aYu9nvSLtJIny6+fNGu+J7+rvoQ+I7ygZyPQuqiT1bH849
nkxSPdbnJT4PtjU+NIqvPmHLhT6HuHg+oodFPr8fID7eSCw+/99NPxHsGD8lCuM/OWfpP08acj9l
mEc/fPMiP4qXzD+XOF0/pGgSP7GXBj+/WLQ/zQZtP9sStj/pIe0/938vQALDZEAJ1E5AEMGeQBdh
1EAeG8xAI9hkQCm5FkAvqDdANUZ1QDnYUEA+mipAQ7FDQEh0j0BNCndAUW+XQFWmokBZZstAXQUC
QGAODUBjsGdAZqHqQGkYUEBshNxAbmkmQHEi2kB0RaZAd4FyQHm/WkB720ZAfV4oQH/99ECBOvdA
grNCQIQXV0CE88pAhhueQIb6eUCIQgtAiXTRQIngMkA6gJ0=
      </set>
      <set id="src_18" fmt="series">
AAAABnNyY18xOAAAAAJBIAAAw5YAAAAAAAEAAABlupHu77pAnME4hgi3uYGI8jj00uG53STnOfnA
szocx7A5gGQtOoVN/TqI+8k6hmdbOqrhKzr6fAQ62QzYOt3nTjqmrf06SQv5OO7zS7osJ/27FfdR
u2SODrukKp67xT8Ju/nQIrwg+Ai8RilTvEN6nLwwimC8L8F0vIJwmryMjtK7gwLFPL6zhj0/IfE9
leg9PdveED4Vyb4+Qx8dPnVSqj6WUuA+tPBlPtZjkj76qmI/EHZFPyTncz864T4/UY9dP2lKYz+A
+RI/je64P5sVhT+on5w/tlveP8R1SD/SlLs/4NjQP+8xPj/9kF9ABcnuQAyzrUATcnFAGk6zQCDn
i0AnHb5ALRPCQDL/IUA4xv9APkJrQEPfMUBJH7RATjTeQFLZMUBXWPNAW7GDQF+zAkBjbudAZwtB
QGpeIkBttTtAcOLeQHQXEkB26ldAejK9QH1ab0CAOM1AgaRRQIMFGkCEZ7pAhY3rQIbhmkCIMT1A
iTb2QIoPK0CLGydAjFA2QI0vp0CN/klAjqCnQI9Zg0BgiB4=
      </set>
      <set id="src_FF-HFS" fmt="series">
AAAACnNyY19GRi1IRlMAAAACQSAAAMOWAAAAAAABAAAAZbttaCK7Fb/Tut/ak7qXp+G6JTqLOgu0
8zqam/I7Ed7uOw7jyTtXOeU7bfvDO6t+6Tucspc7taLOO7+yETvTDr87w+5PO7/xhjuX89U7mQ1U
O1V+KjsbrJU6wyHtOgMDJLqBh7C6wbcyuyiOy7qA9R87FEMMO2jU9zoeusg7EszlPIZUnj0qWLQ9
grJIPbdrqT329Yo+ItVXPk307z6AXZo+nIm0PruUwj7dgR8/AYVUPxW8aj8rxvE/Qzr5P1voYD92
IVw/iJ7hP5bhwz+ldpg/tCDyP8NPdz/SMJI/4MBQP+8WNz/8ur5ABZHOQAzrP0ATjkpAGihjQCCA
5kAmO39AK1TDQDBUfUA1NsRAOj3HQD5mhkBCU2BARon2QEor2EBNhBZAUCF7QFMsQ0BWCj1AWRER
QFs4hUBd6I5AYKRuQGOZQkBmGntAaM5DQGrus0BtrfpAcGMOQHMOTEB18y1AeOqjQHvH30B+BjNA
gAVXQID00ECBrYJAgmLPQINHPkCEBF1AhOlEQIVobUCGFmxATOen
      </set>
      <set id="src_HFS" fmt="series">
AAAAB3NyY19IRlMAAAACQSAAAMOWAAAAAAABAAAAZbqltEC68aW8urAyabo5cp25uQ6buWPTXzoT
OOw6vk4+OssFfDsOCcs7EsLDO0O3bzsmJZQ7G3SzOxAXyTsrgsI60F6nOrZ6UTpg6AE5t36pup8e
g7sN7LC7VQiau5enZ7vH2km73zi/u+k487unKyi6uPHTuJWF1rrFN9M5Zn36PGwRyz0kn3U9fhbL
PbIJBj3zGgY+HtYSPknVfz55L98+l74WPrV86z7Wvj0++vTNPxEKHj8mcIc/PRpGP1WBWD9vGgE/
hPW3P5LC3D+hN+4/r/A/P76RAD/M770/29jHP+qeeT/46O1AA0cwQAqZZ0ARKxFAF/J/QB4lH0Ak
GQ1AKfvxQC/IJUA0oE1AOYhxQD0e0UBBA0VARI1lQEed60BK5uJATcUfQFB4ZkBToQ1AVYe9QFf4
tEBau65AXJOKQF6mGUBhCL1AYvixQGSuQkBnWhtAaINrQGoQ2kBrpcpAbHKFQG0IREBthVJAbuGJ
QG+l9kBwEM1AcDx1QG8P/UBvmoNAbzV9QG6s/UBuyTJAPy/p
      </set>
      <set id="src_FF" fmt="series">
AAAABnNyY19GRgAAAAJBIAAAw5YAAAAAAAEAAABluqSEK7qbgPC6UFibunthyrmx3786BroJOe26
bzpixCk6jSMvOtUJWTseDm47TFocO0K8YDtkstU7Yck1O4e+uDt96p47ljw0O4hXhDuMblM7fBj1
O4UPWzsnt/E7Dtb5OvTFbjrFQCI67ubCO2O7XjvSSbM75PEpO5O2+zu1MKQ8lGyrPTTg0z2IbBc9
vBrQPf4pmT4mw5I+VTcyPoSnQT6iL/U+w8SpPuiB1T8Iinw/HqvlPzaDlz9QReQ/a6RrP4Q54z+T
cok/ozIkP7NvJT/D/Oc/1M61P+WaAD/158lAAvdHQAr+/EAS+wtAGpOvQCHDBkAojPpAL4NgQDVV
sEA7MBhAQJ6DQEWZkUBKZTRATu7kQFMg/EBXm/hAW7/NQF/JcUBj0ERAZ9zgQGu3ukBvl7VAcy9e
QHaYFEB6IFFAfdJCQICoQ0CCbS9AhDciQIYZ7ECHxF5AiauWQIrqWUCM0ZBAjhxhQI9jB0CQpAVA
kctqQJJys0CS8h5Ak2YfQJOJX0CT2xdAk0szQJLbwEBhSTU=
      </set>
      <set id="src_control1" fmt="series">
AAAADHNyY19jb250cm9sMQAAAAJBIAAAw5YAAAAAAAEAAABlusNroLqNLaW6GYpEOSeudbmKu7+5
X0LhOYVsQjoj9Og6aACrOt+qCjqeZ6k66+opOt+ALjsTAh86+2a+OwIx4jrIg7A6rgXCOsF/Rjps
B5E5nVnIuh15NbtBYyS7cB11u7KxS7vCQVS7zJUlu6J8K7tjH9y7KV9lu7i2AruJTUk8C02MPQ4K
ez1x2a09r428PfYvLz4lnGA+VZkBPoZnND6lNlw+yG0jPu9hoD8NN4w/JHIZPz3PGj9ZLyM/dkEp
P4qMMT+a3PY/q6GsP7zYoj/OaoI/328mP/CYZEAA2fxACTg0QBE8uUAY3t1AIT0oQCisF0Awg7NA
N8bmQD6gRUBFUlVAS09tQFDQ10BWI61AWsVRQF9bE0BjoOhAaHqYQGyWcEBwPj9Ac83kQHepoEB7
cbZAfs5dQIDGI0CCYhdAg9vQQISXS0CFoqVAhjk2QIZBNECGPSFAhqQ+QIcFaUCG2GVAhlNjQIXw
DkCFQp1AhHOAQIQO4ECDSpVAgiWZQIA/pEB/U/dAfc8ZQHpI6UA20uo=
      </set>
      <set id="src_control8" fmt="series">
AAAADHNyY19jb250cm9sOAAAAAJBIAAAw5YAAAAAAAEAAABlukv8Prmgd8K4RGuWuT1h5jm1IdY5
qcJTuMFiUDm+Hd844Ny/OYrN/zqitLE6VaLwOtGyDTqpPGI6rqxCOKKMKbkSjuq6ALHYury1Vrsb
DKq7aB+vu6zMRLvmZhe8B26xvCVZY7xJGbO8W9A+vGNCsrxLd/C8WsbIvHVKOrxRFFY6YqIJPNLv
cD1Suko9pGXUPe/xNT4kAds+VpMrPoiJlj6o1PM+zbaCPvWHKz8Q5A4/KOEAP0J9CD9eE/4/e4/u
P41fFT+dk2E/roRnP7+/vj/RfGU/4y3jP/RwOEACcB5ACyoCQBNn4kAb1rBAI6AqQCs3GkAyof1A
OVSjQD+7g0BF9YtAS5NKQFBgEEBVMD1AWYJeQF2z0EBhAFRAZGYlQGdyLUBq46pAbWbLQHCEbkBz
BZFAdasCQHgIs0B6w7NAfPyrQH+ZJkCAsoFAgcaEQIJ94UCDF+NAg3yKQIP7B0CEOJNAhCqIQIQQ
t0CD/L9AhArVQIO8u0CEANNAg/xnQIQbmUCD4ONAg+kLQIO4yEBGWdw=
      </set>
      <set id="src_50" fmt="ptset">AAAABnNyY181MAAAAAAAAAACAAAAAkCgAAA9+uhFQKAAAD39djo=</set>
      <set id="src_52" fmt="ptset">AAAABnNyY181MgAAAAAAAAACAAAAAkCAAAA+AO7EQIAAAD4CX4U=</set>
      <set id="src_10" fmt="ptset">AAAABnNyY18xMAAAAAAAAAACAAAAAkBAAAA+ALbQQEAAAD4B4Gk=</set>
      <set id="src_8" fmt="ptset">AAAABXNyY184AAAAAAAAAAIAAAACQAAAAD4IoShAAAAAPgqbow==</set>
      <set id="src_24" fmt="ptset">AAAABnNyY18yNAAAAAAAAAACAAAAAj+AAAA+Cw1pP4AAAD4MHgg=</set>
      <set id="src_src_8" fmt="mseries">AAAACXNyY19zcmNfOAAAAAM/gAAAP4AAAAAAAAEAAAAFPguVuT4JnmU+AUudPgGnJT38L0A=</set>
      <set id="src_13" fmt="ptset">AAAABnNyY18xMwAAAAAAAAACAAAAAkCgAAA+KmbMQKAAAD4sf3U=</set>
      <set id="src_451" fmt="ptset">AAAAB3NyY180NTEAAAAAAAAAAgAAAAJAgAAAPiqBl0CAAAA+LMBr</set>
      <set id="src_82" fmt="ptset">AAAABnNyY184MgAAAAAAAAACAAAAAkBAAAA+Mq3vQEAAAD4z8gY=</set>
      <set id="src_131" fmt="ptset">AAAAB3NyY18xMzEAAAAAAAAAAgAAAAJAAAAAPj7aoUAAAAA+QNb8</set>
      <set id="src_55" fmt="ptset">AAAABnNyY181NQAAAAAAAAACAAAAAj+AAAA+Pu55P4AAAD5AXxI=</set>
      <set id="src_src_16" fmt="mseries">AAAACnNyY19zcmNfMTYAAAADP4AAAD+AAAAAAAABAAAABT4/psU+P9jOPjNP+z4roQE+K3Mh</set>
      <set id="src_47" fmt="ptset">AAAABnNyY180NwAAAAAAAAACAAAAAkCgAABD2ayYQKAAAEPcOuA=</set>
      <set id="src_11" fmt="ptset">AAAABnNyY18xMQAAAAAAAAACAAAAAkCAAABDzVINQIAAAEPQDfY=</set>
      <set id="src_64" fmt="ptset">AAAABnNyY182NAAAAAAAAAACAAAAAkBAAABD5VthQEAAAEPnsZE=</set>
      <set id="src_96" fmt="ptset">AAAABnNyY185NgAAAAAAAAACAAAAAkAAAABDzwuAQAAAAEPSpac=</set>
      <set id="src_5" fmt="ptset">AAAABXNyY181AAAAAAAAAAIAAAACP4AAAEPN/SU/gAAAQ9AOqg==</set>
      <set id="src_src_29" fmt="mseries">AAAACnNyY19zcmNfMjkAAAADP4AAAD+AAAAAAAABAAAABUPPBedD0NiUQ+aGeUPOsAFD2vO8</set>
      <set id="src_181" fmt="ptset">AAAAB3NyY18xODEAAAAAAAAAAgAAAAJAoAAAQ8Ci6UCgAABDwxxl</set>
      <set id="src_301" fmt="ptset">AAAAB3NyY18zMDEAAAAAAAAAAgAAAAJAgAAAQ7N/6ECAAABDtgQ5</set>
      <set id="src_241" fmt="ptset">AAAAB3NyY18yNDEAAAAAAAAAAgAAAAJAQAAAQ65/RUBAAABDsCvW</set>
      <set id="src_60" fmt="ptset">AAAABnNyY182MAAAAAAAAAACAAAAAkAAAABDnF0jQAAAAEOeZOA=</set>
      <set id="src_71" fmt="ptset">AAAABnNyY183MQAAAAAAAAACAAAAAj+AAABDopGrP4AAAEOkOoQ=</set>
      <set id="src_src_53" fmt="mseries">AAAACnNyY19zcmNfNTMAAAADP4AAAD+AAAAAAAABAAAABUOjZhhDnWECQ69VjkO0whFDwd+n</set>
      <set id="src_961" fmt="ptset">AAAAB3NyY185NjEAAAAAAAAAAgAAAAJAoAAAQwBwnECgAABDBaba</set>
      <set id="src_17" fmt="ptset">AAAABnNyY18xNwAAAAAAAAACAAAAAkCAAABC7pJaQIAAAEL6Frk=</set>
      <set id="src_44" fmt="ptset">AAAABnNyY180NAAAAAAAAAACAAAAAkBAAABCvVzdQEAAAELHaDg=</set>
      <set id="src_1" fmt="ptset">AAAABXNyY18xAAAAAAAAAAIAAAACQAAAAEKYBJdAAAAAQqdF4w==</set>
      <set id="src_80" fmt="ptset">AAAABnNyY184MAAAAAAAAAACAAAAAj+AAABCustPP4AAAELC9mU=</set>
      <set id="src_src_67" fmt="mseries">AAAACnNyY19zcmNfNjcAAAADP4AAAD+AAAAAAAABAAAABUK+4NpCn6U9QsJiikL0VIlDAwu7</set>
      <set id="src_95" fmt="ptset">AAAABnNyY185NQAAAAAAAAACAAAAAkCgAABDABs/QKAAAEMFvL8=</set>
      <set id="src_19" fmt="ptset">AAAABnNyY18xOQAAAAAAAAACAAAAAkCAAABCusr6QIAAAELEYyI=</set>
      <set id="src_951" fmt="ptset">AAAAB3NyY185NTEAAAAAAAAAAgAAAAJAQAAAQtV5WkBAAABC3JSf</set>
      <set id="src_26" fmt="ptset">AAAABnNyY18yNgAAAAAAAAACAAAAAkAAAABCmdoqQAAAAEKgs94=</set>
      <set id="src_39" fmt="ptset">AAAABnNyY18zOQAAAAAAAAACAAAAAj+AAABCklZyP4AAAEKYEKA=</set>
      <set id="src_src_21" fmt="mseries">AAAACnNyY19zcmNfMjEAAAADP4AAAD+AAAAAAAABAAAABUKVM4lCnUcEQtkG/UK/lw5DAuv/</set>
   </ref>
</figure>
